# Supplementary material for: Crystal structure analysis of ethyl 3-(4-chloro­phen­yl)-1,6-dimethyl-4-methyl­sulfanyl-1H-pyrazolo[3,4-b]pyridine-5-carboxyl­ate
Source: Acta Crystallogr E Crystallogr Commun. 2020 Feb 25;76(Pt 3):443–5. doi: 10.1107/S2056989020002479 (PMC7057362; doi:10.1107/S2056989020002479)
Supplement: Supplementary file 1 [file e-76-00443-sup1.cif]

##############################################################################
#                                                                            #
# This CIF contains the data in a paper accepted for publication in          #
# Acta Crystallographica Section E. It conforms to the requirements of       #
# Notes for Authors for Acta Crystallographica Section E, and has been       #
# peer reviewed under the auspices of the IUCr Commission on Journals.       #
#                                                                            #
# Full details of the Crystallographic Information File format               #
# are given in the paper "The Crystallographic Information File (CIF):       #
# a New Standard Archive File for Crystallography" by S. R. Hall, F. H.      #
# Allen and I. D. Brown [Acta Cryst. (1991), A47, 655-685].                  #
#                                                                            #
# The current version of the core CIF dictionary is obtainable from          #
# ftp://ftp.iucr.org/pub/cif_core.dic.                                       #
#                                                                            #
# Software is freely available for graphical display of the structure(s)     #
# in this CIF. For information consult the CIF software page                 #
# http://www.iucr.org/resources/cif/software.                                #
#                                                                            #
# This file may be used for bona fide research purposes within the           #
# scientific community so long as proper attribution is given to the journal # 
# article from which it was obtained.                                        #
#                                                                            #
##############################################################################
data_I
_audit_creation_method     'SHELXL-2018/3'
_journal_date_recd_electronic     2020-01-22
_journal_date_accepted     2020-02-20
_journal_name_full     'Acta Crystallographica, Section E'
_journal_year     2020
_journal_volume     76
_journal_issue      3
_journal_page_first     443
_journal_page_last     445
_journal_paper_category     GO
_journal_paper_doi     10.1107/S2056989020002479
_journal_coeditor_code     LH5946
_publ_contact_author_name     'H. Surya Prakash Rao'
_publ_contact_author_address
;
Department of Chemistry, Pondicherry University, Puducherry 605014, India
;
_publ_contact_author_email     hsp.rao@sharda.ac.in
_publ_contact_author_fax     ?
_publ_contact_author_phone     ?
_publ_section_title
;\
Crystal structure analysis of ethyl
3-(4-chlorophenyl)-1,6-dimethyl-4-methylsulfanyl-1<i>H</i>-pyrazolo[3,4-\
<i>b</i>]pyridine-5-carboxylate
;
loop_
    _publ_author_name
    _publ_author_footnote
    _publ_author_address
    'Rao, H. Surya Prakash' .
;
Department of Chemistry and Biochemistry,
School of Basic Sciences and Research,
Sharda University, Greater Noida 201306,
India
Department of Chemistry, Pondicherry University, Puducherry 605014, India
;
    'Gunasundari, Ramalingam' .
;
Department of Chemistry, Pondicherry University, Puducherry 605014,
India
;
    'Muthukumaran, Jayaraman'
;
Additional correspondence author, email: j.muthukumaran@sharda.ac.in.
;
;
Department of Biotechnology, School of Engineering and Technology,
Sharda University, Greater Noida 201306,
India
;
_publ_section_synopsis
;
In the title compound, the dihedral angle between the fused pyrazole and
pyridine rings is 3.81(9)\%. The benzene ring forms dihedral angles of
35.08(10) and 36.26(9)\% with the pyrazole and pyridine rings, respectively.
In the crystal, weak C---H...O hydrogen bonds connect molecules along [100].
;
_chemical_name_systematic
;\
Ethyl 3-(4-chlorophenyl)-1,6-dimethyl-4-methylsulfanyl-1<i>H</i>-\
pyrazolo[3,4-<i>b</i>]pyridine-5-carboxylate
;
_chemical_name_common     ?
_chemical_formula_moiety     'C18 H18 Cl N3 O2 S'
_chemical_formula_sum     'C18 H18 Cl N3 O2 S'
_chemical_formula_iupac     'C18 H18 Cl N3 O2 S'
_chemical_formula_weight     375.86
_chemical_melting_point     ?
_space_group_crystal_system     monoclinic
_space_group_name_H-M_alt     'P 1 21/a 1'
_space_group_name_Hall     '-P 2yab'
loop_
    _space_group_symop_operation_xyz
    'x, y, z'
    '-x+1/2, y+1/2, -z'
    '-x, -y, -z'
    'x-1/2, -y-1/2, z'
_cell_length_a     8.9995(5)
_cell_length_b     16.7778(11)
_cell_length_c     12.3595(8)
_cell_angle_alpha     90
_cell_angle_beta     98.892(6)
_cell_angle_gamma     90
_cell_volume     1843.8(2)
_cell_formula_units_Z     4
_cell_measurement_reflns_used     4472
_cell_measurement_theta_min     3.9353
_cell_measurement_theta_max     29.0318
_cell_measurement_temperature     298(2)
_exptl_crystal_description     block
_exptl_crystal_colour     colourless
_exptl_crystal_size_max     0.65
_exptl_crystal_size_mid     0.6
_exptl_crystal_size_min     0.24
_exptl_crystal_density_diffrn     1.354
_exptl_crystal_density_meas     ?
_exptl_crystal_density_method     'not measured'
_exptl_crystal_F_000     784
_exptl_absorpt_coefficient_mu     0.337
_exptl_absorpt_correction_type     multi-scan
_exptl_absorpt_process_details
;
(CrysAlis PRO; Agilent, 2014)
;
_exptl_absorpt_correction_T_min     0.85694
_exptl_absorpt_correction_T_max     1.00000
_diffrn_ambient_temperature     298(2)
_diffrn_source     'Enhance (Mo) X-ray Source'
_diffrn_radiation_type     MoK\a
_diffrn_radiation_wavelength     0.71073
_diffrn_measurement_device_type     'Agilent Xcalibur Eos'
_diffrn_measurement_method     '\w scans'
_diffrn_detector_area_resol_mean     15.9821
_diffrn_reflns_number     13882
_diffrn_reflns_av_R_equivalents     0.0274
_diffrn_reflns_av_unetI/netI     0.0295
_diffrn_reflns_theta_min     3.937
_diffrn_reflns_theta_max     29.013
_diffrn_reflns_theta_full     25.242
_diffrn_measured_fraction_theta_max     0.884
_diffrn_measured_fraction_theta_full     0.995
_diffrn_reflns_limit_h_min     -11
_diffrn_reflns_limit_h_max     12
_diffrn_reflns_limit_k_min     -22
_diffrn_reflns_limit_k_max     22
_diffrn_reflns_limit_l_min     -15
_diffrn_reflns_limit_l_max     16
_refine_special_details     ?
_reflns_number_total     4340
_reflns_number_gt     3323
_reflns_threshold_expression     'I > 2\s(I)'
_refine_ls_structure_factor_coef     Fsqd
_refine_ls_matrix_type     full
_refine_ls_R_factor_all     0.0674
_refine_ls_R_factor_gt     0.0487
_refine_ls_wR_factor_gt     0.1459
_refine_ls_wR_factor_ref     0.1614
_refine_ls_goodness_of_fit_ref     1.104
_refine_ls_restrained_S_all     1.104
_refine_ls_number_reflns     4340
_refine_ls_number_parameters     230
_refine_ls_number_restraints     0
_refine_ls_hydrogen_treatment     constr
_refine_ls_weighting_scheme     calc
_refine_ls_weighting_details
                      'w=1/[\s^2^(Fo^2^)+(0.1000P)^2^] where P=(Fo^2^+2Fc^2^)/3'
_atom_sites_solution_hydrogens     geom
_atom_sites_solution_primary     direct
_atom_sites_solution_secondary     difmap
_refine_ls_shift/su_max     0.006
_refine_ls_shift/su_mean     0.000
_refine_diff_density_max     0.299
_refine_diff_density_min     -0.410
_refine_ls_extinction_method     none
_refine_ls_extinction_coef     .
loop_
    _atom_type_symbol
    _atom_type_description
    _atom_type_scat_dispersion_real
    _atom_type_scat_dispersion_imag
    _atom_type_scat_source
    'C' 'C' 0.0033 0.0016
                         'International Tables Vol C Tables 4.2.6.8 and 6.1.1.4'
    'H' 'H' 0.0000 0.0000
                         'International Tables Vol C Tables 4.2.6.8 and 6.1.1.4'
    'N' 'N' 0.0061 0.0033
                         'International Tables Vol C Tables 4.2.6.8 and 6.1.1.4'
    'O' 'O' 0.0106 0.0060
                         'International Tables Vol C Tables 4.2.6.8 and 6.1.1.4'
    'S' 'S' 0.1246 0.1234
                         'International Tables Vol C Tables 4.2.6.8 and 6.1.1.4'
    'Cl' 'Cl' 0.1484 0.1585
                         'International Tables Vol C Tables 4.2.6.8 and 6.1.1.4'
_computing_data_collection
;
CrysAlis PRO (Agilent, 2014)
;
_computing_cell_refinement
;
CrysAlis PRO (Agilent, 2014)
;
_computing_data_reduction
;
CrysAlis PRO (Agilent, 2014)
;
_computing_structure_solution
;
SHELXT (Sheldrick, 2015a)
;
_computing_structure_refinement
;
SHELXL2018 (Sheldrick, 2015b)
;
_computing_molecular_graphics
;
ORTEP-3 for Windows (Farrugia, 2012), PLATON (Spek, 2020) and
Mercury
(Macrae <i>et al.</i>,  2020)
;
_computing_publication_material
;
ORTEP-3 for Windows (Farrugia, 2012), PLATON (Spek, 2020) and
Mercury
(Macrae <i>et al.</i>,  2020)
;
loop_
    _atom_site_type_symbol
    _atom_site_label
    _atom_site_fract_x
    _atom_site_fract_y
    _atom_site_fract_z
    _atom_site_U_iso_or_equiv
    _atom_site_adp_type
    _atom_site_calc_flag
    _atom_site_occupancy
    _atom_site_disorder_assembly
    _atom_site_disorder_group
    S S1 0.38706(5) -0.06089(3) 0.65888(4) 0.04572(19) Uani d 1 . .
    Cl Cl1 -0.26383(7) 0.13979(4) 0.63284(7) 0.0751(3) Uani d 1 . .
    O O1 0.77428(16) -0.12709(8) 0.67467(12) 0.0460(4) Uani d 1 . .
    N N1 0.73909(16) 0.02099(9) 0.95211(12) 0.0363(4) Uani d 1 . .
    N N2 0.57052(18) 0.12776(9) 0.97183(14) 0.0404(4) Uani d 1 . .
    O O2 0.62392(19) -0.20707(9) 0.75585(14) 0.0599(4) Uani d 1 . .
    N N3 0.42863(18) 0.15124(10) 0.92994(14) 0.0409(4) Uani d 1 . .
    C C9 0.6093(2) 0.06010(10) 0.92252(14) 0.0335(4) Uani d 1 . .
    C C7 0.37469(19) 0.09887(11) 0.85219(15) 0.0347(4) Uani d 1 . .
    C C14 0.75435(19) -0.04529(11) 0.89531(15) 0.0340(4) Uani d 1 . .
    C C3 0.1239(2) 0.04255(12) 0.77078(17) 0.0421(5) Uani d 1 . .
    H H3 0.161730 -0.008533 0.785668 0.051 Uiso calc 1 . .
    C C8 0.48642(19) 0.03902(11) 0.84112(14) 0.0323(4) Uani d 1 . .
    C C15 0.8936(2) -0.09402(12) 0.93020(17) 0.0430(5) Uani d 1 . .
    H H15A 0.968939 -0.061386 0.972304 0.064 Uiso calc 1 . .
    H H15B 0.930807 -0.113697 0.866557 0.064 Uiso calc 1 . .
    H H15C 0.869892 -0.138103 0.974026 0.064 Uiso calc 1 . .
    C C6 0.21737(19) 0.10825(11) 0.79948(15) 0.0345(4) Uani d 1 . .
    C C12 0.51150(19) -0.02733(11) 0.77555(14) 0.0329(4) Uani d 1 . .
    C C2 -0.0231(2) 0.05183(12) 0.72086(17) 0.0435(5) Uani d 1 . .
    H H2 -0.083292 0.007504 0.701057 0.052 Uiso calc 1 . .
    C C5 0.0072(2) 0.19448(12) 0.73163(18) 0.0463(5) Uani d 1 . .
    H H5 -0.032853 0.245383 0.719599 0.056 Uiso calc 1 . .
    C C13 0.64421(19) -0.06941(10) 0.80566(14) 0.0322(4) Uani d 1 . .
    C C4 0.1552(2) 0.18420(12) 0.78090(17) 0.0410(4) Uani d 1 . .
    H H4 0.214097 0.228738 0.801982 0.049 Uiso calc 1 . .
    C C10 0.6609(3) 0.17282(13) 1.05805(19) 0.0525(5) Uani d 1 . .
    H H10A 0.723443 0.137017 1.105641 0.079 Uiso calc 1 . .
    H H10B 0.596079 0.201357 1.099350 0.079 Uiso calc 1 . .
    H H10C 0.722908 0.209945 1.026288 0.079 Uiso calc 1 . .
    C C16 0.6758(2) -0.14269(11) 0.74373(15) 0.0372(4) Uani d 1 . .
    C C1 -0.0800(2) 0.12802(13) 0.70063(17) 0.0439(5) Uani d 1 . .
    C C11 0.3529(3) 0.02945(16) 0.57990(18) 0.0586(6) Uani d 1 . .
    H H11A 0.303494 0.067547 0.620089 0.088 Uiso calc 1 . .
    H H11B 0.290191 0.017846 0.511611 0.088 Uiso calc 1 . .
    H H11C 0.446915 0.051040 0.565940 0.088 Uiso calc 1 . .
    C C17 0.8220(3) -0.19386(15) 0.6139(2) 0.0620(7) Uani d 1 . .
    H H17A 0.741429 -0.209688 0.556464 0.074 Uiso calc 1 . .
    H H17B 0.847277 -0.238963 0.662333 0.074 Uiso calc 1 . .
    C C18 0.9549(3) -0.16898(19) 0.5657(2) 0.0784(9) Uani d 1 . .
    H H18A 0.928634 -0.124659 0.517341 0.118 Uiso calc 1 . .
    H H18B 0.988342 -0.212571 0.525243 0.118 Uiso calc 1 . .
    H H18C 1.034070 -0.153518 0.623018 0.118 Uiso calc 1 . .
loop_
    _atom_site_aniso_label
    _atom_site_aniso_U_11
    _atom_site_aniso_U_22
    _atom_site_aniso_U_33
    _atom_site_aniso_U_12
    _atom_site_aniso_U_13
    _atom_site_aniso_U_23
    S1 0.0408(3) 0.0500(3) 0.0424(3) 0.0014(2) -0.0061(2) -0.0113(2)
    Cl1 0.0410(3) 0.0734(5) 0.1034(6) 0.0093(3) -0.0123(3) -0.0214(4)
    O1 0.0491(8) 0.0400(8) 0.0522(8) 0.0015(6) 0.0179(7) -0.0078(6)
    N1 0.0350(8) 0.0336(8) 0.0387(8) -0.0032(6) 0.0005(6) -0.0019(7)
    N2 0.0426(9) 0.0337(9) 0.0426(9) -0.0007(6) -0.0009(7) -0.0074(7)
    O2 0.0696(10) 0.0392(9) 0.0749(11) -0.0140(7) 0.0236(8) -0.0115(8)
    N3 0.0411(9) 0.0371(9) 0.0436(9) 0.0035(7) 0.0040(7) -0.0016(7)
    C9 0.0356(9) 0.0319(9) 0.0327(9) -0.0041(7) 0.0042(7) -0.0007(7)
    C7 0.0375(9) 0.0305(9) 0.0368(9) 0.0014(7) 0.0084(7) 0.0017(7)
    C14 0.0308(8) 0.0332(9) 0.0370(9) -0.0045(7) 0.0027(7) 0.0027(8)
    C3 0.0426(10) 0.0332(10) 0.0522(12) 0.0002(8) 0.0122(9) 0.0019(9)
    C8 0.0312(8) 0.0317(9) 0.0339(9) -0.0015(7) 0.0048(7) 0.0008(7)
    C15 0.0360(9) 0.0422(11) 0.0476(11) 0.0032(8) -0.0030(8) -0.0006(9)
    C6 0.0323(8) 0.0373(10) 0.0357(9) 0.0010(7) 0.0105(7) 0.0015(8)
    C12 0.0306(8) 0.0361(9) 0.0319(9) -0.0044(7) 0.0049(7) 0.0006(7)
    C2 0.0375(10) 0.0416(11) 0.0531(12) -0.0053(8) 0.0122(8) -0.0061(9)
    C5 0.0408(10) 0.0391(11) 0.0590(13) 0.0088(8) 0.0075(9) -0.0040(10)
    C13 0.0320(8) 0.0312(9) 0.0334(9) -0.0030(7) 0.0050(7) -0.0004(7)
    C4 0.0376(9) 0.0355(10) 0.0511(11) -0.0009(8) 0.0101(8) -0.0049(9)
    C10 0.0624(13) 0.0420(12) 0.0490(12) -0.0044(10) -0.0044(10) -0.0149(10)
    C16 0.0333(9) 0.0364(10) 0.0405(10) 0.0003(7) 0.0015(7) -0.0031(8)
    C1 0.0349(10) 0.0494(12) 0.0487(11) 0.0037(8) 0.0098(8) -0.0067(9)
    C11 0.0595(13) 0.0778(17) 0.0367(10) 0.0189(12) 0.0022(9) 0.0032(11)
    C17 0.0615(14) 0.0577(15) 0.0692(15) 0.0088(11) 0.0179(12) -0.0218(12)
    C18 0.0790(19) 0.092(2) 0.0719(17) 0.0399(16) 0.0366(15) 0.0135(16)
_geom_special_details
;
 All esds (except the esd in the dihedral angle between two l.s. planes)
 are estimated using the full covariance matrix.  The cell esds are taken
 into account individually in the estimation of esds in distances, angles
 and torsion angles; correlations between esds in cell parameters are only
 used when they are defined by crystal symmetry.  An approximate (isotropic)
 treatment of cell esds is used for estimating esds involving l.s. planes.
;
loop_
    _geom_bond_atom_site_label_1
    _geom_bond_atom_site_label_2
    _geom_bond_site_symmetry_2
    _geom_bond_distance
    _geom_bond_publ_flag
    S1 C12 . 1.7752(18) ?
    S1 C11 . 1.803(3) ?
    Cl1 C1 . 1.746(2) ?
    O1 C16 . 1.347(2) ?
    O1 C17 . 1.450(2) ?
    N1 C14 . 1.333(2) ?
    N1 C9 . 1.340(2) ?
    N2 C9 . 1.359(2) ?
    N2 N3 . 1.360(2) ?
    N2 C10 . 1.449(2) ?
    O2 C16 . 1.195(2) ?
    N3 C7 . 1.337(2) ?
    C9 C8 . 1.420(2) ?
    C7 C8 . 1.442(2) ?
    C7 C6 . 1.473(2) ?
    C14 C13 . 1.426(2) ?
    C14 C15 . 1.502(3) ?
    C3 C2 . 1.380(3) ?
    C3 C6 . 1.399(3) ?
    C3 H3 . 0.9300 ?
    C8 C12 . 1.415(2) ?
    C15 H15A . 0.9600 ?
    C15 H15B . 0.9600 ?
    C15 H15C . 0.9600 ?
    C6 C4 . 1.396(3) ?
    C12 C13 . 1.388(2) ?
    C2 C1 . 1.385(3) ?
    C2 H2 . 0.9300 ?
    C5 C1 . 1.383(3) ?
    C5 C4 . 1.387(3) ?
    C5 H5 . 0.9300 ?
    C13 C16 . 1.499(2) ?
    C4 H4 . 0.9300 ?
    C10 H10A . 0.9600 ?
    C10 H10B . 0.9600 ?
    C10 H10C . 0.9600 ?
    C11 H11A . 0.9600 ?
    C11 H11B . 0.9600 ?
    C11 H11C . 0.9600 ?
    C17 C18 . 1.476(3) ?
    C17 H17A . 0.9700 ?
    C17 H17B . 0.9700 ?
    C18 H18A . 0.9600 ?
    C18 H18B . 0.9600 ?
    C18 H18C . 0.9600 ?
loop_
    _geom_angle_atom_site_label_1
    _geom_angle_atom_site_label_2
    _geom_angle_atom_site_label_3
    _geom_angle_site_symmetry_1
    _geom_angle_site_symmetry_3
    _geom_angle
    _geom_angle_publ_flag
    C12 S1 C11 . . 101.91(10) ?
    C16 O1 C17 . . 117.03(16) ?
    C14 N1 C9 . . 114.90(15) ?
    C9 N2 N3 . . 111.25(15) ?
    C9 N2 C10 . . 127.70(17) ?
    N3 N2 C10 . . 121.05(16) ?
    C7 N3 N2 . . 107.38(15) ?
    N1 C9 N2 . . 124.05(17) ?
    N1 C9 C8 . . 128.45(16) ?
    N2 C9 C8 . . 107.43(16) ?
    N3 C7 C8 . . 110.17(16) ?
    N3 C7 C6 . . 117.73(15) ?
    C8 C7 C6 . . 131.99(16) ?
    N1 C14 C13 . . 121.99(16) ?
    N1 C14 C15 . . 116.87(16) ?
    C13 C14 C15 . . 121.14(17) ?
    C2 C3 C6 . . 121.48(19) ?
    C2 C3 H3 . . 119.3 ?
    C6 C3 H3 . . 119.3 ?
    C12 C8 C9 . . 115.20(15) ?
    C12 C8 C7 . . 140.99(16) ?
    C9 C8 C7 . . 103.74(15) ?
    C14 C15 H15A . . 109.5 ?
    C14 C15 H15B . . 109.5 ?
    H15A C15 H15B . . 109.5 ?
    C14 C15 H15C . . 109.5 ?
    H15A C15 H15C . . 109.5 ?
    H15B C15 H15C . . 109.5 ?
    C4 C6 C3 . . 117.87(17) ?
    C4 C6 C7 . . 120.25(17) ?
    C3 C6 C7 . . 121.83(17) ?
    C13 C12 C8 . . 116.96(16) ?
    C13 C12 S1 . . 117.71(14) ?
    C8 C12 S1 . . 125.32(13) ?
    C3 C2 C1 . . 119.14(19) ?
    C3 C2 H2 . . 120.4 ?
    C1 C2 H2 . . 120.4 ?
    C1 C5 C4 . . 119.13(19) ?
    C1 C5 H5 . . 120.4 ?
    C4 C5 H5 . . 120.4 ?
    C12 C13 C14 . . 122.00(17) ?
    C12 C13 C16 . . 120.27(16) ?
    C14 C13 C16 . . 117.74(16) ?
    C5 C4 C6 . . 121.27(18) ?
    C5 C4 H4 . . 119.4 ?
    C6 C4 H4 . . 119.4 ?
    N2 C10 H10A . . 109.5 ?
    N2 C10 H10B . . 109.5 ?
    H10A C10 H10B . . 109.5 ?
    N2 C10 H10C . . 109.5 ?
    H10A C10 H10C . . 109.5 ?
    H10B C10 H10C . . 109.5 ?
    O2 C16 O1 . . 124.26(18) ?
    O2 C16 C13 . . 124.64(17) ?
    O1 C16 C13 . . 111.07(15) ?
    C5 C1 C2 . . 121.04(19) ?
    C5 C1 Cl1 . . 119.79(16) ?
    C2 C1 Cl1 . . 119.16(16) ?
    S1 C11 H11A . . 109.5 ?
    S1 C11 H11B . . 109.5 ?
    H11A C11 H11B . . 109.5 ?
    S1 C11 H11C . . 109.5 ?
    H11A C11 H11C . . 109.5 ?
    H11B C11 H11C . . 109.5 ?
    O1 C17 C18 . . 108.3(2) ?
    O1 C17 H17A . . 110.0 ?
    C18 C17 H17A . . 110.0 ?
    O1 C17 H17B . . 110.0 ?
    C18 C17 H17B . . 110.0 ?
    H17A C17 H17B . . 108.4 ?
    C17 C18 H18A . . 109.5 ?
    C17 C18 H18B . . 109.5 ?
    H18A C18 H18B . . 109.5 ?
    C17 C18 H18C . . 109.5 ?
    H18A C18 H18C . . 109.5 ?
    H18B C18 H18C . . 109.5 ?
loop_
    _geom_torsion_atom_site_label_1
    _geom_torsion_atom_site_label_2
    _geom_torsion_atom_site_label_3
    _geom_torsion_atom_site_label_4
    _geom_torsion_site_symmetry_1
    _geom_torsion_site_symmetry_2
    _geom_torsion_site_symmetry_3
    _geom_torsion_site_symmetry_4
    _geom_torsion
    _geom_torsion_publ_flag
    C9 N2 N3 C7 . . . . -0.4(2) ?
    C10 N2 N3 C7 . . . . 179.58(18) ?
    C14 N1 C9 N2 . . . . 178.40(16) ?
    C14 N1 C9 C8 . . . . 1.6(3) ?
    N3 N2 C9 N1 . . . . -175.78(16) ?
    C10 N2 C9 N1 . . . . 4.2(3) ?
    N3 N2 C9 C8 . . . . 1.6(2) ?
    C10 N2 C9 C8 . . . . -178.42(19) ?
    N2 N3 C7 C8 . . . . -0.9(2) ?
    N2 N3 C7 C6 . . . . 175.72(15) ?
    C9 N1 C14 C13 . . . . 3.7(2) ?
    C9 N1 C14 C15 . . . . -176.20(16) ?
    N1 C9 C8 C12 . . . . -7.2(3) ?
    N2 C9 C8 C12 . . . . 175.55(15) ?
    N1 C9 C8 C7 . . . . 175.22(17) ?
    N2 C9 C8 C7 . . . . -2.00(19) ?
    N3 C7 C8 C12 . . . . -174.7(2) ?
    C6 C7 C8 C12 . . . . 9.4(4) ?
    N3 C7 C8 C9 . . . . 1.81(19) ?
    C6 C7 C8 C9 . . . . -174.18(18) ?
    C2 C3 C6 C4 . . . . 3.1(3) ?
    C2 C3 C6 C7 . . . . -179.64(17) ?
    N3 C7 C6 C4 . . . . 35.3(2) ?
    C8 C7 C6 C4 . . . . -148.98(19) ?
    N3 C7 C6 C3 . . . . -141.96(19) ?
    C8 C7 C6 C3 . . . . 33.8(3) ?
    C9 C8 C12 C13 . . . . 7.2(2) ?
    C7 C8 C12 C13 . . . . -176.6(2) ?
    C9 C8 C12 S1 . . . . -173.01(13) ?
    C7 C8 C12 S1 . . . . 3.2(3) ?
    C11 S1 C12 C13 . . . . -128.93(15) ?
    C11 S1 C12 C8 . . . . 51.29(17) ?
    C6 C3 C2 C1 . . . . -1.2(3) ?
    C8 C12 C13 C14 . . . . -2.9(3) ?
    S1 C12 C13 C14 . . . . 177.35(13) ?
    C8 C12 C13 C16 . . . . 177.08(15) ?
    S1 C12 C13 C16 . . . . -2.7(2) ?
    N1 C14 C13 C12 . . . . -3.1(3) ?
    C15 C14 C13 C12 . . . . 176.81(16) ?
    N1 C14 C13 C16 . . . . 177.00(15) ?
    C15 C14 C13 C16 . . . . -3.1(3) ?
    C1 C5 C4 C6 . . . . 0.1(3) ?
    C3 C6 C4 C5 . . . . -2.5(3) ?
    C7 C6 C4 C5 . . . . -179.85(17) ?
    C17 O1 C16 O2 . . . . -1.7(3) ?
    C17 O1 C16 C13 . . . . 176.52(18) ?
    C12 C13 C16 O2 . . . . -79.4(3) ?
    C14 C13 C16 O2 . . . . 100.5(2) ?
    C12 C13 C16 O1 . . . . 102.39(19) ?
    C14 C13 C16 O1 . . . . -77.7(2) ?
    C4 C5 C1 C2 . . . . 1.8(3) ?
    C4 C5 C1 Cl1 . . . . -177.07(15) ?
    C3 C2 C1 C5 . . . . -1.3(3) ?
    C3 C2 C1 Cl1 . . . . 177.61(15) ?
    C16 O1 C17 C18 . . . . -166.05(19) ?
loop_
    _geom_hbond_atom_site_label_D
    _geom_hbond_atom_site_label_H
    _geom_hbond_atom_site_label_A
    _geom_hbond_site_symmetry_A
    _geom_hbond_distance_DH
    _geom_hbond_distance_HA
    _geom_hbond_distance_DA
    _geom_hbond_angle_DHA
    _geom_hbond_publ_flag
    . . . . . . . . .
    C2 H2 O1 1_455 0.93 2.59 3.513(2) 170.4 yes
_shelx_space_group_comment
;
The symmetry employed for this shelxl refinement is uniquely defined
by the following loop, which should always be used as a source of
symmetry information in preference to the above space-group names.
They are only intended as comments.
;
_shelx_estimated_absorpt_T_min     ?
_shelx_estimated_absorpt_T_max     ?
_shelx_hkl_file
;
   0   0  -3 235720. 979.432   8
   0   0   4 4318.43 213.505  11
   0   0  -4 4180.51 148.222   8
   0   0   5 4202.44 237.229  11
   0   0  -5 4010.70 162.156   8
   0   0   6 16278.2 501.799  11
   0   0   7 106506. 1393.93  11
   0   0   8 7659.25 408.871  11
   0   0   9 634.992 143.067  11
   0   0  10 17613.2 695.204  11
   0   0  11 1670.50 253.001  11
   0   0  12 1947.33 275.111  11
   0   0  12 1909.01 254.005   6
   0   0  13 476.019 154.214  11
   0   0  13 619.166 167.321   6
   0   0  14 1744.28 293.711  11
   0   0  14 2269.96 303.379   6
   0   0  15 1003.92 247.884  11
   0   0  15 1052.16 244.067   6
   0   0  16 756.889 219.216   6
   0  -1   3 4546.15 131.171   8
   0   1  -3 4405.40 131.504   9
   0  -1   4 568.869 57.8088   8
   0   1  -4 508.134 52.0416   9
   0  -1  -4 327.868 49.5040   8
   0   1   4 400.518 77.6986  11
   0   1   4 316.499 49.7378   2
   0  -1   4 410.273 76.9480  11
   0   1   5 2692.98 126.525   2
   0  -1  -5 2809.11 141.811   8
   0  -1   5 2842.93 193.892  11
   0  -1   5 2817.42 136.562   8
   0   1   5 2801.84 194.542  11
   0   1  -5 2583.56 129.624   9
   0  -1  -6 6999.62 245.979   8
   0  -1   6 7152.49 339.122  11
   0   1  -6 7103.79 231.285   9
   0  -1   6 7500.91 243.657   8
   0   1   6 7034.37 218.547   2
   0   1   6 7200.85 334.230  11
   0   1  -7 62.9190 52.4262   9
   0  -1  -7 87.4119 58.5145   8
   0   1   7 156.534 101.413  11
   0  -1   7 50.6089 83.6023  11
   0   1  -8 9113.74 307.342   9
   0   1   8 8791.74 433.311  11
   0  -1   8 8732.92 440.247  11
   0  -1  -8 8618.32 309.439   8
   0   1   9-75.9916 109.950  11
   0  -1   9-48.6858 107.541  11
   0   1  10 3743.50 332.175  11
   0  -1  10 4409.44 338.299   6
   0  -1  10 4442.56 366.240  11
   0   1  11 6675.21 461.407  11
   0  -1  11 7100.79 476.067  11
   0  -1  11 6294.70 422.636   6
   0  -1  12 135.239 136.035   6
   0   1  12 284.786 156.285  11
   0  -1  12 90.8694 133.784  11
   0   1  13 2610.34 309.216   6
   0  -1  13 2956.49 336.086   6
   0   1  13 2273.40 308.765  11
   0  -1  13 2388.15 316.913  11
   0   1  14 1583.73 257.051   6
   0  -1  14 1294.16 246.339  11
   0  -1  14 1632.77 270.271   6
   0   1  14 1364.92 256.266  11
   0  -1  15 1230.63 262.156   6
   0   1  15 1180.79 253.365   6
   0   1  15 1148.00 258.436  11
   0  -1  15 1282.66 275.638  11
   0  -1  16 64.7200 153.668   6
   0   1  16 68.5327 140.880   6
   0   2  -3 3940.72 138.091   9
   0  -2   3 3883.01 132.297   9
   0   2   4 29183.9 449.810   2
   0   2  -4 30188.9 409.706   9
   0   2   4 29432.2 554.320  11
   0   2   5 1386.27 142.873  11
   0  -2   5 1438.13 101.028   8
   0   2   5 1537.06 115.679   2
   0   2  -5 1462.55 102.660   9
   0   2  -6 17018.9 367.650   9
   0  -2   6 16404.1 519.284  11
   0   2   6 16171.6 368.388   2
   0   2   6 16573.9 511.908  11
   0  -2  -6 17275.3 402.942   8
   0  -2   6 17114.7 365.375   8
   0  -2   6 16768.7 501.151   6
   0   2   7 6364.86 341.387  11
   0   2  -7 6732.28 250.041   9
   0   2   7 6157.46 237.728   2
   0  -2  -7 6283.17 255.379   8
   0  -2   7 6369.72 335.629   6
   0  -2   7 6464.47 244.366   8
   0  -2   7 6337.87 347.790  11
   0  -2   8 12218.1 359.187   8
   0   2  -8 11740.7 350.264   9
   0  -2   8 11752.9 487.140   6
   0   2   8 10955.8 488.522  11
   0  -2   8 11487.5 514.527  11
   0  -2   9 5203.77 351.081   6
   0  -2   9 5164.61 368.779  11
   0   2   9 5260.47 364.974  11
   0   2  10 621.027 148.785  11
   0  -2  10 733.510 164.772   6
   0  -2  10 657.855 165.283  11
   0  -2  11 691.639 175.315  11
   0  -2  11 765.488 178.190   6
   0   2  11 436.911 147.699  11
   0  -2  12 2128.68 294.231  11
   0  -2  12 2038.93 274.918   6
   0   2  12 2062.85 287.851  11
   0  -2  13 1606.16 275.160  11
   0  -2  13 1921.71 278.323   6
   0   2  13 1462.63 253.108  11
   0  -2  14 873.981 225.726  11
   0  -2  14 1157.00 245.784   6
   0   2  14 782.608 238.461  11
   0   2  14 953.505 225.511   6
   0   2  15-70.6748 145.604   6
   0  -2  15-21.6432 156.557  11
   0   2  15-78.7189 147.325  11
   0  -2  15 291.054 181.324   6
   0   2  16 1856.91 296.018   6
   0  -2  16 2459.21 344.865   6
   0   3   1 15860.7 209.264  10
   0  -3   3 17734.8 314.765   9
   0  -3   4 27129.4 415.797   9
   0   3   5 32714.1 662.588  11
   0   3  -5 32838.7 492.924   9
   0  -3   6 2732.32 216.579   6
   0   3   6 2734.57 218.505  11
   0   3  -6 3116.36 166.963   9
   0   3   6 2977.54 185.803   2
   0  -3   6 2723.91 153.765   8
   0   3   7 4337.12 284.567  11
   0  -3   7 4303.89 286.621   6
   0  -3   7 4256.43 203.426   8
   0   3  -7 4581.54 215.803   9
   0   3   7 4345.58 221.665   2
   0  -3   8 52488.2 742.792   8
   0  -3   8 51403.2 1034.79   6
   0  -3   8 51163.0 1073.56  11
   0   3   8 51239.8 1047.91  11
   0   3  -8 53059.3 769.383   9
   0   3   8 51765.4 773.934   2
   0  -3   9 1564.20 209.892   6
   0   3   9 1621.64 215.968  11
   0   3   9 1229.52 128.200   2
   0  -3   9 1368.29 134.520   8
   0  -3   9 1473.39 216.973  11
   0  -3  10 4427.84 361.491  11
   0  -3  10 4384.50 340.538   6
   0   3  10 4235.88 345.127  11
   0  -3  11 2342.23 270.696   6
   0  -3  11 2433.88 295.582  11
   0   3  11 2251.80 274.779  11
   0  -3  12 3745.00 390.537  11
   0   3  12 3626.65 366.711  11
   0  -3  12 4068.19 374.816   6
   0  -3  13 2134.34 295.148   6
   0  -3  13 2128.68 307.767  11
   0   3  13 2151.89 307.375  11
   0  -3  14 5518.46 470.099   6
   0  -3  14 5350.29 503.744  11
   0   3  14 5056.75 468.672  11
   0   3  15 51.4956 146.393   6
   0  -3  15 336.286 181.775   6
   0   3  15 373.947 186.289  11
   0  -3  15 67.9947 151.866  11
   0   3  16 186.638 183.088   6
   0   4   0 246268. 867.974   1
   0   4   0 243282. 1145.53   6
   0   4   1 39.7352 25.1981   6
   0   4  -1 59.0985 35.1781   6
   0   4   2 915.243 70.5250  10
   0   4   2 802.088 73.4646   6
   0   4   2 831.731 47.3433   7
   0  -4  -2 812.955 58.7034  10
   0   4  -3 118067. 1062.89   6
   0  -4  -3 117628. 786.325  10
   0   4   4 41495.4 503.027   3
   0  -4   4 41275.2 547.695   9
   0   4   5 4059.27 157.997   3
   0  -4   5 4076.08 187.757   9
   0  -4   6 23168.8 616.469   6
   0   4   6 23485.1 531.309   2
   0   4   6 22673.5 347.867   3
   0  -4   7 3795.83 278.523   6
   0   4   7 3383.68 262.223  11
   0   4   7 3652.12 226.131   2
   0   4   8 2613.96 259.980  11
   0  -4   8 1927.71 156.980   8
   0  -4   8 2350.17 256.213   6
   0   4   8 2036.98 183.565   2
   0  -4   9 1080.18 120.862   8
   0  -4   9 947.659 171.377   6
   0   4   9 1005.24 182.145  11
   0  -4   9 1154.28 199.299  11
   0   4   9 971.410 127.817   2
   0  -4  10-147.606 139.467   6
   0   4  10-22.0035 88.6122   2
   0  -4  10 40.0546 59.9262   8
   0   4  10-7.33082 115.160  11
   0  -4  10-87.6274 123.482  11
   0  -4  11 1049.94 195.841   6
   0   4  11 802.838 186.290  11
   0  -4  11 1143.64 211.929  11
   0   4  12 62.9282 101.243  11
   0  -4  12 171.583 139.934  11
   0  -4  12 387.699 179.551   6
   0  -4  13 227.435 143.669  11
   0  -4  13 199.030 161.872   6
   0   4  13 134.661 143.623  11
   0  -4  14 336.452 188.656   6
   0  -4  14 105.618 162.804  11
   0  -4  15 1638.53 299.008   6
   0  -4  15 1570.43 315.348  11
   0   4  16 928.889 231.830   6
   0   5   0-37.0734 34.1541   1
   0   5   0 107.962 46.7963   6
   0  -5  -1 34178.8 390.436   1
   0   5  -1 34638.7 505.468   6
   0   5   1 34351.9 469.639   6
   0   5   2 29687.9 317.648   7
   0   5   2 29959.3 373.056  10
   0   5  -2 30661.5 518.865   6
   0   5   2 29545.7 444.012   6
   0   5  -3 3744.21 201.356   6
   0  -5  -3 3337.47 138.857  10
   0   5   4 24212.7 445.340   3
   0  -5  -4 23365.8 407.718  10
   0  -5   4 23675.2 454.844   9
   0  -5   5 81004.7 864.117   9
   0   5   5 80429.2 784.101   3
   0   5   6 56816.3 635.753   3
   0   5   6 55516.1 887.517   2
   0  -5   6 55872.1 757.195   9
   0  -5   6 54181.5 976.019   6
   0  -5   7 1939.35 212.871   6
   0   5   7 2033.13 191.539   2
   0   5   7 2058.73 119.334   3
   0  -5   8 49643.0 1053.74   6
   0   5   8 50023.7 878.304   2
   0  -5   9 3093.67 294.495   6
   0  -5   9 3096.60 209.158   8
   0   5   9 3374.93 238.271   2
   0  -5  10 793.685 117.134   8
   0   5  10 819.093 126.782   2
   0  -5  10 714.536 184.889  11
   0  -5  10 393.411 125.397   6
   0  -5  11 2889.72 330.941  11
   0  -5  11 2951.88 313.786   6
   0  -5  11 2915.54 216.044   8
   0  -5  12 3781.76 400.827  11
   0  -5  12 4389.86 393.649   6
   0  -5  13 37.0589 116.546   6
   0  -5  13 131.034 135.096  11
   0  -5  14 301.664 150.229   6
   0  -5  14 252.023 161.188  11
   0  -5  15 382.417 199.079   6
   0   6   0 37548.0 550.867   6
   0   6   0 36843.4 413.704   1
   0  -6  -1 5143.53 206.151   6
   0  -6  -1 5200.36 163.880   1
   0   6   1 5732.64 211.061   6
   0   6  -1 5448.83 222.390   6
   0   6  -2 22854.3 480.521   6
   0   6   2 21085.1 334.808  10
   0  -6  -2 21913.6 376.554   1
   0   6   2 22031.7 418.662   6
   0   6   3 7444.90 254.010   6
   0  -6   4 13526.0 367.520   9
   0   6   4 13152.5 369.429   3
   0  -6  -4 13208.8 312.349  10
   0   6   5 8809.73 297.232   3
   0  -6  -5 8843.99 288.087  10
   0  -6   5 8933.66 309.964   9
   0  -6   6 52450.3 770.412   9
   0  -6   6 52354.7 984.625   6
   0   6   6 50857.2 698.277   3
   0  -6   7 32.9094 54.5949   9
   0   6   7 155.279 50.5208   3
   0  -6   7-35.6561 99.5626   6
   0   6   8 2568.22 230.682   2
   0  -6   8 2458.92 257.982   6
   0   6   8 2072.53 130.376   3
   0  -6   9 6451.16 302.639   8
   0   6   9 6509.39 351.094   2
   0  -6   9 6980.18 428.540   6
   0   6  10 264.237 97.3734   2
   0  -6  10 361.500 96.7731   8
   0  -6  10 168.360 138.869   6
   0  -6  11 1201.05 211.144   6
   0  -6  11 1398.03 246.810  11
   0   6  11 1305.16 164.572   2
   0  -6  11 1432.22 159.355   8
   0  -6  12 2593.86 318.005   6
   0  -6  12 2438.16 343.680  11
   0  -6  13 887.579 214.883   6
   0  -6  13 713.902 205.892  11
   0  -6  14 300.164 177.056   6
   0  -6  14 90.8926 166.458  11
   0   7   0 1.37878 38.6001   1
   0  -7   0 21.3735 44.6379   6
   0   7  -1 1046.41 108.313   6
   0   7   1 1103.27 105.382   6
   0  -7  -1 937.452 103.160   6
   0  -7  -2 3021.62 176.145   6
   0  -7  -2 2741.44 144.974   1
   0   7   2 2695.90 134.244  10
   0   7   2 2804.21 162.850   6
   0   7   3 2779.59 163.770   6
   0   7   3 2901.12 144.217  10
   0   7   3 2637.15 110.867   7
   0   7   4 2325.35 162.727   6
   0  -7  -5 18371.7 409.812  10
   0   7   5 18644.9 462.641   3
   0  -7   5 18517.2 473.276   9
   0  -7   5 18963.6 571.356   6
   0  -7  -6 1519.78 139.131  10
   0  -7   6 1665.03 160.297   9
   0  -7   6 1484.49 183.739   6
   0   7   6 1455.83 134.348   3
   0  -7  -7 589.185 102.630  10
   0   7   7 383.413 73.6476   3
   0  -7   7 493.906 127.297   6
   0   7   7 809.505 169.802   2
   0  -7   7 523.095 96.1071   9
   0   7   8 3521.13 190.050   3
   0  -7   8 3566.76 230.877   9
   0   7   8 4230.23 306.542   2
   0  -7  -8 3497.14 241.345  10
   0  -7   8 3516.39 302.649   6
   0   7   9 2554.74 244.294   2
   0  -7  -9 2780.56 240.272  10
   0  -7   9 2401.31 267.696   6
   0  -7 -10 2123.15 226.333  10
   0  -7  10 1915.58 254.058   6
   0   7  10 1991.77 213.126   2
   0  -7  10 1889.76 180.429   8
   0  -7  11 2360.76 304.047   6
   0  -7  11 2386.50 324.026  11
   0   7  11 2251.31 230.997   2
   0  -7  11 2432.90 210.681   8
   0  -7  12 2663.03 331.178   6
   0  -7  12 2905.50 363.056  11
   0  -7  13 135.188 175.897  11
   0  -7  13 157.640 162.711   6
   0  -7  14-217.413 186.978  11
   0  -7  14 264.879 176.287   6
   0   8   0 27324.0 413.644   1
   0  -8   0 27447.4 550.873   6
   0  -8  -1 7.13278 48.1813   6
   0  -8   1-31.2499 57.2830   6
   0   8   1 93.4853 54.5399   6
   0  -8   2 16589.6 466.137   6
   0  -8  -2 15845.7 351.250   1
   0  -8  -2 15460.4 421.775   6
   0  -8  -2 15831.8 316.420   4
   0   8  -2 15670.4 234.035   5
   0   8   2 15795.2 411.386   6
   0   8   2 15366.8 331.225  10
   0   8   3 13176.2 379.960   6
   0  -8   3 14286.7 457.328   6
   0  -8  -3 13731.5 357.175   1
   0   8   3 13714.0 317.997  10
   0   8   3 13197.4 272.603   7
   0  -8   4 314.413 94.9252   6
   0  -8   5 168.607 83.2336   6
   0  -8   5 225.162 86.6809   9
   0  -8   6 9619.07 374.597   9
   0  -8   6 9920.53 457.911   6
   0  -8  -6 9945.33 334.465  10
   0  -8   7 5066.63 277.088   9
   0  -8   7 5643.54 364.811   6
   0   8   7 5947.73 377.988   2
   0  -8  -7 4974.94 259.236  10
   0  -8   8-89.2738 81.3062   9
   0  -8  -8 36.2422 77.9302  10
   0  -8   8-44.5292 120.779   6
   0   8   8 129.640 118.523   2
   0   8   9 2387.12 248.939   2
   0  -8  -9 2304.55 209.099  10
   0  -8   9 2038.72 251.480   6
   0  -8 -10 800.737 156.699  10
   0  -8  10 729.191 181.005   6
   0   8  10 894.013 164.015   2
   0  -8  11 1252.05 232.876   6
   0   8  11 1229.92 184.636   2
   0  -8 -11 1145.18 181.476  10
   0  -8  12 2748.73 339.836   6
   0  -8 -12 2747.41 272.604  10
   0  -8  12 2976.15 378.991  11
   0  -8  13 589.355 189.899   6
   0  -8  13 484.148 204.719  11
   0  -8  14 501.899 195.789   6
   0  -8  14 520.020 215.322  11
   0   9   0 88.8005 58.5988   1
   0  -9   0 48.3116 68.9973   6
   0  -9  -1 23332.3 538.766   6
   0  -9   1 24246.1 572.200   6
   0  -9  -2 10420.1 297.565   1
   0  -9  -2 10898.7 376.313   6
   0  -9   2 11433.7 404.118   6
   0   9   2 10896.9 294.765  10
   0   9  -2 10784.1 184.888   5
   0  -9  -2 11054.9 268.634   4
   0   9   3 70859.3 755.121  10
   0  -9  -3 70723.5 827.762   1
   0   9   3 72055.3 684.832   7
   0  -9   4 9998.10 427.077   6
   0  -9   5 101.142 103.435   6
   0  -9   6 29573.3 681.547   9
   0  -9   6 30801.5 814.424   6
   0  -9   7 7042.94 343.115   9
   0  -9  -7 6539.34 296.841  10
   0  -9   7 7526.16 425.464   6
   0  -9   8 2855.55 230.534   9
   0   9   8 3029.71 298.092   2
   0  -9   8 3169.10 313.678   6
   0  -9  -8 2659.53 205.274  10
   0   9   9 61.6552 109.602   2
   0  -9   9 57.6059 73.9641   9
   0  -9  -9 106.349 79.2454  10
   0  -9   9-57.6021 138.311   6
   0  -9 -10 1195.69 167.816  10
   0   9  10 1170.57 199.672   2
   0  -9  10 1093.35 216.200   6
   0  -9 -11 330.831 125.431  10
   0  -9  11 178.637 149.394   6
   0   9  11 76.6978 109.995   2
   0  -9  12 250.575 158.713   6
   0  -9  13 174.881 164.340   6
   0  -9  13 434.572 203.128  11
   0 -10   0 67426.6 974.948   6
   0  10   0 63264.5 696.183   1
   0 -10  -1 2822.95 209.742   6
   0 -10   1 2577.61 205.063   6
   0  10  -1 2349.52 141.644   1
   0 -10  -2 30.2113 64.1402   6
   0 -10   2 88.9068 81.3995   6
   0 -10  -2 3.57585 36.6558   4
   0  10   2-117.221 77.5036  10
   0  10   3 29223.4 475.062   7
   0  10  -3 28539.3 377.489   5
   0 -10  -3 29251.6 547.304   1
   0  10   3 28593.3 504.726  10
   0 -10  -3 29825.1 512.354   4
   0 -10   4 26394.0 714.351   6
   0  10   4 24109.2 383.327   7
   0 -10   5 5856.76 354.986   6
   0 -10   6 523.491 123.835   6
   0 -10   6 519.548 134.033   9
   0 -10   7 7038.55 361.117   9
   0 -10   7 7506.44 446.715   6
   0  10   7 7388.91 459.421   2
   0 -10   8 51.4694 121.101   6
   0 -10  -8-122.179 94.1698  10
   0 -10   8 65.4559 77.9316   9
   0 -10   9 979.870 153.619   9
   0  10   9 1164.71 204.784   2
   0 -10   9 1050.92 205.000   6
   0 -10  -9 912.450 141.755  10
   0  10  10 1112.16 201.588   2
   0 -10  10 849.713 194.951   6
   0 -10  11 1609.08 263.310   6
   0  10  11 1529.27 232.420   2
   0 -10  12 1880.82 302.826   6
   0 -10  13 577.632 238.564  11
   0 -10  13 412.033 189.291   6
   0 -11   0 516.459 127.289   6
   0  11   0 628.769 105.963   1
   0  11  -1 7267.77 259.294   1
   0 -11  -1 7860.09 356.242   6
   0 -11   1 8120.39 370.673   6
   0  11   2 47.5123 47.6966  10
   0 -11   2 164.305 99.1648   6
   0 -11  -2-0.26827 82.8387   6
   0 -11  -3 114.613 55.0107   4
   0  11   3 76.3762 51.9562  10
   0  11  -3 61.2859 26.2576   5
   0 -11   3 140.237 94.5919   6
   0  11   4-77.2512 48.0472   7
   0 -11   4-6.49415 81.9522   6
   0 -11   5 4003.28 304.736   6
   0 -11   6-0.63424 127.667   6
   0 -11   6 97.2758 101.215   9
   0 -11   7 23637.8 802.251   6
   0 -11   7 22299.2 658.582   9
   0 -11   8 799.875 144.950   9
   0  11   8 934.042 202.640   2
   0 -11   8 545.190 158.881   6
   0 -11   9 147.663 106.264   9
   0 -11   9 27.2427 118.171   6
   0 -11  10 3122.30 264.353   9
   0 -11  10 2788.77 332.600   6
   0  11  10 3093.32 323.157   2
   0  11  11 804.946 194.170   2
   0 -11  11 608.923 179.471   6
   0 -11  12 3187.11 383.128   6
   0 -11  13-116.275 153.765   6
   0 -12   0 74638.8 1147.27   6
   0 -12   1 1588.55 188.389   6
   0 -12  -1 1408.04 168.455   6
   0  12  -1 1352.30 127.044   1
   0 -12  -2 25764.9 668.825   6
   0 -12   2 25861.7 706.117   6
   0 -12  -3 7861.71 269.056   4
   0  12   3 7892.72 286.500   7
   0 -12   3 8619.45 421.823   6
   0 -12   4 1006.37 165.792   6
   0  12  -4 1033.69 86.7432   5
   0  12   4 967.876 95.4552   7
   0 -12   5-108.258 133.809   6
   0 -12   6 470.676 139.647   6
   0 -12   6 559.900 125.721   9
   0 -12   7 80.4414 91.0751   9
   0 -12   7 127.329 128.813   6
   0 -12   8 5340.65 419.500   6
   0  12   8 6123.99 450.535   2
   0 -12   8 5414.96 350.494   9
   0 -12   9 1597.78 254.206   6
   0 -12   9 1610.17 206.699   9
   0  12   9 2125.98 285.088   2
   0 -12  10-2.30984 136.734   6
   0 -12  10 196.347 111.588   9
   0 -12  11-61.0697 182.181   6
   0  12  11 136.761 137.023   2
   0 -12  12 9.47007 130.863   6
   0  12  12 138.265 153.993   2
   0 -13   0 526.154 148.838   6
   0  13  -1 6466.15 265.008   1
   0 -13   1 7105.65 383.435   6
   0 -13  -1 6789.75 365.255   6
   0  13  -2 98.9929 74.9813   1
   0 -13   2 314.864 123.540   6
   0 -13  -2 366.147 106.286   6
   0 -13  -2 221.974 44.0569   5
   0 -13   3 7352.16 413.839   6
   0  13   3 6965.89 283.056   7
   0  13   4 1642.16 129.282   7
   0 -13   4 1861.11 221.731   6
   0 -13   5 9336.22 499.274   6
   0 -13   6 109.894 100.826   9
   0 -13   6 70.1335 144.900   6
   0 -13   7 1371.91 213.430   6
   0  13   7 1655.71 266.227   2
   0 -13   7 1535.28 213.998   9
   0 -13   8 2471.54 305.709   6
   0 -13   8 2577.75 264.275   9
   0  13   8 2869.00 338.206   2
   0 -13   9 1139.23 187.312   9
   0 -13   9 1092.28 208.001   6
   0  13   9 1351.20 249.496   2
   0 -13  10 4742.58 446.193   6
   0  13  10 4634.19 417.334   2
   0 -13  10 4480.32 342.931   9
   0 -13  11 1566.02 274.245   6
   0  13  11 1544.87 258.868   2
   0  13  12 699.181 194.439   2
   0 -14   0 1150.75 172.183   6
   0 -14  -1 6587.45 382.126   6
   0 -14   1 6388.89 382.937   6
   0  14  -1 6428.10 271.933   1
   0  14  -2 389.443 88.6272   1
   0 -14  -2 460.762 125.725   6
   0 -14   2 363.704 128.683   6
   0 -14   3 24331.6 771.266   6
   0  14   3 22108.7 525.388   7
   0 -14   4 2051.45 265.233   6
   0 -14   5 1776.12 234.456   6
   0 -14   6 1398.30 220.836   6
   0 -14   6 1541.01 223.206   9
   0 -14   7 2496.89 300.918   6
   0 -14   7 2597.28 281.803   9
   0 -14   8 345.412 146.680   9
   0  14   8 481.652 190.555   2
   0 -14   8 112.614 127.421   6
   0  14   9 55.7675 133.536   2
   0 -14   9-111.956 134.056   6
   0 -14   9-60.1426 107.322   9
   0  14  10 264.010 153.632   2
   0 -14  10 79.1795 145.134   6
   0  14  11 1308.78 251.424   2
   0 -14  11 1367.60 267.963   6
   0  14  12 561.647 210.448   2
   0 -15   0-54.4505 97.0391   6
   0 -15   1 2967.96 280.426   6
   0 -15  -1 3026.12 285.350   6
   0  15  -1 2936.05 195.266   1
   0 -15  -2 5624.58 383.061   6
   0 -15   2 5539.55 389.617   6
   0  15  -2 4890.90 253.636   1
   0 -15   3 32284.0 927.829   6
   0  15  -3 31368.2 663.653   1
   0 -15   4 6312.09 438.558   6
   0 -15   5 8215.47 499.413   6
   0 -15   6 447.388 153.454   6
   0 -15   6 594.464 184.645   9
   0  15   7 960.192 239.870   2
   0 -15   7 564.382 190.133   6
   0 -15   7 969.792 200.915   9
   0  15   8 210.149 186.684   2
   0 -15   8 31.1899 158.458   6
   0 -15   8 168.086 129.930   9
   0 -15   9 153.655 142.098   6
   0  15   9 380.354 176.817   2
   0 -15   9 164.134 125.386   9
   0 -15  10 8.25231 143.587   6
   0  15  10-60.2095 137.868   2
   0  15  11 141.301 144.962   2
   0  15  12-17.0844 152.898   2
   0 -16   0 5213.40 376.648   6
   0 -16  -1 4566.15 354.267   6
   0 -16   1 4429.82 353.628   6
   0 -16   2 3469.40 329.695   6
   0 -16  -2 3407.12 320.160   6
   0 -16   3 18265.8 732.286   6
   0 -16   4 251.708 159.535   6
   0 -16   5 1157.67 230.459   6
   0 -16   6 8878.47 521.468   9
   0 -16   6 8920.95 558.472   6
   0 -16   7 471.929 167.655   6
   0  16   7 820.968 244.019   2
   0 -16   7 353.838 153.768   9
   0 -16   8 605.381 179.351   9
   0  16   8 474.897 189.464   2
   0 -16   8 581.101 203.363   6
   0  16   9 2381.93 345.014   2
   0 -16   9 2328.18 335.956   6
   0 -16   9 2241.13 277.094   9
   0  16  10 111.372 156.114   2
   0  16  11 451.549 176.460   2
   0 -17   0-24.8156 125.810   6
   0 -17  -1 1473.25 219.155   6
   0 -17   1 1467.12 229.205   6
   0 -17   2 278.476 147.676   6
   0 -17   3 3521.17 351.024   6
   0 -17   4 4639.41 400.670   6
   0 -17   5 3233.13 358.225   6
   0  17   6 499.543 245.702   2
   0 -17   6 622.124 207.173   9
   0 -17   6 397.535 175.717   6
   0 -17   7 555.832 197.632   6
   0 -17   7 682.486 199.863   9
   0  17   7 573.781 235.637   2
   0 -17   8 108.472 135.618   9
   0 -17   8 49.0223 144.221   6
   0  17   8 505.820 216.927   2
   0  17   9 470.674 204.171   2
   0 -17   9 387.264 188.531   6
   0 -17   9 541.938 172.736   9
   0 -18   0 813.678 183.325   6
   0 -18   1 196.755 126.107   6
   0 -18  -1 95.5545 104.634   6
   0 -18   2 109.994 113.103   6
   0 -18   3 126.498 122.314   6
   0 -18   4 1318.34 241.965   6
   0 -18   5 810.417 226.679   6
   0  18   6 1583.67 319.929   2
   0 -18   6 1282.02 255.054   6
   0 -18   6 1673.04 275.923   9
   0 -18   7 286.382 145.465   6
   0 -18   7 527.595 185.958   9
   0  18   7 813.783 263.279   2
   0 -18   8 986.737 224.696   9
   0  18   8 1035.44 265.291   2
   0 -18   8 772.808 209.642   6
   0 -19   0 5.18713 108.266   6
   0 -19   1 3549.63 360.243   6
   0 -19  -1 3702.20 358.358   6
   0 -19   2 1404.05 235.274   6
   0 -19   3 113.838 115.552   6
   0 -19   4 71.7748 147.833   6
   0 -19   5 4102.09 416.046   6
   0  19   5 4762.86 509.050   2
   0  19   6 706.462 271.946   2
   0 -19   6 478.496 203.752   9
   0 -19   6 549.811 215.242   6
   0 -19   7 1505.90 282.789   6
   0 -19   7 1909.33 301.358   9
   0 -19   8 300.002 173.859   9
   0 -20   0 374.327 155.361   6
   0 -20   1 154.174 143.979   6
   0 -20  -1 136.899 128.458   6
   0 -20   2 467.360 185.668   6
   0 -20   3 694.998 192.216   6
   0 -20   4 641.521 209.883   6
   0 -20   5 374.993 189.672   6
   0 -20   6 1339.80 263.884   6
   0 -20   6 1777.71 315.156   9
   0 -20   7 356.830 197.288   9
   0 -20   8 1741.63 293.402   9
   0 -21   1 566.826 185.605   6
   0 -21   2 1690.03 282.086   6
   0 -21   3 513.535 195.538   6
   0 -21   4-36.3678 142.998   6
   0 -22   2 52.5530 120.088   6
   0 -22   3 160.390 167.684   6
  -1   0  16 9.81734 140.121   6
  -1   0  15-21.1084 143.244  11
  -1   0  15 30.2500 129.831   6
  -1   0  14 31.8742 113.903   6
  -1   0  14-29.7204 153.972  11
  -1   0  13-16.2406 133.141  11
  -1   0  13-14.4605 120.274   6
  -1   0  12-148.758 108.025   6
  -1   0  12-131.203 157.250  11
  -1   0  11-11.1587 108.605   6
  -1   0  11 153.441 110.802  11
  -1   0  10-187.117 150.878  11
  -1   0  10-74.8854 96.8433   6
  -1   0   9-59.4238 98.5523   6
  -1   0   9-136.035 139.690  11
   1   0  -9 20.9965 29.8163   3
  -1   0   8-86.1941 93.3687   6
   1   0  -8-10.0486 33.8524   3
  -1   0   8-130.973 118.498  11
  -1   0   7-54.4434 81.6706   6
  -1   0   7-28.2162 73.3095  11
   1   0  -7 123.241 64.2686   2
  -1   0   6-19.5590 74.3234  11
  -1   0   6-103.265 80.3355   6
   1   0  -6 58.5757 43.4321   2
  -1   0   5-8.64752 72.6398  11
  -1   0   5-20.5151 75.3129   6
   1   0  -5 15.6211 39.4779   8
   1   0  -5-39.2458 41.9460   2
  -1   0   5 45.9166 43.5434   8
  -1   0   4-79.3838 59.7051   8
  -1   0   4-114.955 83.7308  11
   1   0  -4-182.901 66.0538   2
   1   0  -4-71.7567 50.6025   8
  -1   0   4-35.8360 48.7473   6
  -1   0   3 27.5230 37.0332   6
   1   0   2 7.00772 22.3402   3
  -1   0  -4 11.3586 15.4303   8
   1   0   4-18.8573 45.9990  11
   1   0   5 70.6298 30.9522   2
  -1   0  -5-5.41185 24.8183   8
   1   0   5-54.7129 69.6923  11
   1   0   6-87.8557 84.3490  11
   1   0   6-23.0873 25.1624   2
   1   0   7-9.01861 90.6447  11
  -1   0  -8-23.4018 38.9133   9
   1   0   8-33.9585 87.2424  11
  -1   0  -9-44.5296 48.5697   9
   1   0   9 50.7679 103.998  11
   1   0  10 517.914 181.731  11
   1   0  11 211.165 136.717  11
   1   0  12 16.3349 124.572  11
   1   0  13-221.143 160.013  11
   1   0  14-79.5566 118.237   6
   1   0  14-75.3095 127.538  11
   1   0  15 77.8883 156.558  11
   1   0  15 222.380 194.645   6
  -1  -1  16 1213.81 262.730   6
  -1   1  16 949.580 226.358   6
  -1   1  15 3877.47 390.474   6
  -1  -1  15 4831.22 438.123   6
  -1   1  15 3754.04 434.597  11
  -1  -1  15 4373.15 469.507  11
  -1   1  14 252.014 184.519  11
  -1   1  14 135.509 118.595   6
  -1  -1  14 107.171 149.135  11
  -1  -1  14-35.5920 128.909   6
  -1  -1  13 357.407 158.893  11
  -1  -1  13 600.622 172.570   6
  -1   1  13 535.706 154.256   6
  -1   1  13 458.733 173.239  11
  -1   1  12 4208.03 393.332  11
  -1  -1  12 4368.61 400.044  11
  -1  -1  12 4411.78 361.327   6
  -1   1  12 4410.30 351.041   6
  -1  -1  11 7686.01 450.731   6
  -1  -1  11 7431.57 487.861  11
  -1   1  11 7633.93 432.156   6
  -1   1  11 6849.61 465.105  11
  -1   1  10 734.062 160.051  11
  -1  -1  10 695.768 161.232  11
   1   1 -10 748.885 66.7969   3
  -1   1  10 1019.32 170.647   6
  -1  -1  10 766.226 147.038   6
  -1  -1   9 2032.41 232.643  11
  -1   1   9 1485.42 201.651  11
  -1  -1   9 1900.72 205.494   6
   1  -1  -9 1782.33 93.7644   3
   1   1  -8 3619.34 181.955   2
   1  -1  -8 3459.02 131.366   3
  -1  -1   8 3473.20 279.514  11
  -1  -1   8 3644.40 257.971   6
  -1   1   8 3211.73 264.882  11
   1  -1  -7 8603.03 213.548   3
  -1   1   7 8107.52 392.658  11
  -1  -1   7 7973.04 396.492  11
   1   1  -7 8456.70 256.159   2
  -1  -1   7 8781.92 325.872   8
  -1  -1   7 8466.48 358.257   6
   1  -1  -6 12142.6 363.330   8
   1  -1  -6 12843.9 346.696   2
  -1  -1   6 12169.1 440.338  11
   1  -1  -6 12576.9 253.952   3
  -1  -1   6 12380.1 402.082   6
   1   1  -6 12491.1 353.973   9
  -1  -1   6 12003.4 350.401   8
   1   1  -6 12876.2 299.051   2
  -1   1   6 11925.9 435.066  11
   1  -1  -5 1452.84 115.268   2
  -1  -1   5 1240.75 138.868  11
  -1  -1   5 1220.02 112.603   8
  -1  -1   5 1149.22 116.933   6
   1  -1  -5 1263.55 114.326   8
   1  -1  -5 1415.08 87.3057   3
  -1   1   5 1435.14 146.491  11
  -1   1   4 287070. 1708.49  11
   1  -1  -4 279256. 1159.12   3
   1  -1  -4 282401. 1418.09   2
  -1  -1   4 280086. 1713.04  11
   1  -1  -4 286851. 1487.89   8
  -1  -1   4 284043. 1444.15   8
   1  -1  -3 48586.4 545.266   2
  -1   1   2 4624.02 105.617   6
   1  -1   2 8150.78 166.861   3
  -1  -1  -3 27132.8 452.877  11
  -1   1  -3 26441.1 288.233   3
   1   1   3 26271.9 441.281  11
   1   1   4 8383.59 290.321  11
  -1   1  -4 8299.22 158.228   3
  -1  -1  -4 8350.90 293.585  11
  -1   1  -4 8281.43 142.641   9
  -1   1  -5 35982.7 315.637   3
  -1  -1  -5 37004.7 434.496   8
   1  -1   5 37681.9 692.320  11
   1   1   5 38088.8 687.228  11
  -1   1  -5 36981.5 368.388   9
   1   1   6 28187.0 401.724   2
  -1  -1  -6 27748.9 406.871   8
  -1   1  -6 28315.5 369.428   9
   1  -1   6 27461.6 654.301  11
   1  -1   7 25782.9 689.721  11
  -1  -1  -7 25665.4 426.595   8
  -1   1  -7 26386.9 398.289   9
   1   1   7 25945.4 395.656   2
   1   1   7 24656.2 671.623  11
   1   1   8 206.091 35.3226   2
  -1   1  -8 357.936 61.9969   9
   1   1   8 353.837 105.272  11
   1  -1   8 406.344 121.137  11
  -1  -1  -8 339.292 59.1850   8
   1   1   9 2362.27 248.417  11
  -1   1  -9 2487.76 147.584   9
   1  -1   9 2329.24 253.530  11
   1   1  10 29061.7 886.594  11
   1  -1  10 30869.9 923.483  11
   1  -1  11 1850.55 261.658  11
   1   1  11 1778.10 260.753  11
   1  -1  12 5973.54 463.696  11
   1   1  12 5878.75 457.993  11
   1  -1  13 128.148 113.280  11
   1  -1  13 173.663 126.106   6
   1   1  13 135.644 140.202  11
   1   1  14 1656.87 288.246  11
   1  -1  14 1393.41 279.326  11
   1  -1  14 1650.37 277.613   6
   1   1  15 1654.37 305.179  11
   1   1  15 1690.71 305.289   6
   1  -1  15 1806.18 322.542   6
   1  -1  15 1585.27 301.108  11
  -1   2  16 18.5820 132.814   6
  -1  -2  16 168.689 181.307   6
  -1   2  15 293.221 185.039  11
  -1  -2  15 117.681 179.780  11
  -1   2  15 264.037 178.156   6
  -1  -2  15 259.109 162.482   6
  -1  -2  14 3137.32 392.902  11
  -1   2  14 2672.72 301.937   6
  -1   2  14 2998.54 377.206  11
  -1  -2  14 2884.98 339.398   6
  -1  -2  13 75.0251 105.695   6
  -1  -2  13 155.443 158.198  11
  -1   2  13 171.518 110.498   6
  -1   2  13 98.0328 118.081  11
  -1   2  12 3534.42 317.760   6
  -1  -2  12 3513.13 326.304   6
  -1   2  12 3125.45 338.735  11
  -1  -2  12 3487.40 364.578  11
  -1   2  11 3.46044 106.888  11
  -1  -2  11 119.510 109.087   6
  -1  -2  11 159.877 146.741  11
  -1  -2  10 9086.04 471.712   6
  -1   2  10 9207.18 510.139  11
  -1  -2  10 9642.40 530.219  11
  -1  -2   9 4475.38 258.764   8
   1   2  -9 4227.06 187.357   2
  -1  -2   9 4471.17 312.626   6
  -1   2   9 4033.64 327.206  11
  -1  -2   9 3996.65 331.662  11
  -1  -2   8 24631.1 672.905   6
   1   2  -8 24450.4 426.120   2
  -1  -2   8 23831.9 729.081  11
  -1  -2   8 23932.5 565.629   8
  -1   2   8 23199.0 712.328  11
   1  -2  -8 25001.8 365.576   3
   1  -2  -7 460.213 61.0289   3
  -1  -2   7 389.787 96.4080   6
  -1  -2   7 333.884 73.3956   8
  -1   2   7 311.950 93.8499  11
  -1  -2   7 249.364 94.8052  11
   1   2  -7 352.374 47.2549   2
   1   2  -6 26885.6 536.953   9
  -1   2   6 26356.6 647.858  11
  -1  -2   6 25818.7 651.262  11
   1  -2  -6 26917.9 396.838   3
  -1  -2   6 27346.9 610.225   6
  -1  -2   6 27116.9 526.476   8
  -1   2   5 118.427 68.4472  11
   1  -2  -5 232.083 43.4676   3
   1   2  -5 118.881 48.7511   9
   1  -2  -5 150.346 56.9517   8
  -1  -2   5 132.464 55.8207   8
  -1  -2   5 170.133 71.8375   6
   1  -2  -5 311.114 82.9914   2
  -1   2   4 59511.9 700.042   2
  -1   2   4 61421.9 812.628  11
   1  -2  -4 60647.4 578.873   3
   1   2  -4 60752.7 683.321   9
   1  -2  -4 60985.6 723.610   2
   1   2  -4 62131.7 745.044   6
   1   2  -3 986367. 2646.48   6
  -1   2   3 999999. 2857.57  11
   1  -2   2 2894.27 96.1531   2
  -1   2  -3 30952.1 394.926   3
   1  -2   3 32282.0 277.089   9
  -1  -2  -3 31995.1 494.999  11
   1   2   3 31666.0 489.722  11
  -1  -2  -4 41579.1 655.361  11
   1   2   4 40584.7 642.287  11
  -1   2  -4 40613.6 448.725   3
   1  -2   5 5351.55 146.677   8
  -1   2  -5 5616.84 165.221   3
   1   2   5 5360.90 265.602  11
   1  -2   6 9346.51 218.878   8
   1  -2   6 8789.14 382.020  11
   1   2   6 8669.43 365.132  11
  -1   2  -6 8759.01 200.199   3
  -1   2  -6 9153.23 215.071   9
   1   2   7 10798.5 300.818   2
   1   2   7 10222.3 432.219  11
  -1   2  -7 10896.0 258.512   9
  -1   2  -7 10398.5 202.247   3
   1  -2   7 10250.0 445.701  11
  -1  -2  -7 10138.9 295.039   8
   1   2   8 1311.18 178.602  11
  -1   2  -8 1126.13 57.7009   3
   1   2   8 1302.85 115.607   2
  -1   2  -8 1470.60 109.506   9
  -1  -2  -8 1305.08 115.667   8
  -1   2  -9 1005.03 99.6303   9
   1   2   9 877.791 89.8259   2
  -1  -2  -9 877.539 102.209   8
   1   2   9 756.599 161.451  11
   1  -2   9 916.794 173.448  11
   1  -2  10 1186.48 222.687  11
   1   2  10 1196.41 206.266  11
   1   2  11 2578.48 295.022  11
   1  -2  11 2477.09 297.978  11
   1  -2  12 230.224 159.135   6
   1   2  12 169.625 126.600  11
   1  -2  12 194.159 126.217  11
   1   2  13-6.52191 107.429  11
   1  -2  13 152.103 143.785  11
   1  -2  13 213.567 170.132   6
   1  -2  14 1261.14 256.325   6
   1   2  14 1347.12 260.787  11
   1  -2  14 1382.84 273.329  11
   1   2  15 408.533 179.569  11
   1  -2  15 657.988 219.953  11
   1  -2  15 288.774 157.808   6
  -1  -3  16 349.368 175.230   6
  -1  -3  15 63.3403 139.193   6
  -1   3  15-152.640 192.635  11
  -1  -3  15 187.799 150.559  11
  -1   3  15 240.518 155.047   6
  -1   3  14 1885.28 307.457  11
  -1  -3  14 1687.96 277.931   6
  -1  -3  14 1788.29 313.586  11
  -1   3  14 1718.84 254.115   6
  -1   3  13 1445.08 268.709  11
  -1  -3  13 1273.99 251.142  11
  -1  -3  13 1391.57 235.772   6
  -1   3  13 1462.85 215.339   6
  -1  -3  12 1314.75 217.202   6
  -1   3  12 1483.69 252.289  11
  -1  -3  12 1343.30 248.167  11
  -1   3  11 1296.15 232.666  11
  -1  -3  11 1298.16 197.778   6
  -1  -3  11 1408.15 239.777  11
  -1  -3  10 1413.06 234.296  11
  -1  -3  10 1365.04 159.457   8
  -1  -3  10 1722.60 223.047   6
  -1   3  10 1724.98 244.037  11
  -1   3   9 24791.9 799.607  11
  -1  -3   9 25377.4 809.365  11
   1   3  -9 24247.7 417.346   2
  -1  -3   9 25412.5 615.701   8
  -1  -3   9 26402.1 756.236   6
   1   3  -8 2831.94 144.545   2
  -1   3   8 2992.16 274.040  11
  -1  -3   8 2835.42 207.785   8
  -1  -3   8 3329.02 295.024  11
  -1  -3   8 2994.01 251.830   6
   1  -3  -7 2983.01 153.792   3
  -1   3   7 2354.91 170.315   2
  -1  -3   7 2161.22 219.389  11
  -1  -3   7 2338.73 176.276   8
  -1   3   7 2248.59 219.629  11
  -1  -3   7 2363.79 203.820   6
  -1  -3   6 4950.48 271.400   6
   1  -3  -6 5150.84 192.949   3
  -1   3   6 4778.73 236.675   2
   1   3  -6 4973.05 234.725   9
  -1   3   6 4973.65 292.286  11
   1   3  -5 16833.5 407.172   9
  -1  -3   5 17784.8 464.004   6
  -1   3   5 17557.2 328.795   3
  -1   3   5 16127.2 472.008  11
   1  -3  -5 17321.2 345.726   3
  -1   3   5 16308.2 419.206   2
   1   3  -4 29419.7 502.701   9
   1  -3  -4 28798.6 441.313   3
   1   3  -4 29577.1 544.048   6
  -1  -3   4 28818.9 490.425   9
  -1   3   4 29869.3 431.208   3
   1   3  -3 26201.3 457.493   9
  -1   3   3 27956.6 414.553   3
   1  -3  -3 26639.4 421.298   3
   1   3  -3 27749.4 473.330   6
  -1   3   2 670719. 2036.91   3
   1  -3  -2 631620. 1937.38   4
  -1  -3   1 105.795 25.1976   4
  -1  -3   0 58341.0 364.204   5
  -1   3  -1 342900. 1324.57   2
  -1   3  -2 318882. 1149.22   2
  -1   3  -2 296642. 1416.95   3
  -1   3  -3 1634.84 120.792   3
  -1  -3  -3 1559.70 119.588  11
  -1   3  -3 1431.14 66.7137   2
  -1  -3  -3 1422.39 112.161  10
  -1  -3  -4 6095.61 255.041  11
   1  -3   4 6188.35 163.108   9
  -1   3  -5 70687.7 698.229   3
   1   3   5 71840.3 961.549  11
   1  -3   6 3874.14 147.298   8
  -1   3  -6 3823.62 165.624   3
   1   3   6 3484.90 236.705  11
   1   3   7 10053.1 432.263  11
   1   3   7 11224.4 355.078   2
  -1   3  -7 10880.0 265.252   3
   1  -3   7 10723.9 261.646   8
   1   3   8 1285.26 132.535   2
   1   3   8 1100.01 177.546  11
   1  -3   8 1202.50 98.6093   8
  -1  -3  -8 998.481 116.257   8
   1  -3   8 1157.46 184.471  11
   1  -3   9 898.499 165.315  11
   1   3   9 744.629 139.207  11
   1   3   9 886.966 113.418   2
   1  -3  10 0.70189 114.337   6
   1   3  10-77.8096 74.2797   2
   1  -3  10-190.781 149.872  11
   1   3  10-114.857 134.043  11
   1   3  11 373.166 141.943  11
   1  -3  11 495.151 164.733  11
   1  -3  11 595.428 180.475   6
   1  -3  12 125.241 126.401  11
   1   3  12-51.4510 123.592  11
   1  -3  12 121.053 149.531   6
   1  -3  13 2085.35 299.626   6
   1   3  13 1923.98 295.328  11
   1  -3  13 1737.68 282.462  11
   1   3  14 143.499 148.781  11
   1  -3  14 67.8603 161.865   6
   1  -3  14 305.616 185.839  11
   1  -3  15 276.958 160.716  11
   1  -3  15 101.218 172.352   6
   1   3  15 187.708 160.075  11
   1   3  16 673.853 240.263   6
  -1   4  15 153.524 131.390   6
  -1  -4  15 205.299 163.811   6
  -1  -4  15 538.396 222.149  11
  -1  -4  14 1418.33 279.861  11
  -1   4  14 1594.23 244.237   6
  -1  -4  14 1985.38 294.391   6
  -1  -4  13-135.817 158.383  11
  -1   4  13 53.6671 117.125  11
  -1  -4  13 174.617 152.803   6
  -1   4  12-102.254 130.211  11
  -1  -4  12 57.9591 132.610   6
  -1  -4  12-4.37494 131.272  11
  -1  -4  11 482.391 164.738  11
  -1  -4  11 571.776 129.349   6
  -1   4  11 741.995 187.306  11
  -1  -4  11 786.244 135.598   8
  -1  -4  10 21475.9 595.766   8
  -1  -4  10 20309.3 793.174  11
  -1   4  10 20429.7 759.128  11
  -1  -4  10 21295.2 732.203   6
  -1  -4   9 2119.04 185.598   8
  -1   4   9 2145.06 253.991  11
  -1  -4   9 2297.10 270.096  11
   1   4  -9 1758.58 113.742   2
  -1  -4   9 2341.29 254.207   6
  -1  -4   8 18133.6 656.593  11
  -1  -4   8 18556.2 508.968   8
  -1   4   8 17651.3 627.985  11
  -1   4   8 18304.9 528.556   2
  -1  -4   8 17941.1 604.750   6
  -1   4   7 18804.2 517.466   2
  -1  -4   7 19532.4 588.011   6
  -1  -4   6 3953.03 251.425   6
  -1   4   6 4126.96 233.467   2
  -1   4   6 3879.42 170.482   3
  -1   4   5 4010.39 175.347   3
  -1  -4   5 3413.82 194.088   9
  -1   4   5 3532.51 212.707   2
   1   4  -5 3669.62 204.921   9
  -1  -4   5 3640.86 224.419   6
   1  -4  -4 7173.23 258.676   3
  -1   4   4 7084.35 239.120   3
  -1  -4   4 6910.08 261.165   9
  -1   4   3 60471.4 695.878   3
  -1  -4   3 61935.8 720.628   9
   1   4  -3 62825.3 761.721   6
   1  -4  -3 60668.7 720.670   3
   1  -4  -3 60711.7 565.847   7
   1  -4  -2 57608.0 549.103   7
  -1   4   2 56681.1 548.076   7
   1   4  -2 58321.3 684.800   6
   1  -4  -2 57735.5 604.571   4
  -1   4   2 57046.7 676.204   3
  -1   4   1 48733.4 623.960   3
   1   4  -1 49430.7 598.040   6
   1  -4  -1 48063.9 403.037   6
  -1  -4   0 2637.33 77.0318   5
   1   4   0 2584.31 136.609   6
  -1  -4  -1 9567.44 251.271   1
  -1   4  -1 9963.68 298.316   3
  -1   4  -1 9513.27 219.510   5
   1   4   1 9243.19 262.152   6
  -1   4  -1 9784.35 251.569   6
   1   4   2 208876. 1175.85  10
  -1  -4  -2 212456. 1196.02  10
  -1  -4  -3 36077.7 583.182  11
  -1  -4  -3 37832.9 550.326  10
  -1   4  -3 36865.9 572.204   3
  -1  -4  -4 15151.2 415.862  11
  -1   4  -4 15682.6 242.304   2
   1  -4   4 15190.8 293.547   9
  -1  -4  -4 15599.1 394.076  10
  -1   4  -5 39326.2 607.070   3
   1  -4   5 39802.5 487.360   9
  -1   4  -6 9025.93 287.787   3
   1  -4   6 8237.70 382.074   6
   1  -4   7 1038.47 92.5459   8
  -1   4  -7 760.739 96.2112   3
   1  -4   7 1309.39 174.606   6
   1   4   7 1043.36 148.761  11
   1   4   8 14881.6 564.157  11
   1  -4   8 14955.4 352.460   8
   1  -4   8 15649.3 599.124   6
  -1   4  -8 14960.7 357.232   3
   1   4   8 14945.6 446.286   2
   1  -4   9 2019.34 249.810   6
   1   4   9 1976.09 233.776  11
   1   4   9 1937.46 176.867   2
   1  -4   9 2060.54 244.501  11
   1  -4   9 1959.58 136.079   8
   1   4  10 206.649 115.709  11
   1  -4  10 316.095 137.576   6
   1  -4  10 167.992 105.591  11
   1   4  10 345.784 85.6085   2
   1  -4  11 29.7799 121.105   6
   1  -4  11-64.0854 133.654  11
   1   4  11 101.718 131.732  11
   1  -4  12 9031.25 589.355  11
   1   4  12 8804.20 558.862  11
   1  -4  12 9356.31 570.591   6
   1  -4  13 178.542 159.160   6
   1  -4  13 83.6267 141.261  11
   1  -4  14 1161.19 242.184   6
   1  -4  14 905.881 244.240  11
   1  -4  15 849.935 251.286   6
   1  -4  15 558.756 217.461  11
  -1  -5  15 1.06380 150.986  11
  -1  -5  15 16.7989 141.885   6
  -1   5  14 265.711 139.921   6
  -1  -5  14 300.697 188.476  11
  -1  -5  14 347.024 173.747   6
  -1  -5  13 583.810 179.009   6
  -1  -5  13 916.796 211.325  11
  -1  -5  12 142.405 92.8422   8
  -1  -5  12-27.0586 98.9964   6
  -1  -5  12-29.9448 122.361  11
  -1  -5  11 573.111 164.813  11
  -1  -5  11 484.495 154.527   6
  -1  -5  11 649.879 131.494   8
  -1  -5  10 351.240 107.480   8
  -1  -5  10 573.555 181.616   6
  -1  -5   9 3026.54 228.817   8
  -1  -5   9 3171.07 286.231   6
  -1  -5   9 2914.35 304.781  11
  -1   5   9 2978.14 236.803   2
  -1   5   8 5045.26 295.197   2
  -1  -5   8 5012.93 331.682   6
  -1   5   7-15.8590 42.0786   3
  -1   5   7-34.9128 75.2462   2
  -1  -5   7-15.6593 94.1863   6
  -1   5   6 6940.52 322.715   2
  -1  -5   6 6317.34 330.089   6
  -1   5   6 6869.98 247.246   3
  -1  -5   6 6738.50 289.919   9
  -1   5   5 653.190 123.444   2
  -1  -5   5 658.747 100.595   9
  -1   5   5 694.978 98.7133   3
   1  -5  -4 25497.3 390.311   7
  -1   5   4 26465.4 498.465   3
  -1  -5   4 26208.7 521.772   9
   1   5  -3 645.739 92.9822   6
  -1   5   3 592.274 93.4073   3
   1  -5  -3 640.920 87.7200   4
  -1   5   3 629.531 61.2613   6
   1  -5  -3 742.175 75.2958   7
   1  -5  -3 650.154 45.7201  10
  -1  -5   3 688.457 101.581   9
  -1   5   2 1607.67 104.299   7
  -1   5   2 1971.71 144.079   3
   1   5  -2 1774.95 76.9639   4
   1  -5  -2 1768.01 115.033   4
  -1   5   1 11141.7 329.936   3
  -1   5   1 10665.4 268.859   7
  -1   5   1 10347.0 229.656   4
   1  -5  -1 10128.6 223.033   6
   1   5  -1 11195.9 313.425   6
   1   5   0 4977.51 185.512   1
   1   5   0 5194.43 209.643   6
  -1   5   0 5417.70 177.173   6
   1  -5   0 5327.83 174.884   6
  -1   5  -1 3400.80 158.561   6
  -1   5  -1 3412.10 216.889   3
   1   5   1 3136.41 163.839   6
  -1  -5  -1 2920.09 147.998   1
  -1   5  -1 2998.29 129.424   5
   1   5   2 3407.03 161.589  10
   1   5   2 3318.06 174.556   6
  -1  -5  -2 3681.52 180.408   1
  -1  -5  -3 2878.07 159.117  10
  -1  -5  -4 3207.45 181.314  10
  -1   5  -4 3849.65 159.081   2
  -1   5  -5 4186.02 232.481   3
   1  -5   5 4141.60 179.296   9
  -1   5  -5 4333.63 142.400   2
  -1  -5  -5 4198.24 224.177  10
  -1  -5  -6 8076.96 343.495  10
   1  -5   6 8405.46 401.314   6
   1   5   6 8564.70 243.579   3
   1  -5   6 8565.27 265.855   9
  -1   5  -6 8808.68 323.665   3
   1  -5   7 4347.96 312.603   6
   1   5   7 3855.60 150.495   3
  -1   5  -7 4167.31 227.679   3
  -1   5  -8 136.667 84.1652   3
   1  -5   8 122.368 130.466   6
   1  -5   8 55.9568 54.3880   8
   1   5   8 225.594 116.462   2
   1  -5   9 494.399 148.270   6
   1  -5   9 692.360 90.5177   8
   1  -5  10 448.758 79.6665   8
   1  -5  10 485.961 153.503   6
   1   5  10 542.373 113.073   2
   1  -5  10 434.616 147.917  11
   1  -5  11 298.380 171.606   6
   1  -5  11 250.096 134.298  11
   1  -5  12 142.079 177.638   6
   1  -5  12 17.0792 121.207  11
   1  -5  13 1040.83 235.029   6
   1  -5  13 1130.16 247.677  11
   1  -5  14 170.285 165.874   6
   1  -5  14 61.8031 160.820  11
  -1  -6  15 777.072 229.754   6
  -1  -6  14 1428.94 264.148   6
  -1  -6  14 1317.74 286.784  11
  -1  -6  13 233.885 137.348   6
  -1  -6  13 313.055 168.756  11
  -1  -6  12 483.322 174.484   6
  -1  -6  12 279.949 142.071  11
  -1  -6  12 505.156 128.466   8
  -1  -6  11-92.2258 79.1353   8
  -1  -6  11-97.0066 127.122   6
  -1  -6  11-182.065 118.041  11
  -1   6  10 18223.7 619.232   2
  -1  -6  10 16954.7 697.497   6
  -1  -6  10 18025.8 571.856   8
  -1  -6  10 17700.8 758.290  11
  -1   6   9 10907.6 470.948   2
  -1  -6   9 10630.1 422.493   8
  -1  -6   9 11471.3 536.432   6
  -1   6   8 2690.18 163.035   3
  -1  -6   8 2819.33 264.466   6
  -1   6   8 3004.21 238.836   2
  -1   6   7 259.114 93.6529   2
  -1  -6   7 326.676 111.941   6
  -1  -6   7 377.150 88.7072   9
  -1   6   7 255.861 71.3408   3
   1  -6  -6 41.4778 55.7536   7
  -1  -6   6-2.43576 83.2180   6
  -1  -6   6 68.2462 68.0804   9
  -1   6   6 119.128 67.2769   3
   1  -6  -5 85898.0 756.939   7
  -1  -6   5 89067.9 1047.71   9
  -1   6   5 88553.2 967.072   3
   1  -6  -5 87927.3 758.046  10
  -1   6   5 89880.3 1189.46   2
  -1  -6   5 88423.3 1170.68   6
   1  -6  -4 8301.36 231.835   7
  -1   6   4 8268.63 243.735   6
   1  -6  -4 8280.29 193.877  10
  -1  -6   4 8365.34 314.295   9
  -1   6   4 8437.06 306.244   3
  -1   6   3 75712.6 676.940   6
   1  -6  -3 77802.9 820.858   4
  -1   6   3 77522.1 918.392   3
  -1   6   2 3333.69 138.814   6
   1  -6  -2 3097.65 138.826   6
   1  -6  -2 3194.77 154.536   4
   1   6  -2 3104.03 92.2450   4
  -1   6   2 2982.11 90.7065  10
  -1   6   2 3249.17 158.512   7
  -1   6   2 3537.52 207.337   3
  -1   6   1 25339.0 391.603   6
  -1   6   1 25271.3 548.541   3
   1   6  -1 26077.2 508.118   6
  -1   6   1 23979.7 363.124   4
   1  -6  -1 24284.1 384.202   6
   1   6   0 18241.2 421.612   6
  -1   6   0 18525.4 467.962   3
   1  -6   0 17470.6 350.791   6
   1   6   0 16928.7 358.295   1
  -1   6   0 17629.3 353.890   6
  -1   6  -1 239742. 1133.55   5
  -1   6  -1 241712. 1449.91   6
  -1  -6  -1 243578. 1383.66   1
   1   6   1 243101. 1532.79   6
  -1   6  -2 1083.77 113.849   6
   1   6   2 945.467 92.0802  10
   1   6   2 906.864 103.590   6
  -1  -6  -2 1075.46 108.851   1
   1   6   3 6835.57 276.818   6
   1   6   3 7346.56 260.251  10
  -1  -6  -4 33968.5 587.600  10
   1  -6   5 3905.69 191.340   9
  -1  -6  -5 3981.00 223.111  10
   1  -6   5 4366.24 278.960   6
  -1   6  -6 61314.8 552.934   2
   1  -6   6 61467.0 754.221   9
  -1  -6  -7 280.562 112.298  10
   1  -6   7 230.339 65.0802   9
   1  -6   7 387.399 138.779   6
   1   6   7 292.005 70.8295   3
   1  -6   8 51116.7 1127.85   6
   1   6   8 48864.6 557.498   3
  -1  -6  -8 49345.8 968.137  10
   1  -6   9 6873.24 276.985   8
   1  -6   9 6867.43 442.252   6
   1   6   9 7279.04 375.082   2
  -1  -6  -9 6998.96 395.765  10
   1  -6  10 269.094 69.9177   8
   1  -6  10 369.959 160.795   6
   1   6  10 465.375 121.159   2
   1  -6  11 1455.07 259.304   6
   1  -6  11 1040.82 224.087  11
   1  -6  12 4854.00 456.383  11
   1  -6  12 4397.83 419.712   6
   1  -6  13 933.430 238.213  11
   1  -6  13 1269.26 263.606   6
   1  -6  14 509.425 219.047   6
   1  -6  14 261.471 185.032  11
  -1  -6 -14 239.679 162.413  10
  -1  -6 -15 6613.32 530.696  10
  -1  -7  14 177.735 164.929  11
  -1  -7  14 420.086 177.534   6
  -1  -7  13 12.9844 133.461  11
  -1  -7  13-27.3834 108.794   6
  -1  -7  12 2477.26 243.937   8
  -1  -7  12 2615.81 341.528  11
  -1  -7  12 2611.42 317.157   6
  -1  -7  11 1152.13 207.757   6
  -1  -7  11 1053.94 164.016   8
  -1   7  11 1026.46 159.726   2
  -1  -7  11 1085.10 228.616  11
  -1   7  10 1579.01 207.081   2
  -1  -7  10 1504.26 189.154   8
  -1  -7  10 1679.20 243.877   6
  -1  -7   9 40308.5 1023.91   6
  -1   7   9 39252.5 907.185   2
  -1  -7   8 2562.73 264.800   6
  -1  -7   8 2501.40 208.037   9
  -1   7   8 2495.63 175.452   3
  -1   7   8 2615.77 245.597   2
   1  -7  -8 2284.39 140.317   7
  -1  -7   7 4402.63 267.421   9
  -1  -7   7 4243.48 311.622   6
   1  -7  -7 4126.93 179.649   7
  -1   7   7 4554.75 303.316   2
   1  -7  -7 4192.81 217.575  10
   1  -7  -6 38959.0 563.195  10
  -1   7   6 40526.8 871.724   2
  -1  -7   6 39241.9 862.233   6
  -1  -7   6 38972.5 759.997   9
   1  -7  -6 37542.4 510.099   7
  -1   7   5 39532.3 606.200   6
  -1  -7   5 43879.7 862.408   6
   1  -7  -5 40230.7 519.287   7
  -1   7   5 42447.1 868.314   2
  -1  -7   5 40873.5 752.338   9
   1  -7  -5 40991.8 503.372  10
  -1   7   4 2153.07 134.079   6
  -1  -7   4 2174.69 180.809   9
  -1   7   3 62.6944 44.9426   6
   1  -7  -3 37.8550 54.4130   4
  -1   7   3-75.4873 57.6318   7
  -1   7   2 228484. 1262.92   6
  -1   7   2 226200. 899.857  10
   1  -7  -2 228337. 1299.32   6
  -1   7   2 226031. 1340.58   7
   1  -7  -2 228379. 1001.70   1
   1  -7  -2 227939. 1303.24   4
  -1   7   1 4363.10 161.162   4
  -1   7   1 4546.16 186.564   6
   1  -7  -1 4179.43 179.931   6
   1   7   0 1937.49 135.688   1
  -1   7   0 1732.06 98.2726   4
   1  -7   0 1893.61 104.422   5
  -1   7   0 1749.22 68.9022   1
   1  -7   0 1635.13 119.796   6
  -1   7   0 1819.46 126.409   6
   1  -7   1 123993. 1089.85   6
  -1   7  -1 127795. 1120.62   6
  -1   7  -1 126624. 840.952   5
  -1  -7  -1 124859. 1030.69   1
  -1  -7  -2 48994.2 687.374   1
   1  -7   2 47502.0 727.294   6
   1   7   2 47076.9 649.052  10
  -1   7  -2 46849.7 559.046   5
   1  -7   3 45.8481 65.7403   6
   1   7   3 71.1431 52.6501  10
  -1  -7  -4 89677.6 978.589  10
   1  -7   4 90058.4 1181.10   6
  -1  -7  -5 26034.7 558.557  10
   1  -7   5 28464.5 708.063   6
   1  -7   6 4883.06 236.571   9
  -1  -7  -6 4556.71 263.821  10
   1  -7   6 5217.92 339.204   6
  -1   7  -7 10782.8 236.705   2
   1   7   7 10977.7 334.744   3
   1  -7   7 11518.7 364.138   9
   1  -7   7 11933.7 531.546   6
  -1  -7  -7 10860.2 422.642  10
   1  -7   8 888.524 213.595   6
  -1  -7  -8 651.844 136.982  10
   1  -7   8 647.742 99.7858   9
   1   7   8 565.754 86.9487   3
   1   7   9 1028.30 183.396   2
  -1  -7  -9 998.359 168.817  10
   1  -7   9 760.356 166.743   6
   1   7  10 4187.56 304.697   2
   1  -7  10 3764.98 361.856   6
   1  -7  10 3409.67 210.897   8
  -1  -7 -10 3410.27 291.535  10
   1  -7  11 566.524 178.807   6
  -1  -7 -11 516.038 153.391  10
   1  -7  11 664.960 223.151  11
   1  -7  12 694.541 210.500  11
   1  -7  12 1090.43 243.727   6
  -1  -7 -12 752.298 184.030  10
   1  -7  13 952.428 250.579   6
  -1  -7 -13 675.521 197.214  10
   1  -7  13 723.155 243.322  11
   1  -7  14 293.579 221.535  11
  -1  -7 -14 239.290 163.721  10
   1  -7  14 185.306 181.387   6
  -1  -8  14 44.6501 139.288   6
  -1  -8  14-44.0323 161.802  11
  -1  -8  13 971.983 255.630  11
  -1  -8  13 665.218 197.398   6
  -1  -8  12 722.050 188.727   6
  -1  -8  12 935.281 239.468  11
  -1  -8  11 133.890 85.3072   8
  -1  -8  11 70.5842 106.194   6
  -1   8  11-149.245 134.130   2
   1  -8 -11 241.108 113.229  10
  -1  -8  10 2995.05 316.065   6
  -1   8  10 3165.02 295.808   2
   1  -8 -10 3237.39 250.008  10
  -1   8   9 13223.5 560.976   2
  -1  -8   9 13139.9 612.578   6
   1  -8  -9 12484.8 432.612  10
  -1  -8   8 2135.63 254.720   6
   1  -8  -8 1823.25 160.907  10
  -1  -8   8 1995.52 200.822   9
   1  -8  -8 1827.96 126.352   7
  -1   8   8 2252.91 250.886   2
  -1  -8   7 5233.17 303.355   9
  -1  -8   7 5053.23 347.513   6
  -1   8   7 5453.17 349.689   2
   1  -8  -7 5232.03 198.974   7
   1  -8  -7 5168.92 230.403  10
  -1   8   6 1823.96 149.185   6
  -1  -8   6 2018.05 192.003   9
  -1   8   6 2433.37 252.424   2
   1  -8  -6 2065.61 132.758  10
  -1  -8   6 2247.36 244.080   6
  -1  -8   5 10386.9 441.098   6
  -1   8   5 9829.28 314.674   6
  -1   8   5 10874.5 469.158   2
  -1  -8   5 10008.1 397.541   9
  -1   8   4 12963.1 513.846   2
  -1   8   4 11887.4 328.156   6
  -1  -8   4 12468.6 424.083   9
  -1  -8   4 12480.4 457.351   6
   1  -8  -3 31086.8 557.814   4
  -1   8   3 32451.6 523.122   6
  -1   8   3 31250.1 509.391   7
   1  -8  -2 146.633 61.9917   6
  -1   8   2 167.397 54.5140   6
   1  -8  -2 107.616 40.8335   1
   1  -8  -2 150.166 54.9118   4
  -1   8   2 276.701 87.1606   7
  -1  -8   1 929.760 125.490   6
   1  -8  -1 830.814 91.8292   6
   1  -8  -1 894.195 80.0280   5
  -1   8   1 1097.19 104.106   6
  -1   8   0 42697.7 363.958   1
  -1  -8   0 43266.6 752.063   6
   1  -8   0 44624.0 493.802   5
   1   8   0 43663.1 630.370   1
  -1   8   0 44709.9 483.429   4
  -1   8   0 44993.2 666.037   6
   1  -8   0 43754.0 652.002   6
  -1  -8  -1 3100.98 214.630   6
   1  -8   1 3037.25 186.826   6
  -1  -8  -2 37.5320 55.8085   1
   1   8   2-34.5664 53.0591  10
  -1   8  -2 41.7891 42.9716   5
   1  -8   2 58.9129 56.6108   6
   1  -8   3 613.069 117.023   6
   1   8   3 420.662 75.1281  10
   1  -8   4 2052.26 205.928   6
  -1  -8  -5 4942.85 256.537  10
   1  -8   5 5507.72 326.795   6
   1  -8   6 5780.80 356.457   6
   1  -8   6 5471.56 265.758   9
  -1  -8  -6 5297.89 275.388  10
   1  -8   7 15540.8 451.172   9
  -1  -8  -7 14640.1 485.954  10
   1  -8   7 16753.7 633.852   6
   1   8   7 15627.8 434.574   3
  -1   8  -7 16204.5 355.048   2
   1  -8   8 1913.47 164.836   9
  -1  -8  -8 1921.39 198.763  10
  -1   8  -8 1667.09 91.6222   2
   1  -8   8 2094.42 249.145   6
  -1  -8  -9 1119.45 168.794  10
   1   8   9 1786.93 239.969   2
   1  -8   9 1724.06 238.663   6
   1   8  10 1205.04 203.337   2
  -1  -8 -10 784.973 164.630  10
   1  -8  10 1031.59 236.289   6
   1   8  11 658.341 152.396   2
  -1  -8 -11 271.633 122.179  10
   1  -8  11 687.729 216.979   6
   1  -8  12 4829.16 455.368   6
  -1  -8 -12 3897.36 349.598  10
   1  -8  12 4511.69 467.045  11
  -1  -8 -13 272.623 146.946  10
   1  -8  13 221.222 171.632   6
   1  -8  13 208.784 170.027  11
   1  -8  14 310.747 197.610  11
  -1  -9  14-40.3096 158.062   6
  -1  -9  13-23.9776 142.261   6
  -1  -9  13-26.3867 148.566  11
  -1   9  12 16.2199 140.613   2
  -1  -9  12 568.354 214.767  11
  -1  -9  12 420.110 148.776   6
  -1  -9  11 2308.83 234.470   8
  -1   9  11 2585.49 276.734   2
  -1  -9  11 2980.08 339.076   6
  -1  -9  10 1016.98 201.133   6
  -1   9  10 915.234 177.040   2
  -1  -9   9 3683.74 287.123   9
  -1  -9   9 3638.42 343.997   6
   1  -9  -9 3219.65 221.284  10
  -1   9   9 3604.54 312.561   2
  -1  -9   8 19564.0 629.554   9
   1  -9  -8 18581.9 467.631  10
  -1   9   8 20580.9 706.503   2
  -1  -9   8 18507.2 717.476   6
  -1  -9   7 2024.82 202.246   9
   1  -9  -7 1722.07 137.103  10
  -1   9   7 2330.85 258.561   2
  -1  -9   7 2146.64 237.597   6
  -1  -9   6 18532.1 635.349   6
  -1   9   6 18765.0 648.774   2
  -1  -9   6 17228.7 545.931   9
  -1  -9   5 7292.41 382.092   6
  -1   9   5 7511.52 420.841   2
  -1   9   5 6216.50 262.304   6
  -1  -9   5 7017.00 348.810   9
  -1   9   4 1758.31 136.425   6
  -1  -9   4 1800.01 192.364   6
  -1   9   3 4127.59 203.820   6
  -1   9   3 4244.66 149.744  10
   1   9  -3 3932.52 114.419   4
  -1  -9   3 4035.50 268.113   6
   1  -9  -3 4143.80 208.804   4
   1  -9  -3 3972.58 174.408   1
  -1   9   3 4070.72 198.615   7
  -1  -9   2 19392.6 556.187   6
   1  -9  -2 18881.2 442.470   6
  -1   9   2 19252.6 437.051   6
  -1   9   2 18924.9 440.361   7
   1  -9  -2 18905.8 314.429   1
  -1   9   1 14513.6 390.498   6
   1  -9  -1 13649.2 302.848   5
   1  -9  -1 13287.9 376.134   6
  -1  -9   1 13903.5 455.033   6
   1   9  -1 13754.0 377.210   1
   1  -9   0 11437.8 360.577   6
   1   9   0 11547.6 344.108   1
  -1  -9   0 12440.2 430.226   6
  -1   9   0 11578.0 249.602   4
   1  -9   1 4566.89 238.704   6
  -1  -9  -1 4460.70 263.723   6
   1  -9   2 33231.0 682.587   6
  -1   9  -2 32072.3 471.181   5
   1  -9   3 11281.4 420.061   6
   1  -9   4 111788. 1395.73   6
   1  -9   5 8158.88 410.776   6
   1  -9   6 440.690 110.821   9
  -1  -9  -6 109.012 69.8920  10
   1  -9   6 557.353 148.005   6
  -1  -9  -7 37396.1 780.921  10
   1  -9   7 37213.2 975.931   6
   1  -9   7 38729.7 742.602   9
  -1   9  -7 39330.8 627.375   2
   1  -9   8 768.314 163.586   6
  -1  -9  -8 891.013 146.452  10
  -1   9  -8 945.582 91.8061   2
   1  -9   8 952.509 128.719   9
  -1  -9  -9 2519.01 234.933  10
   1  -9   9 2454.73 199.186   9
   1   9   9 3372.43 315.265   2
   1  -9   9 3288.63 335.982   6
   1  -9  10 6724.39 490.631   6
   1   9  10 6637.39 420.291   2
  -1  -9 -10 5724.19 374.117  10
   1   9  11 9377.88 496.335   2
  -1  -9 -11 8444.03 471.360  10
   1  -9  12 4224.31 424.853   6
  -1  -9 -12 4633.11 381.112  10
   1  -9  13 630.330 235.901   6
   1  -9  13 401.509 213.079  11
  -1 -10  13 857.976 237.590   6
  -1 -10  13 841.178 241.979  11
  -1 -10  12 867.601 226.338   6
  -1  10  12 286.448 106.034   2
  -1  10  11-139.998 145.429   2
  -1 -10  11-172.243 148.415   6
  -1 -10  10 1250.32 232.912   6
  -1  10  10 1093.42 192.099   2
  -1  10   9 873.785 182.359   2
  -1 -10   9 862.565 156.798   9
  -1 -10   9 884.549 187.612   6
  -1  10   8 2107.37 265.873   2
   1 -10  -8 1907.88 156.477  10
  -1 -10   8 2149.85 276.148   6
  -1 -10   8 2042.24 219.934   9
  -1 -10   7 9736.71 506.518   6
  -1 -10   7 9048.56 427.592   9
  -1  10   7 9714.54 507.430   2
  -1  10   6 1794.66 249.883   2
  -1 -10   6 1653.30 198.795   9
  -1 -10   6 1487.10 211.880   6
  -1  10   5 300.717 176.473   2
  -1 -10   5 210.531 115.194   9
  -1 -10   5 30.1577 91.8254   6
   1 -10  -4 2287.41 157.616   1
  -1  10   4 2336.39 166.754   6
  -1 -10   4 2303.94 222.046   6
  -1  10   3 1324.98 89.7156  10
  -1 -10   3 1376.19 173.012   6
   1 -10  -3 1136.98 119.745   4
  -1  10   3 1373.92 131.617   7
  -1  10   3 1459.34 132.644   6
  -1 -10   2 3056.02 241.421   6
  -1  10   2 3378.46 204.269   7
   1 -10  -2 2905.20 193.366   6
   1 -10  -1 6158.30 277.816   6
  -1 -10   1 6038.16 324.224   6
   1 -10  -1 5745.50 198.851   5
   1  10  -1 5874.19 263.062   1
   1  10   0 581.232 108.157   1
  -1 -10   0 643.402 134.643   6
   1 -10   0 527.925 97.9771   6
  -1  10   0 472.754 62.3462   4
  -1 -10  -1 237.598 82.4995   6
  -1  10  -1 254.444 44.8259   4
  -1  10  -1 166.594 38.0995   1
   1 -10   1 261.461 81.3780   6
  -1  10  -2 8056.70 234.034   5
   1 -10   2 8030.53 354.373   6
  -1  10  -3 3337.48 173.904   5
   1 -10   3 3684.98 260.237   6
   1 -10   4 1698.30 192.782   6
   1 -10   5 28911.7 782.808   6
   1 -10   6 1435.61 169.040   9
   1 -10   6 1175.12 179.176   6
  -1  10  -7 10791.4 375.071   2
   1 -10   7 10293.3 524.545   6
   1 -10   7 10188.1 407.155   9
  -1 -10  -8-13.3433 75.9149  10
   1 -10   8 4.87471 70.2015   9
   1 -10   8 33.0539 106.727   6
   1  10   9 9056.16 509.737   2
  -1 -10  -9 8116.74 418.452  10
   1 -10   9 8518.74 531.733   6
   1 -10   9 8093.00 375.667   9
   1  10  10 456.412 185.730   2
   1 -10  10 167.099 161.672   6
  -1 -10 -10 1.57153 98.4516  10
   1  10  11 1485.41 245.296   2
   1 -10  11 1270.34 281.714   6
  -1 -10 -11 1131.09 200.666  10
   1 -10  12 10787.4 678.091   6
   1 -10  13 575.554 214.180   6
   1 -10  13 603.028 242.340  11
  -1 -11  13 100.533 159.065  11
  -1 -11  13 20.7464 150.502   6
  -1  11  12 384.824 137.718   2
  -1 -11  12 900.690 218.236   6
  -1 -11  11 58.5509 142.889   6
  -1  11  11-4.17785 114.652   2
  -1 -11  10 1841.25 272.569   6
  -1  11  10 1955.50 269.988   2
  -1 -11  10 2176.95 239.020   9
  -1  11   9 279.902 154.301   2
  -1 -11   9 58.7797 91.0712   9
  -1 -11   9 265.373 142.118   6
  -1 -11   8 77.0101 91.0783   9
  -1 -11   8 93.4349 140.069   6
  -1  11   8 303.255 160.054   2
  -1 -11   7 2730.59 259.820   9
  -1  11   7 3350.06 335.172   2
  -1 -11   7 3248.23 316.623   6
  -1 -11   6 1014.49 178.964   9
  -1 -11   6 837.195 176.847   6
  -1  11   6 1308.26 242.964   2
  -1 -11   5 6598.69 380.176   9
  -1 -11   5 6710.16 400.392   6
  -1  11   5 7646.64 468.365   2
  -1 -11   4 7527.88 404.414   6
   1 -11  -4 7243.03 268.902   1
  -1  11   4 7101.90 274.013   7
  -1  11   3 756.036 107.378   7
  -1 -11   3 764.756 147.766   6
   1 -11  -3 635.399 78.8253   1
  -1  11   3 712.494 76.3484  10
  -1 -11   2 2987.24 250.200   6
  -1  11   2 3177.32 212.343   7
   1 -11  -2 2910.74 207.952   6
  -1 -11   1 16082.2 546.548   6
   1 -11  -1 14969.6 319.778   5
   1 -11  -1 16248.6 477.420   6
   1  11  -1 15187.7 433.621   1
   1  11   0 22607.7 515.660   1
  -1 -11   0 24240.8 658.763   6
   1 -11   0 24734.4 598.962   6
   1 -11   1 40552.3 786.627   6
  -1  11  -1 38278.2 473.188   1
  -1  11  -1 37334.8 447.312   4
  -1 -11  -1 39942.3 855.224   6
  -1 -11  -2 1049.56 83.9972   4
   1 -11   2 1065.66 146.485   6
  -1  11  -3 696.617 85.1856   5
   1 -11   3 639.140 124.475   6
  -1  11  -4 1110.09 118.014   5
   1  11   4 776.334 58.3750   7
   1 -11   4 925.284 156.138   6
   1 -11   5 126.191 107.680   6
   1 -11   6 59.1158 114.075   6
   1 -11   7 5945.13 333.908   9
   1 -11   7 5580.65 398.379   6
  -1  11  -7 6494.65 320.976   2
   1 -11   8 211.610 101.158   9
   1 -11   8 142.775 118.636   6
  -1 -11  -9 1065.45 171.490  10
   1 -11   9 993.595 158.215   9
   1 -11   9 776.232 204.679   6
   1 -11  10 1768.89 268.941   6
   1  11  10 2380.72 293.084   2
   1 -11  11 1711.20 291.414   6
   1  11  11 1230.76 214.206   2
   1 -11  12 1277.19 262.197   6
  -1 -12  12 51.4426 127.671   6
  -1  12  12-22.3013 144.944   2
  -1  12  11 1371.32 233.782   2
  -1 -12  11 1123.42 241.714   6
  -1  12  10 100.699 120.126   2
  -1 -12  10 68.5499 159.247   6
  -1 -12  10 212.802 112.472   9
  -1 -12   9 34.6434 155.263   6
  -1  12   9 358.865 150.456   2
  -1 -12   9 103.558 108.295   9
  -1 -12   8 235.249 111.485   6
  -1 -12   8 414.747 138.589   9
  -1  12   8 333.147 143.477   2
  -1 -12   7 12411.3 535.384   9
  -1 -12   7 12741.6 613.223   6
  -1  12   7 13594.7 637.154   2
  -1 -12   6 8173.71 484.447   6
  -1  12   6 7832.91 493.704   2
  -1 -12   6 7583.02 422.074   9
  -1 -12   5 28929.1 800.371   9
  -1 -12   5 30390.2 863.129   6
  -1  12   4 16077.6 429.352   7
  -1 -12   4 16875.7 631.062   6
  -1  12   3 2220.71 133.624  10
  -1 -12   3 2572.36 255.665   6
  -1  12   3 2341.84 181.521   7
   1  12  -2 1754.89 149.575   1
   1 -12  -2 2329.49 196.639   6
   1 -12  -2 1915.82 129.742   5
  -1 -12   2 2131.55 226.778   6
  -1 -12   1 27951.8 746.795   6
   1 -12  -1 25825.7 418.394   5
   1  12  -1 26524.6 590.473   1
   1 -12  -1 28525.5 662.924   6
  -1 -12   0 24150.5 691.173   6
   1 -12   0 23198.7 620.712   6
   1  12   0 22440.5 535.241   1
  -1 -12  -1 6954.36 379.592   6
  -1  12  -1 6491.63 204.721   1
  -1  12  -1 6358.30 178.166   4
  -1 -12  -2 19994.3 324.927   4
   1 -12   2 20970.7 617.262   6
  -1  12  -3 4114.39 182.488   5
  -1 -12  -3 3778.09 180.307   4
   1 -12   3 4175.40 291.171   6
  -1  12  -4 16951.8 405.904   5
   1 -12   4 17931.0 627.094   6
   1 -12   5 5629.09 373.736   6
   1 -12   6 96.4188 126.144   6
   1 -12   7 80.6124 140.204   6
  -1  12  -7 234.164 116.979   2
   1 -12   7 151.598 112.698   9
   1 -12   8 789.557 149.198   9
   1 -12   8 535.247 181.030   6
   1  12   9 4456.71 403.401   2
   1 -12   9 3749.09 375.794   6
   1 -12   9 4065.43 290.957   9
   1 -12  10 161.323 155.835   6
   1  12  10 899.444 216.202   2
   1 -12  11 606.877 219.085   6
   1  12  11 270.066 132.986   2
   1 -12  12 2388.79 358.043   6
  -1 -13  12-290.679 193.457   6
  -1  13  12-185.944 173.739   2
  -1  13  11-54.2024 131.229   2
  -1 -13  11 60.8354 144.158   6
  -1 -13  10 632.950 182.232   6
  -1  13  10 893.333 223.743   2
  -1 -13  10 688.595 165.401   9
  -1 -13   9 25.3234 98.5153   9
  -1 -13   9-212.961 209.592   6
  -1  13   9-109.582 156.392   2
  -1 -13   8 584.392 147.021   9
  -1  13   8 705.119 198.503   2
  -1 -13   8 529.503 165.927   6
  -1 -13   7 484.903 165.385   6
  -1  13   7 852.289 207.401   2
  -1 -13   7 767.063 176.457   9
  -1 -13   6 10198.6 541.782   6
  -1 -13   6 9619.57 494.029   9
  -1  13   6 10144.8 574.405   2
  -1  13   5 5420.85 443.855   2
  -1 -13   5 5452.87 379.238   9
  -1 -13   5 5159.74 385.740   6
  -1 -13   4 20750.2 723.122   6
  -1  13   4 18587.7 480.884   7
  -1 -13   3 10427.0 506.121   6
  -1  13   3 10453.6 383.899   7
   1 -13  -2 5948.48 226.909   5
  -1  13   2 6772.07 331.705   7
  -1 -13   2 6566.77 396.744   6
   1  13  -2 5761.37 295.213   1
   1 -13  -2 6704.00 347.736   6
   1 -13  -1 1847.66 196.454   6
   1  13  -1 1915.48 184.926   1
  -1 -13   1 2008.23 236.048   6
  -1 -13   0 4057.41 308.945   6
   1  13   0 4270.42 254.317   1
   1 -13   0 4171.64 284.678   6
  -1 -13  -1 263.961 112.125   6
  -1  13  -1 345.010 72.1031   1
   1 -13   1 140.066 82.7195   6
   1 -13   2 1989.79 211.182   6
  -1  13  -2 1858.00 127.149   1
  -1  13  -2 1878.15 99.8467   4
   1 -13   3 125.861 95.1478   6
   1 -13   4 6533.98 394.063   6
  -1  13  -4 6161.36 239.186   5
   1 -13   5 177.988 118.426   6
   1 -13   6 249.136 116.905   6
  -1  13  -7 4625.23 315.523   2
   1 -13   7 3947.79 306.976   9
   1 -13   7 4307.51 373.161   6
   1 -13   8 77.9246 128.014   6
   1 -13   8 185.754 109.627   9
   1 -13   9 82.3965 89.6595   9
   1 -13   9-91.8030 151.916   6
   1 -13  10-63.2232 160.461   6
   1  13  10 464.603 175.994   2
   1 -13  11 809.775 215.669   6
   1  13  11 769.376 209.733   2
  -1  14  12-102.885 154.906   2
  -1 -14  11 2862.50 364.004   6
  -1  14  11 3006.92 359.655   2
  -1 -14  10 30.4488 140.088   6
  -1  14  10 62.7178 124.290   2
  -1 -14  10 26.5658 102.452   9
  -1 -14   9-176.551 173.474   6
  -1  14   9-13.3367 143.876   2
  -1 -14   9 130.163 121.764   9
  -1  14   8-127.092 170.844   2
  -1 -14   8-34.4774 123.616   9
  -1 -14   8-79.6763 152.427   6
  -1 -14   7 123.947 130.847   9
  -1 -14   7-103.786 134.513   6
  -1  14   7 113.792 158.897   2
  -1  14   6 6041.37 466.622   2
  -1 -14   6 6557.88 430.989   9
  -1 -14   6 5483.17 418.139   6
  -1 -14   5 361.169 151.108   6
  -1  14   5 895.372 241.690   2
  -1 -14   4 6879.48 446.322   6
  -1  14   4 5908.10 287.358   7
  -1  14   4 7194.70 518.470   2
  -1 -14   3 5205.40 382.285   6
  -1  14   3 5482.42 295.447   7
   1 -14  -2 5081.81 325.852   6
  -1  14   2 5168.38 299.899   7
  -1 -14   2 4807.64 361.124   6
   1  14  -2 4556.99 272.005   1
   1 -14  -1 15742.6 551.675   6
  -1 -14   1 15668.8 619.112   6
   1  14  -1 15331.2 474.497   1
   1 -14   0 124.430 89.3927   6
  -1 -14   0-28.1214 100.274   6
  -1 -14  -1 7380.01 427.778   6
   1 -14   1 7680.70 406.605   6
  -1  14  -2 1278.91 112.760   1
   1 -14   2 1404.34 194.272   6
   1 -14   3 15.4556 99.8425   6
   1 -14   4-333.800 155.679   6
   1 -14   5 109.094 140.105   6
   1 -14   6-35.4227 114.487   6
   1 -14   7 132.291 119.682   9
  -1  14  -7 338.678 143.871   2
   1 -14   7 115.775 128.557   6
   1 -14   8 437.398 140.240   9
   1 -14   8 274.156 137.033   6
   1  14   9 375.046 189.084   2
   1 -14   9-4.67207 133.151   6
   1  14  10 2118.11 315.366   2
   1 -14  10 1827.43 296.920   6
   1  14  11 350.295 195.466   2
   1 -14  11 208.165 190.181   6
  -1  15  12 222.409 168.363   2
  -1  15  11 164.996 163.787   2
  -1 -15  10 198.294 161.836   6
  -1 -15  10-15.3603 123.520   9
  -1  15  10 129.142 148.545   2
  -1 -15   9 1953.04 261.133   9
  -1 -15   9 1608.09 277.086   6
  -1  15   9 1876.24 291.731   2
  -1 -15   8 1103.93 210.909   9
  -1 -15   8 1256.83 226.165   6
  -1  15   8 1243.21 243.442   2
  -1 -15   7 3081.23 314.121   9
  -1  15   7 3832.72 400.836   2
  -1 -15   7 3377.84 359.746   6
  -1 -15   6 595.629 180.633   6
  -1  15   6 1145.61 254.602   2
  -1 -15   6 682.434 177.697   9
  -1  15   5 359.964 203.617   2
  -1 -15   5-24.8966 123.106   6
  -1 -15   4 986.696 202.508   6
  -1  15   4 1320.21 273.149   2
  -1 -15   3 5743.78 406.378   6
  -1  15   3 5448.96 304.876   7
   1  15  -3 5275.36 313.322   1
   1 -15  -2 578.256 133.548   6
  -1  15   2 884.752 156.571   7
  -1 -15   2 698.776 161.907   6
   1  15  -2 465.247 113.134   1
   1 -15  -1 11825.5 503.155   6
  -1 -15   1 11577.9 555.462   6
   1  15  -1 11400.4 417.803   1
   1 -15   0 1663.71 206.501   6
  -1 -15   0 1461.17 207.170   6
   1 -15   1 10764.9 499.629   6
  -1 -15  -1 11374.2 547.048   6
   1 -15   2 247.493 117.128   6
   1 -15   3 1753.87 225.441   6
   1 -15   4 637.094 163.579   6
   1 -15   5 138.596 107.543   6
  -1  15  -6 2229.16 268.570   2
   1 -15   6 2189.59 280.845   6
   1 -15   7 5519.86 388.056   9
   1 -15   7 5135.09 426.360   6
   1 -15   8 205.779 131.880   9
   1 -15   8-134.430 141.091   6
   1  15   9 1769.83 314.397   2
   1 -15   9 1261.54 244.560   6
   1  15  10 1091.10 264.410   2
   1 -15  10 945.595 250.697   6
   1  15  11 873.195 243.885   2
  -1  16  11-96.9162 177.617   2
  -1 -16  10 193.275 171.689   6
  -1  16  10 191.387 171.768   2
  -1 -16  10 96.8187 130.783   9
  -1 -16   9 566.551 181.773   9
  -1  16   9 399.705 200.114   2
  -1 -16   9 348.065 189.065   6
  -1 -16   8 271.419 153.505   9
  -1  16   8 244.763 178.764   2
  -1 -16   8 186.580 161.726   6
  -1 -16   7 376.894 187.548   6
  -1 -16   7 109.328 141.105   9
  -1  16   7 429.995 216.318   2
  -1  16   6 3303.27 387.253   2
  -1 -16   6 3218.42 343.491   9
  -1 -16   6 3455.13 368.795   6
  -1 -16   5 952.398 207.296   6
  -1  16   5 1180.85 254.990   2
  -1 -16   4 154.914 119.189   6
  -1  16   4 500.108 230.393   2
   1  16  -3 448.301 110.507   1
  -1 -16   3 336.502 140.041   6
  -1  16   2 51.5767 95.8533   7
   1 -16  -2-20.9915 86.0855   6
  -1 -16   2-85.5285 123.620   6
   1  16  -2-62.7856 93.0238   1
  -1 -16   1 371.317 151.802   6
   1  16  -1 323.900 112.999   1
   1 -16  -1 261.212 112.319   6
   1 -16   0 1800.98 220.909   6
  -1 -16   0 1885.86 248.318   6
  -1 -16  -1 1189.41 215.406   6
   1 -16   1 843.633 176.903   6
   1 -16   2 770.458 185.562   6
   1 -16   3 969.392 194.427   6
   1 -16   4 6518.40 446.653   6
   1 -16   5 54.5570 99.6559   6
  -1  16  -6 441.157 172.576   2
   1 -16   6 315.379 165.072   6
   1 -16   7 800.857 194.212   9
   1 -16   7 316.922 154.443   6
   1 -16   8 40.7281 140.238   6
   1 -16   8 244.012 134.395   9
   1  16   9 533.859 204.176   2
   1 -16   9 210.440 143.860   6
   1  16  10 695.274 232.337   2
   1  16  11 847.216 244.399   2
  -1  17   9 2860.89 385.366   2
  -1 -17   9 2146.06 336.260   6
  -1 -17   9 2320.64 302.264   9
  -1 -17   8 1014.14 219.746   9
  -1  17   8 1394.59 284.398   2
  -1 -17   8 1499.15 301.298   6
  -1  17   7 1739.39 317.324   2
  -1 -17   7 1652.27 263.678   9
  -1 -17   7 1916.57 303.200   6
  -1 -17   6 9833.86 622.539   6
  -1 -17   6 9380.51 572.953   9
  -1  17   6 10048.2 657.464   2
  -1 -17   5 212.267 152.047   6
  -1  17   5 853.475 265.890   2
  -1  17   4 1056.79 271.758   2
  -1 -17   4 429.592 146.669   6
  -1 -17   3 2118.72 277.082   6
  -1  17   3 2355.07 345.953   2
  -1  17   2 209.290 104.266   7
  -1 -17   2-7.37671 114.138   6
   1 -17  -2-71.5619 107.632   6
  -1 -17   1 3162.38 325.465   6
   1 -17  -1 3332.39 300.256   6
  -1 -17   0 160.764 125.406   6
   1 -17   0 243.640 136.039   6
   1 -17   1 3746.35 329.295   6
  -1 -17  -1 3704.59 356.214   6
   1 -17   2 6443.79 433.518   6
   1 -17   3 4654.78 385.071   6
   1 -17   4 3862.83 367.421   6
   1 -17   5 270.042 156.314   6
  -1  17  -5 1349.76 261.276   2
   1 -17   6 147.140 123.072   6
  -1  17  -6 445.984 182.503   2
   1 -17   7 694.485 201.502   6
   1 -17   7 840.098 199.238   9
   1 -17   8 184.205 128.465   9
   1 -17   8-13.7504 152.674   6
   1  17   9 1257.27 301.180   2
   1 -17   9 464.867 188.576   6
  -1 -18   9 693.990 207.697   9
  -1 -18   8 144.716 158.178   9
  -1  18   8 270.281 220.692   2
  -1 -18   8 194.334 182.330   6
  -1 -18   7 2896.45 348.651   9
  -1  18   7 2613.30 386.884   2
  -1 -18   7 2487.47 351.196   6
  -1  18   6 430.783 230.200   2
  -1 -18   6 341.928 174.134   6
  -1 -18   6 545.843 221.717   9
  -1 -18   5 243.527 164.614   9
  -1  18   5 462.120 229.092   2
  -1 -18   5 398.140 181.828   6
  -1  18   4 390.150 206.691   2
  -1 -18   4 13.9424 121.821   6
  -1 -18   3 28.3489 120.989   6
  -1  18   3 372.264 216.599   2
   1 -18  -2 84.6211 93.7549   6
  -1 -18   2 66.1912 117.782   6
  -1  18   1 469.700 146.030   7
  -1 -18   1 429.039 146.096   6
   1 -18  -1 415.769 138.882   6
   1 -18   0 6310.97 433.675   6
  -1 -18   0 6793.90 483.449   6
   1 -18   1 8081.75 500.321   6
  -1 -18  -1 8280.27 526.044   6
   1 -18   2 1023.30 209.271   6
   1 -18   3 2505.73 301.820   6
   1 -18   4 191.647 158.074   6
  -1  18  -4 993.487 266.907   2
  -1  18  -5 7381.94 522.759   2
   1 -18   5 6640.99 505.695   6
   1 -18   6 627.689 185.707   6
   1 -18   7 428.974 195.237   6
   1 -18   7 866.302 214.385   9
   1 -18   8-135.019 158.037   6
   1  18   8 472.995 255.512   2
  -1 -19   9 168.804 153.579   9
  -1 -19   8-74.7432 123.261   9
  -1 -19   7 1151.85 254.579   9
  -1 -19   7 630.193 223.606   6
  -1 -19   6 776.892 233.888   6
  -1 -19   6 746.152 219.236   9
  -1  19   6 1056.67 289.116   2
  -1 -19   5 3451.79 394.669   6
  -1  19   5 4017.69 446.357   2
  -1 -19   5 3808.36 407.918   9
  -1 -19   4 111.070 131.304   6
  -1  19   4 709.740 270.157   2
  -1  19   3 656.343 261.406   2
  -1 -19   3 296.396 166.265   6
  -1 -19   2 1139.59 227.539   6
  -1  19   2 1531.29 317.086   2
  -1 -19   1 877.919 212.012   6
  -1  19   1 1421.63 300.326   2
  -1 -19   0 267.645 155.434   6
   1 -19   0 87.0661 113.009   6
   1 -19   1 1694.55 246.386   6
  -1 -19  -1 2017.60 293.481   6
  -1  19  -1 2508.37 375.233   2
   1 -19   2 196.003 140.374   6
  -1  19  -2 812.794 267.468   2
   1 -19   3-64.6570 142.187   6
  -1  19  -3 340.130 216.027   2
  -1  19  -4 3629.69 406.852   2
   1 -19   4 2928.18 349.265   6
  -1  19  -5 803.640 252.702   2
   1 -19   5 250.503 181.151   6
   1 -19   6 420.230 208.601   6
   1 -19   7 3225.56 387.686   6
   1 -19   7 3423.98 381.914   9
  -1 -20   7 1588.84 298.672   9
  -1 -20   6 964.673 253.038   9
  -1 -20   5 119.168 146.011   6
  -1 -20   5 500.831 214.290   9
  -1 -20   4 116.279 129.137   6
  -1  20   4 706.939 284.733   2
  -1 -20   3 62.6694 145.404   6
  -1  20   3 543.107 256.855   2
  -1  20   2 371.680 223.119   2
  -1 -20   2 356.690 156.356   6
  -1  20   1 261.566 195.173   2
  -1 -20   1 22.9297 111.211   6
  -1 -20   0 1650.29 279.271   6
  -1  20   0 1642.62 327.064   2
   1 -20   1 810.299 198.553   6
  -1  20  -1 1079.57 276.031   2
   1 -20   2-67.0513 131.271   6
  -1  20  -2 216.413 196.433   2
   1 -20   3 1192.25 231.263   6
  -1  20  -3 1464.66 300.893   2
   1 -20   4 37.9719 161.223   6
  -1  20  -4 595.090 235.297   2
   1 -20   5 5817.11 499.040   6
   1 -20   6 24.8097 136.870   6
   1 -20   7 1056.82 249.696   9
  -1 -21   4 2896.54 381.179   6
  -1 -21   3 1256.08 268.237   6
  -1 -21   2 3052.57 377.245   6
  -1  21   1 413.760 250.484   2
  -1 -21   1-47.7721 141.212   6
  -1  21   0 1981.23 359.052   2
  -1 -21   0 1715.98 285.630   6
  -1  21  -1 418.809 235.521   2
  -1  21  -2 325.599 206.300   2
  -1  21  -3 452.080 226.966   2
   1 -21   3 106.592 127.129   6
   1 -21   4-82.9545 143.959   6
  -1  21  -4 564.404 211.109   2
   1 -21   5 358.424 172.808   6
  -1 -22   2 1002.52 266.557   6
  -1 -22   1 1073.65 263.586   6
  -1 -22   0-4.35224 143.204   6
  -1  22  -2 1260.59 305.452   2
  -1  22  -3 438.591 226.499   2
  -1  22  -4 323.681 197.081   2
  -2   0  16 1366.25 251.991   6
  -2   0  15 454.373 174.314   6
  -2   0  15 11.5827 146.028  11
  -2   0  14-24.4190 112.178  11
  -2   0  14 73.4095 114.038   6
  -2   0  13 566.863 183.868  11
  -2   0  13 577.994 135.883   6
  -2   0  12 567.241 134.687   6
  -2   0  12 433.590 164.146  11
  -2   0  11 11606.6 597.586  11
  -2   0  11 11774.7 521.975   6
   2   0 -10 1782.34 133.114   3
  -2   0  10 1974.12 207.551   6
  -2   0  10 1675.61 229.217  11
  -2   0   9 6980.68 418.063  11
   2   0  -9 6910.92 249.202   3
  -2   0   9 7482.83 370.759   6
   2   0  -8 168.134 76.2878   2
  -2   0   8-29.0513 89.2617  11
  -2   0   8 112.165 68.2853   6
  -2   0   7 161186. 1527.10   8
  -2   0   7 156729. 1723.48  11
   2   0  -7 157191. 1357.72   2
  -2   0   7 155890. 1418.23   6
  -2   0   6 81944.8 1146.91  11
  -2   0   6 82267.8 1038.61   8
  -2   0   6 80522.1 928.082   6
   2   0  -6 84560.9 954.025   2
  -2   0   5 223043. 1737.77  11
  -2   0   5 221168. 1608.56   8
  -2   0   5 217659. 1358.87   6
   2   0  -4 434762. 1716.74   6
   2   0  -4 434101. 2080.03   4
  -2   0   4 431015. 1667.14   6
  -2   0   4 436112. 2172.22  11
  -2   0   3 192548. 1240.05  11
   2   0  -3 192297. 1266.41   4
   2   0  -3 191858. 1258.21   8
   2   0  -3 193277. 963.325   6
  -2   0   2 188943. 875.061   6
   2   0  -2 184739. 852.601   6
  -2   0  -1 4296.25 122.694   8
  -2   0  -1 4938.45 182.296   1
  -2   0  -2 94014.8 779.460   7
   2   0   2 95093.8 668.231  11
   2   0   3 497513. 1581.86   3
   2   0   3 496481. 1901.19  11
   2   0   4 1288.96 118.302  11
   2   0   4 1338.06 80.7499   3
   2   0   5 27281.4 333.183   3
   2   0   5 27268.9 585.419  11
   2   0   6 12696.2 444.015  11
  -2   0  -7 2867.89 91.5061   9
   2   0   7 3127.25 116.943   2
   2   0   8 2719.97 247.152  11
   2   0   8 2287.52 85.0495   2
   2   0   9 15.8304 98.6505  11
   2   0  10 869.617 164.972  11
   2   0  11 14182.9 656.048  11
   2   0  12 3117.11 336.945  11
   2   0  13 1715.67 282.846  11
   2   0  14 7995.01 591.332  11
   2   0  15 2015.94 325.410  11
   2   0  15 2422.76 363.122   6
  -2  -1  16 397.571 172.509   6
  -2   1  15 149.226 156.852  11
  -2  -1  15-73.2955 121.010   6
  -2   1  15-19.8684 109.674   6
  -2  -1  15 24.5998 119.735  11
  -2   1  14-127.332 137.926   6
  -2  -1  14-37.7892 116.577   6
  -2  -1  14-15.9619 118.899  11
  -2   1  14 97.0056 123.216  11
  -2   1  13 268.276 162.488  11
  -2   1  13 394.449 138.242   6
  -2  -1  13 261.128 150.810  11
  -2  -1  13 395.552 132.479   6
  -2  -1  12 537.775 130.810   6
  -2   1  12 527.465 160.958  11
  -2   1  12 594.661 149.596   6
  -2  -1  12 303.649 152.720  11
  -2   1  11 1012.16 208.853  11
  -2   1  11 932.958 164.269   6
  -2  -1  11 1211.71 196.286   6
  -2  -1  11 784.173 181.557  11
  -2  -1  10 119.525 109.805  11
  -2   1  10 26.3545 106.246  11
  -2  -1  10 149.207 93.3468   6
  -2   1  10 35.6078 87.3377   6
   2  -1 -10 279.599 71.9476   3
  -2   1   9 1839.24 224.134  11
   2  -1  -9 2140.41 142.304   3
  -2   1   9 2129.47 191.450   6
  -2  -1   9 1889.83 232.350  11
  -2  -1   9 1968.27 200.001   6
   2   1  -9 1983.95 162.511   2
  -2  -1   9 1980.87 190.397   8
  -2  -1   8 1113.43 175.973  11
  -2  -1   8 1237.57 151.551   8
  -2   1   8 1390.60 149.971   6
  -2   1   8 1172.43 178.257  11
   2  -1  -8 1403.39 120.623   3
  -2  -1   8 1474.83 162.409   6
   2   1  -8 1111.16 123.011   2
  -2  -1   7 13891.1 524.619  11
   2  -1  -7 12988.9 343.668   3
  -2   1   7 12954.1 501.943  11
  -2  -1   7 13659.3 445.944   6
  -2  -1   7 13574.1 443.205   8
  -2   1   7 13614.7 411.634   6
   2  -1  -6 4043.34 188.835   3
  -2  -1   6 4379.64 230.564   6
  -2  -1   6 4148.79 234.514   8
  -2  -1   6 4215.13 269.955  11
   2  -1  -6 4250.26 224.131   2
  -2   1   6 4123.14 269.404  11
  -2   1   6 4369.17 215.734   6
  -2   1   5 45464.1 591.043   6
  -2  -1   5 43212.8 772.401  11
   2  -1  -5 46877.1 701.474   2
   2   1  -5 45177.6 658.589   6
  -2   1   5 44105.0 777.748  11
  -2  -1   5 44690.4 710.805   8
  -2  -1   5 44762.4 657.350   6
   2  -1  -4 24680.2 504.094   8
  -2  -1   4 23760.9 512.712  11
  -2   1   4 23884.3 511.679  11
  -2   1   4 23894.9 360.946   6
   2   1  -4 24786.3 436.746   6
  -2  -1   4 24669.6 440.520   6
   2  -1  -4 25884.7 521.835   4
   2   1  -4 25867.4 507.528   4
  -2  -1   3 7141.35 214.606   6
   2   1  -3 7011.02 206.466   6
   2   1  -3 6370.94 238.933   9
   2  -1  -3 7329.11 259.489   4
   2  -1  -3 7108.86 253.528   8
  -2   1   3 6802.50 238.578  11
  -2   1   3 6709.80 159.054   6
   2   1  -3 7061.64 242.490   4
   2  -1  -3 6932.94 159.728   6
  -2  -1   3 6814.37 235.955  11
  -2  -1   2 151274. 908.656   6
   2  -1  -2 151210. 613.196   6
   2   1  -2 152996. 891.871   6
   2  -1  -1 10198.3 175.494   6
   2   1   0 51494.9 513.843   9
   2   1   1 6296.22 182.101   7
   2  -1   2 6831.88 206.429   3
  -2  -1  -2 7020.68 198.609   7
  -2  -1  -2 7143.29 159.468   9
  -2  -1  -2 7334.75 252.991  10
   2   1   2 6664.68 172.129  11
   2   1   3 82822.4 765.681  11
   2  -1   3 83353.5 687.914   3
  -2  -1  -3 83659.3 711.315   7
   2  -1   4 134522. 856.997   3
   2   1   4 134634. 1136.14  11
   2   1   5 5579.61 142.377   3
   2   1   5 5583.79 265.906  11
   2  -1   5 5462.72 267.501  11
   2  -1   5 5835.22 178.852   3
   2   1   6 43438.6 806.745  11
   2  -1   6 44310.2 837.515  11
  -2  -1  -6 43244.0 404.286   8
   2   1   7 23648.8 648.856  11
  -2  -1  -7 23277.8 325.978   8
   2  -1   7 23396.0 666.229  11
   2   1   8 15863.3 316.088   2
   2   1   8 16062.9 571.127  11
   2  -1   8 15695.5 581.382  11
   2   1   9 4567.13 159.840   2
   2   1   9 4142.38 319.494  11
   2  -1   9 4588.35 339.429  11
   2  -1  10-20.5015 96.1950  11
   2   1  10-1.42382 109.906  11
   2   1  11 95.4265 114.266  11
   2  -1  11 60.2620 116.254  11
   2   1  12-131.950 144.064  11
   2  -1  12-221.089 167.846  11
   2  -1  13 2142.25 297.591  11
   2   1  13 2396.84 322.591  11
   2   1  14 274.493 170.938  11
   2  -1  14 53.1274 146.627  11
   2   1  15 240.541 157.326  11
   2  -1  15 343.580 199.978   6
   2  -1  15 260.968 186.915  11
  -2  -2  16 1071.42 234.342   6
  -2  -2  15 797.833 198.502   6
  -2   2  15 756.576 246.063  11
  -2  -2  15 669.922 232.505  11
  -2   2  15 673.473 175.083   6
  -2  -2  14 72.4113 108.683   6
  -2  -2  14 278.165 166.275  11
  -2   2  14-68.1659 131.158   6
  -2   2  14 208.617 169.577  11
  -2   2  13 6753.58 517.801  11
  -2   2  13 6898.73 431.166   6
  -2  -2  13 6855.65 528.602  11
  -2  -2  13 6234.80 441.421   6
  -2  -2  12 1536.45 245.044  11
  -2   2  12 1844.86 269.067  11
  -2  -2  12 1703.56 227.663   6
  -2   2  12 1973.84 232.644   6
  -2   2  11 5704.25 429.011  11
  -2  -2  11 5882.97 443.498  11
  -2   2  11 6419.33 369.379   6
  -2  -2  11 6961.65 416.942   6
  -2   2  10 2082.43 208.954   6
   2  -2 -10 2154.17 145.139   3
  -2  -2  10 2230.48 232.157   6
  -2  -2  10 2151.96 269.447  11
  -2   2  10 2359.52 272.129  11
  -2  -2  10 2157.01 210.927   8
   2   2  -9 4887.22 243.876   2
  -2  -2   9 4973.12 359.649  11
   2  -2  -9 4839.88 215.300   3
  -2   2   9 5034.51 362.751  11
  -2  -2   9 5349.77 313.529   8
  -2  -2   9 5043.76 322.278   6
  -2   2   9 5255.46 297.857   6
  -2   2   8 917.171 123.868   6
  -2   2   8 845.869 148.429  11
  -2  -2   8 649.178 116.406   6
  -2  -2   8 871.919 126.841   8
  -2  -2   8 745.914 150.955  11
   2  -2  -8 1185.24 124.677   3
  -2  -2   7 441.187 108.753   6
  -2  -2   7 308.838 87.9660  11
  -2  -2   7 379.213 85.8586   8
   2  -2  -7 388.897 72.0174   3
  -2   2   7 275.228 84.9531  11
  -2   2   7 520.018 92.3288   6
  -2  -2   6-48.9520 110.552  11
  -2  -2   6-35.2075 85.3732   8
  -2   2   6 163.769 50.9962   6
  -2   2   6 55.0117 73.4868  11
   2  -2  -6 119.035 51.3996   3
  -2  -2   6 79.7685 66.9191   6
  -2  -2   5-139.936 118.089  11
  -2   2   5-69.8890 90.7247  11
  -2   2   5 25.5857 38.4306   6
  -2  -2   5 23.7383 62.9752   6
   2  -2  -5-105.120 74.1961   2
   2   2  -5 14.0060 53.7154   6
   2  -2  -5 10.0470 55.9135   3
   2   2  -4 111.827 55.4099   9
   2  -2  -4 130.398 68.6252   4
   2  -2  -4 102.742 50.5748   2
   2  -2  -4 24.8103 59.7693   8
  -2  -2   4 70.0773 49.4237   6
  -2   2   4 136.175 36.2482   6
  -2   2   4 49.2921 68.5427  11
   2   2  -4 183.823 57.4101   6
   2   2  -4 236.284 75.8747   4
   2  -2  -4 62.6056 50.3855   3
   2  -2  -3 13532.6 351.495   4
  -2  -2   3 12602.9 313.091   6
   2   2  -3 13189.0 311.145   6
   2  -2  -3 13049.3 352.332   2
   2   2  -3 12491.6 316.807   4
  -2   2   3 12920.0 176.972   6
   2   2  -3 12756.1 341.909   9
   2  -2  -3 13192.5 359.240   8
   2   2  -2 221495. 1304.07   9
   2   2  -2 221233. 1199.96   6
   2  -2  -2 214353. 1379.78   2
  -2  -2   2 214998. 1152.44   4
   2  -2  -2 217665. 1352.05   8
   2  -2  -1 7893.20 158.464  10
   2   2   0 5878.43 193.225   9
  -2  -2  -1 72508.3 460.558  11
  -2  -2  -1 75042.8 757.894   1
   2   2   2 1182.27 82.7711   7
  -2  -2  -2 927.806 71.0601  11
   2  -2   2 828.642 81.1507   3
  -2   2  -2 1024.60 89.9297   3
  -2  -2  -2 1096.04 108.556  10
  -2  -2  -3 7169.54 233.104  11
  -2   2  -3 6876.75 220.095   3
   2  -2   3 6967.94 220.803   3
   2   2   3 6706.33 221.085  11
  -2  -2  -3 7261.65 278.469  10
  -2  -2  -3 6884.18 188.261   7
  -2  -2  -4 3316.79 145.629   7
   2   2   4 3072.29 176.739  11
  -2  -2  -4 3363.11 187.681  11
   2  -2   4 3032.74 151.999   3
  -2   2  -4 3184.66 148.237   3
   2  -2   4 3079.00 102.708   2
  -2   2  -5 42002.8 509.917   3
   2   2   5 41160.7 713.562  11
   2  -2   6 16085.0 511.365  11
   2   2   6 15247.3 486.421  11
   2   2   6 14843.7 204.003   3
   2   2   7 877.614 148.054  11
  -2  -2  -7 788.025 78.9473   8
   2  -2   8 5220.83 345.009  11
  -2  -2  -8 5060.38 188.082   8
   2   2   8 5135.22 330.520  11
   2  -2   9 4333.07 339.141  11
   2   2   9 4058.83 321.087  11
   2   2   9 4436.15 198.016   2
   2   2  10 5359.06 389.360  11
   2  -2  10 5053.84 385.960  11
   2   2  11 3783.03 349.386  11
   2  -2  11 3942.82 364.792  11
   2  -2  12 398.493 155.294  11
   2   2  12 429.512 167.378  11
   2   2  13 483.046 182.175  11
   2  -2  13 788.502 217.063   6
   2  -2  13 557.100 191.429  11
   2  -2  14 2685.01 356.432  11
   2   2  14 2301.83 334.447  11
   2  -2  14 3313.42 393.880   6
   2  -2  15 1135.36 254.353  11
   2   2  15 1261.51 263.637  11
  -2  -3  16 636.142 189.345   6
  -2   3  15 492.908 216.083  11
  -2  -3  15 193.177 136.204   6
  -2  -3  15 394.799 203.050  11
  -2   3  14 432.891 150.412   6
  -2  -3  14 729.549 230.385  11
  -2   3  14 655.933 214.766  11
  -2  -3  14 407.525 151.932   6
  -2  -3  13 417.677 164.501   6
  -2   3  13 374.200 129.932   6
  -2   3  13 727.316 224.222  11
  -2  -3  13 567.183 216.295  11
  -2  -3  12 5640.06 471.507  11
  -2  -3  12 5702.36 417.924   6
  -2   3  12 5820.33 475.013  11
  -2   3  12 5253.26 363.216   6
  -2   3  11 25.2830 114.834  11
  -2  -3  11-51.6224 92.6988   6
  -2   3  11-59.3816 90.2394   6
  -2  -3  11-172.367 174.621  11
  -2  -3  11-308.407 144.724   8
  -2  -3  10 5044.28 396.710  11
  -2  -3  10 5009.19 317.633   8
   2  -3 -10 5473.30 238.245   3
  -2   3  10 5310.51 404.344  11
  -2  -3  10 5540.14 371.101   6
  -2   3  10 4921.47 302.925   6
  -2   3   9 8036.73 459.263  11
  -2  -3   9 8028.09 466.367  11
  -2  -3   9 7573.92 369.024   8
   2  -3  -9 7447.19 276.695   3
  -2   3   9 7387.05 347.782   6
  -2  -3   9 7805.39 407.540   6
   2  -3  -8 1858.71 143.734   3
  -2  -3   8 2096.24 197.091   8
  -2  -3   8 2011.38 231.617  11
  -2   3   8 2037.41 232.391  11
  -2  -3   8 2027.69 205.860   6
  -2   3   8 2011.76 171.081   6
   2  -3  -7 32167.2 577.516   3
  -2  -3   7 33590.6 702.700   8
  -2   3   7 32840.9 795.864  11
  -2  -3   7 32687.0 801.186  11
  -2  -3   7 32925.8 723.342   6
  -2   3   6 29126.7 696.076  11
   2  -3  -6 29123.8 538.110   3
  -2  -3   6 28290.1 694.158  11
  -2  -3   6 29492.6 634.302   6
  -2  -3   6 27636.5 598.178   8
  -2  -3   5 9413.47 339.989   6
   2  -3  -5 9781.84 307.165   3
  -2  -3   4 10796.4 341.173   6
   2  -3  -4 12111.7 378.495   2
   2   3  -4 11160.5 334.975   6
   2   3  -4 10711.3 346.669   9
   2  -3  -4 10955.7 326.711   3
  -2   3   4 11347.8 208.631   6
   2   3  -4 10919.2 322.208   4
   2   3  -3 70138.9 778.909   6
   2   3  -3 67834.1 815.147   9
  -2   3   3 72419.9 787.960   3
   2   3  -3 68452.5 708.178   4
   2  -3  -3 71470.6 874.666   2
   2  -3  -3 70779.0 823.440   4
   2   3  -2 42291.0 577.519   6
   2  -3  -2 41430.1 287.517  10
  -2   3   2 42742.1 611.810   3
   2   3  -2 41465.9 606.804   9
   2  -3  -2 43159.4 651.470   2
  -2  -3   2 42091.6 491.039   4
   2  -3  -2 42245.3 561.559   7
   2   3  -1 4264.87 182.316   6
   2  -3  -1 4431.10 181.145   5
  -2   3   1 4508.98 200.393   3
   2   3  -1 4251.72 151.840   5
   2  -3  -1 4260.16 198.683   2
   2  -3  -1 4328.02 184.152   7
   2   3   0 51140.8 634.079   6
  -2  -3   0 50955.8 527.982   5
   2  -3   0 49952.4 628.314   2
  -2   3   0 51969.0 654.085   3
   2  -3   0 51788.1 606.122   5
  -2   3  -1 3377.68 171.731   3
   2  -3   1 3388.76 156.695   2
  -2  -3  -1 3485.99 176.009   1
  -2   3  -2 17382.6 383.102   3
  -2  -3  -2 17548.1 322.452  11
   2  -3   2 17368.8 384.753   3
  -2  -3  -2 17615.2 395.612  10
   2  -3   2 17467.5 325.246   2
   2   3   2 17856.7 269.975   7
  -2  -3  -2 17855.9 415.582   1
  -2  -3  -3 114666. 946.799  11
  -2   3  -3 112642. 961.466   3
   2  -3   3 112434. 968.169   3
   2  -3   4 8046.24 145.115   9
  -2  -3  -4 8601.90 326.285  10
  -2  -3  -4 8358.61 197.308   7
  -2  -3  -4 8177.13 294.999  11
  -2   3  -4 8232.21 261.772   3
  -2   3  -5 10346.2 290.997   3
  -2  -3  -5 10381.8 244.058   7
   2   3   5 10476.4 364.115  11
  -2   3  -6 40919.2 561.004   3
   2   3   6 39381.8 773.915  11
   2   3   7 50894.8 953.233  11
  -2   3  -7 35694.8 507.903   3
  -2  -3  -8 2742.69 159.427   8
   2   3   8 2905.48 256.186  11
   2  -3   8 2720.57 264.488  11
   2  -3   9 19533.7 713.128  11
   2   3   9 20508.3 478.591   2
   2  -3  10 7320.06 468.288  11
   2   3  10 7616.99 457.280  11
   2  -3  11 0.20763 128.490  11
   2   3  11-209.897 144.835  11
   2  -3  12 3721.48 379.613  11
   2  -3  12 3761.76 385.052   6
   2   3  12 3802.47 374.864  11
   2   3  13 2636.63 331.487  11
   2  -3  13 2791.83 352.581  11
   2  -3  13 3177.33 378.857   6
   2   3  14 42.1694 160.407  11
   2  -3  14 585.917 237.240   6
   2  -3  14 401.748 180.290  11
   2  -3  15 511.244 218.636  11
  -2  -4  16-43.4653 152.650   6
  -2  -4  15 257.830 175.325  11
  -2  -4  15 288.892 154.956   6
  -2   4  14 110.969 102.733   6
  -2  -4  14 247.823 184.684  11
  -2  -4  14 156.083 132.446   6
  -2  -4  13 1933.51 312.999  11
  -2   4  13 1292.54 186.810   6
  -2  -4  13 1564.24 250.992   6
  -2  -4  12 9334.66 604.503  11
  -2  -4  12 9638.96 544.499   6
  -2   4  12 9379.59 462.741   6
  -2  -4  12 10535.4 498.726   8
  -2  -4  11 4211.51 315.060   8
  -2   4  11 4619.85 406.682  11
  -2  -4  11 4358.41 362.675   6
  -2   4  11 4063.55 292.743   6
  -2  -4  11 3814.70 371.352  11
  -2  -4  10 101.989 142.084  11
  -2   4  10-14.8874 77.8479   6
  -2   4  10 379.630 160.046  11
  -2  -4  10 49.8987 88.3131   8
  -2  -4  10 165.619 133.961   6
  -2  -4   9 6474.46 428.722  11
  -2  -4   9 6514.15 352.932   8
   2  -4  -9 6921.10 289.668   3
  -2  -4   9 6619.80 386.870   6
   2  -4  -8 10930.3 354.110   3
  -2  -4   8 10832.8 430.385   8
  -2  -4   8 10938.4 510.308  11
  -2  -4   8 10583.2 459.466   6
   2  -4  -7 9435.96 327.206   3
  -2  -4   7 9934.18 419.809   6
  -2  -4   6 33356.5 710.641   6
   2  -4  -6 32828.9 607.947   3
  -2  -4   5 731.914 119.570   9
  -2   4   5 559.193 81.0794   3
  -2  -4   5 833.181 137.203   6
  -2   4   5 654.341 109.366   2
   2  -4  -5 673.857 105.476   3
   2   4  -4 50018.0 665.148   4
   2  -4  -4 49798.3 737.456   3
   2   4  -3 1764.62 119.631   4
   2   4  -3 2022.64 148.315   6
   2   4  -3 1856.34 152.863   9
  -2   4   3 1971.86 148.119   3
   2  -4  -3 1812.35 124.944   7
   2  -4  -3 1848.95 146.064   4
   2   4  -2 347801. 1798.31   6
  -2   4   2 352646. 1841.02   3
   2  -4  -2 353150. 1683.28   7
   2   4  -1 153712. 1166.45   6
   2  -4  -1 142381. 1223.70   2
   2  -4  -1 148864. 1113.32   7
   2  -4  -1 147847. 630.555   6
  -2   4   1 142018. 1216.37   3
   2   4  -1 148735. 858.564   5
   2  -4  -1 149588. 1072.66   5
   2   4   0 52498.5 689.124   6
   2  -4   0 49676.4 501.910   6
  -2   4   0 51411.8 710.176   3
   2  -4   0 50821.4 616.216   5
   2  -4   0 52716.0 702.403   2
  -2  -4   0 51784.6 518.067   5
   2   4   1 26513.3 518.300   6
   2  -4   1 28112.2 484.554   2
  -2  -4  -1 27499.5 507.111   1
  -2   4  -1 28626.1 484.974   2
  -2   4  -1 28193.8 522.618   3
  -2  -4  -2 60035.5 760.641  10
  -2   4  -2 57679.2 752.852   3
   2  -4   2 58855.9 659.082   2
   2  -4   2 57682.7 767.735   3
  -2  -4  -2 59795.1 782.130   1
  -2   4  -3 2999.93 175.562   3
  -2  -4  -3 3260.95 170.968  11
  -2  -4  -3 3008.67 185.411  10
  -2  -4  -4 153.149 52.9343  11
  -2  -4  -4 278.572 88.3271  10
  -2   4  -4 203.399 58.1003   3
  -2  -4  -5 9553.39 373.069  10
  -2   4  -5 9383.66 302.050   3
   2  -4   5 9559.94 197.390   9
  -2  -4  -5 9353.68 194.771   7
  -2  -4  -6 1601.72 185.488  10
  -2  -4  -6 1909.03 104.591   7
  -2   4  -6 1690.22 141.654   3
  -2   4  -7 6382.89 243.161   3
   2  -4   7 5695.30 148.364   8
  -2   4  -8 1912.08 131.569   3
   2   4   8 1544.93 196.097  11
   2  -4   9 110.321 115.988  11
   2   4   9 294.341 119.550  11
   2   4  10 692.640 171.751  11
   2  -4  10 787.499 195.925   6
   2  -4  10 452.580 152.803  11
   2   4  11-130.606 135.162  11
   2  -4  11-93.5885 129.623  11
   2  -4  11 107.667 144.522   6
   2  -4  12 4536.50 426.750  11
   2  -4  12 5069.24 455.537   6
   2  -4  13-10.8205 141.376  11
   2  -4  13 155.985 148.332   6
   2  -4  14 524.923 217.299  11
   2  -4  14 744.969 239.430   6
  -2  -5  15 1011.70 225.069   6
  -2  -5  15 964.875 253.223  11
  -2  -5  14 1934.86 323.745  11
  -2  -5  14 1621.26 270.809   6
  -2   5  13-23.1419 112.861   6
  -2  -5  13 26.4601 131.898  11
  -2  -5  13-26.5637 100.015   6
  -2  -5  13 16.3657 96.2320   8
  -2  -5  12 15653.0 605.759   8
  -2  -5  12 14279.4 743.418  11
  -2   5  12 14611.2 568.785   6
  -2  -5  12 15343.7 695.483   6
  -2  -5  11 3682.44 340.748   6
  -2  -5  11 3491.00 372.271  11
  -2  -5  11 3719.91 294.273   8
  -2  -5  10 24298.8 790.221   6
  -2  -5  10 24338.3 713.719   8
  -2  -5  10 23820.6 862.603  11
  -2  -5   9 4317.79 351.263  11
  -2  -5   9 4324.41 291.289   8
  -2  -5   9 4504.72 334.107   6
   2  -5  -8 651.176 148.064   3
  -2  -5   8 368.294 125.125   6
  -2   5   7 64676.3 1071.50   2
   2  -5  -7 61831.0 885.690   3
  -2  -5   7 62960.7 1073.14   6
  -2   5   6 932.867 111.648   3
   2  -5  -6 1107.36 148.382   3
  -2  -5   6 788.285 122.425   9
  -2  -5   6 1170.61 157.013   6
  -2   5   6 760.132 121.719   2
  -2   5   5 179819. 1647.66   2
   2  -5  -5 170605. 1448.69   3
  -2   5   5 176461. 1406.20   3
  -2  -5   5 173232. 1583.76   6
  -2  -5   5 175055. 1554.51   9
   2  -5  -4 68750.8 920.469   3
   2  -5  -4 71119.0 800.981   7
  -2   5   4 70272.0 886.973   3
  -2  -5   4 69489.0 953.164   6
  -2  -5   4 70026.1 939.922   9
   2   5  -4 69927.6 763.153   4
   2  -5  -3 87364.5 872.525   7
   2   5  -3 86719.3 744.589   4
  -2   5   3 90786.6 993.553   3
   2  -5  -3 90853.7 962.676   4
  -2   5   2 48034.7 732.898   3
   2   5  -2 47857.3 714.321   6
  -2   5   2 46853.5 660.314   7
   2  -5  -2 47185.4 641.795   7
  -2   5   2 45917.3 627.213   4
  -2  -5   2 47746.6 484.568   4
   2  -5  -1 11213.9 206.543   6
   2   5  -1 11310.0 341.155   6
  -2   5   1 11219.5 362.002   3
   2   5  -1 11372.1 225.788   5
   2  -5  -1 11482.6 307.909   5
  -2   5   1 10619.9 293.603   4
   2   5   0 9584.84 311.659   6
   2  -5   0 9399.77 272.277   5
  -2   5   0 9507.44 332.680   3
  -2   5   0 9057.26 312.442   2
  -2   5   0 9205.93 273.136   5
  -2  -5   0 9466.15 216.520   5
   2  -5   0 9379.67 229.760   6
  -2   5  -1 7516.73 253.840   5
   2   5   1 7436.58 283.132   6
   2  -5   1 7855.62 248.082   6
  -2  -5  -1 7619.73 278.231   1
  -2   5  -1 7915.15 301.510   3
  -2   5  -1 7571.37 271.485   2
   2  -5   2 60.4971 48.1951   6
   2   5   2 120.661 60.7885  10
  -2   5  -2 12.6029 71.7552   3
  -2   5  -2 24.8540 50.2068   2
  -2  -5  -3 11103.2 340.636  11
   2   5   3 10810.8 162.769   7
  -2  -5  -3 11758.7 365.665  10
  -2   5  -3 11082.0 367.688   3
  -2   5  -3 11584.9 294.974   2
   2  -5   3 11305.5 376.243   6
  -2   5  -4 9989.72 343.696   3
  -2  -5  -4 9101.70 339.500  10
   2  -5   4 10124.7 391.976   6
   2  -5   5 70.9571 40.3860   9
  -2  -5  -5 13.5075 71.4152  10
  -2   5  -5-9.53425 65.9930   3
   2  -5   6 3326.19 137.946   9
  -2   5  -6 3054.76 192.951   3
  -2  -5  -6 2971.02 232.274  10
  -2  -5  -7 733.918 59.9520   7
  -2   5  -7 627.274 89.5026   3
  -2  -5  -7 831.713 153.673  10
   2  -5   7 729.722 143.407   6
   2  -5   8 8.10107 112.117   6
   2  -5   8 38.5309 31.1496   8
  -2   5  -8 109.160 62.6214   3
  -2  -5  -8 61.7864 96.1211  10
  -2  -5  -8 81.5509 41.1500   7
  -2  -5  -9 1754.54 227.693  10
   2  -5   9 1974.64 267.819   6
  -2  -5  -9 1609.03 116.041   7
   2  -5  10 153.106 145.708   6
   2  -5  10 14.9789 119.981  11
   2   5  10 309.782 121.521   2
   2  -5  11 415.097 171.853  11
   2  -5  11 381.669 177.319   6
   2  -5  12 535.383 189.225   6
   2  -5  12 647.601 194.449  11
   2  -5  13 32.4698 152.629   6
   2  -5  13-48.4707 148.090  11
  -2  -5 -13 89.6621 148.899  10
   2  -5  14 72.8147 144.674  11
  -2  -5 -14 39.7504 124.638  10
   2  -5  14 175.143 126.824   6
  -2  -5 -15 1000.26 259.150  10
  -2  -6  15 256.123 147.172   6
  -2  -6  14 492.134 177.049  11
  -2  -6  14 441.305 181.523   6
  -2  -6  13 344.923 145.044   6
  -2  -6  13 374.100 185.505  11
  -2  -6  13 263.045 117.749   8
  -2  -6  12-137.594 175.893  11
  -2  -6  12 223.238 149.481   6
  -2  -6  12 239.575 117.950   8
  -2  -6  11 2938.40 314.607   6
  -2  -6  11 2573.03 325.912  11
  -2  -6  11 2742.26 261.811   8
  -2  -6  10 789.800 213.912  11
  -2  -6  10 771.947 165.413   8
  -2  -6  10 876.407 213.345   6
  -2  -6   9 2446.46 225.788   8
  -2  -6   9 2720.36 269.704   6
  -2  -6   8-77.1533 104.185   6
  -2   6   7 732.137 146.289   2
  -2  -6   7 592.115 129.589   9
  -2  -6   7 702.007 161.054   6
  -2  -6   6 409.421 112.535   6
  -2  -6   6 139.035 74.8319   9
   2  -6  -6 460.971 141.166   3
   2  -6  -6 149.525 53.2287   7
  -2   6   6 216.637 100.028   2
   2  -6  -5 20908.2 559.342   3
  -2  -6   5 21095.0 559.543   9
   2  -6  -5 20465.1 450.200   7
  -2  -6   5 20816.7 576.131   6
  -2   6   5 20791.6 599.168   2
   2   6  -5 20011.7 453.421   4
   2   6  -4 252.775 64.7306   4
   2  -6  -4 141.173 52.9394   7
   2  -6  -4 264.427 123.878   3
  -2  -6   4 112.210 81.6956   9
   2  -6  -3 2177.24 149.921   7
   2   6  -3 1968.28 113.341   4
   2  -6  -3 1856.43 150.319   4
  -2   6   2 1074.22 109.482   4
   2   6  -2 998.409 71.0102   5
   2  -6  -2 976.512 65.4139   6
  -2   6   2 1016.31 110.303   7
   2  -6  -1 7718.61 198.395   6
  -2   6   1 7826.10 295.488   7
   2  -6  -1 8085.48 263.310   5
  -2   6   1 7763.25 255.365   4
  -2  -6   1 7978.24 173.283   4
  -2   6   1 8327.41 210.791   6
  -2   6   0 10210.4 359.642   2
   2  -6   0 10081.5 258.125   6
   2  -6   0 9930.22 284.426   5
   2   6   0 10275.0 326.113   1
  -2  -6   0 10063.6 212.714   5
   2   6   1 18286.9 439.885  10
  -2   6  -1 18678.2 467.850   2
  -2  -6  -1 18549.4 447.887   1
  -2   6  -1 18539.4 404.654   5
   2  -6   1 18657.8 397.615   6
   2   6   1 19146.7 449.347   1
  -2   6  -2 29867.6 555.224   2
  -2   6  -2 28772.0 523.132   5
   2  -6   2 29727.9 569.031   6
   2   6   3 70045.8 398.865   7
   2  -6   3 73002.0 987.893   6
  -2  -6  -4 17646.1 484.275  10
  -2   6  -4 18622.8 384.921   2
   2  -6   4 18603.5 543.144   6
   2  -6   5 15287.1 532.048   6
  -2  -6  -5 14236.1 456.902  10
  -2  -6  -6 1081.53 150.319  10
   2  -6   6 1219.96 174.028   6
   2  -6   6 1110.72 99.3460   9
  -2  -6  -7 2384.41 226.402  10
   2  -6   7 2602.31 141.386   9
   2  -6   7 2925.73 270.616   6
  -2  -6  -8 6057.26 365.143  10
   2  -6   8 6690.95 428.802   6
   2   6   8 6318.21 208.651   3
  -2  -6  -9 20052.1 694.281  10
   2  -6   9 22931.8 818.942   6
   2   6  10 6830.42 369.648   2
   2  -6  10 6600.38 470.966   6
  -2  -6 -10 6042.46 414.224  10
  -2  -6 -11 1691.47 247.302  10
   2  -6  11 1745.54 275.579  11
   2  -6  11 1855.95 281.277   6
   2  -6  12-52.2279 148.058  11
   2  -6  12-106.627 176.219   6
  -2  -6 -12 151.531 167.030  10
  -2  -6 -13 478.585 184.995  10
   2  -6  13 298.959 150.516   6
   2  -6  13 469.564 185.202  11
   2  -6  14 17.2689 173.843   6
  -2  -6 -14 172.601 169.156  10
   2  -6  14-30.4984 169.852  11
  -2  -6 -15 216.135 174.788  10
  -2  -7  15 139.484 136.693   6
  -2  -7  14 213.348 179.884  11
  -2  -7  14 55.4942 143.102   6
  -2  -7  13 769.769 228.909  11
  -2  -7  13 625.378 156.372   8
  -2  -7  13 752.276 193.089   6
  -2  -7  12 415.575 153.423   6
  -2  -7  12 124.390 128.307  11
  -2  -7  12 337.272 122.436   8
  -2  -7  11-5.83113 121.842   8
  -2  -7  11-96.6470 172.384  11
  -2  -7  10 20690.2 772.395   6
  -2  -7  10 21522.1 690.264   8
  -2   7   9-287.024 160.608   2
  -2  -7   9 146.021 104.873   6
  -2  -7   8 2372.47 243.498   6
  -2   7   8 2297.23 231.696   2
  -2  -7   7 12762.0 529.183   6
  -2   7   7 13101.8 527.401   2
   2  -7  -7 12288.0 372.545   7
  -2  -7   7 12962.7 481.960   9
  -2  -7   6 1473.67 188.467   6
   2  -7  -6 1477.98 96.1144  10
  -2  -7   6 1409.38 173.776   9
   2  -7  -6 1332.42 126.411   7
  -2   7   6 1337.70 178.346   2
  -2   7   6 1305.80 104.418   6
  -2  -7   5 5811.23 325.189   6
  -2   7   5 5321.23 180.603   6
   2  -7  -5 5356.27 237.086   7
  -2  -7   5 5763.50 308.422   9
  -2   7   5 5593.30 334.366   2
   2  -7  -5 5190.75 129.234  10
   2   7  -5 5462.29 234.422   4
   2  -7  -4 7651.44 278.215   7
  -2   7   4 8081.61 384.863   2
  -2  -7   4 7567.92 340.146   9
  -2  -7   4 7674.24 352.661   6
   2   7  -4 7625.80 239.527   4
  -2  -7   3 41.7386 85.0556   9
  -2   7   3-116.551 82.5230   7
   2  -7  -2 1700.52 98.5011   6
  -2   7   2 1607.01 148.308   7
  -2   7   2 1751.62 98.5500   6
  -2   7   2 1969.17 147.924   4
   2   7  -2 1697.12 86.2864   5
  -2   7   1 3298.05 206.052   7
   2   7  -1 2851.85 182.272   1
  -2   7   1 2962.42 164.427   4
  -2   7   1 3159.69 148.736   6
   2  -7  -1 2977.12 138.810   6
  -2   7   1 3341.57 239.803   2
  -2  -7   1 3022.41 99.3050   4
   2  -7  -1 2989.62 168.990   5
   2  -7   0 16006.8 353.898   6
  -2   7   0 16601.5 490.636   2
   2  -7   0 16198.3 368.382   5
   2   7   0 16406.3 426.645   1
  -2  -7   0 16145.9 257.927   5
  -2   7   0 16395.5 372.413   6
  -2   7  -1 8363.68 337.413   2
   2  -7   1 7526.59 266.241   6
  -2   7  -1 7461.89 264.027   5
   2   7   1 7518.99 307.921   1
  -2   7  -2 51921.3 718.973   5
  -2   7  -2 52186.6 804.562   2
   2  -7   2 50975.3 775.196   6
   2  -7   3 73.3819 75.0848   6
  -2   7  -3 44.9909 60.0367   2
  -2   7  -4 738.500 97.0589   2
   2  -7   4 780.097 124.330   6
  -2   7  -5 2461.73 146.073   2
  -2  -7  -5 2280.25 192.744  10
   2  -7   6 7065.56 257.904   9
  -2  -7  -6 6209.50 327.545  10
   2  -7   6 6831.27 391.997   6
  -2  -7  -7 26.5766 85.4598  10
   2  -7   7 76.8385 53.1592   9
  -2  -7  -8 68.8526 92.7585  10
   2  -7   8 20.7003 131.847   6
  -2  -7  -9 1752.99 235.464  10
   2  -7   9 2369.78 308.034   6
   2   7  10 1926.32 232.404   2
  -2  -7 -10 1423.57 219.439  10
   2  -7  10 1671.91 267.685   6
  -2  -7 -11 351.993 154.226  10
   2  -7  11 232.923 140.845   6
   2  -7  11 309.971 163.505  11
   2  -7  12 1143.32 248.378   6
  -2  -7 -12 1252.61 233.150  10
   2  -7  12 1000.17 248.925  11
   2  -7  13-53.9503 156.695  11
  -2  -7 -13 109.632 143.028  10
   2  -7  13 187.643 187.731   6
  -2  -7 -14 547.422 194.655  10
   2  -7  14 429.480 197.059  11
  -2  -8  14 751.967 243.237  11
  -2  -8  14 759.615 219.089   6
  -2  -8  13-100.956 152.524  11
  -2  -8  13 16.0215 123.228   6
  -2  -8  12 6298.03 495.723   6
  -2  -8  12 6680.59 536.369  11
  -2  -8  12 6553.09 418.420   8
  -2  -8  11 112.596 150.768  11
  -2  -8  11 165.750 105.452   8
  -2  -8  11 224.333 138.259   6
  -2   8  10 860.763 178.497   2
  -2  -8  10 1007.85 216.391   6
   2  -8  -9 6927.98 297.828  10
  -2   8   9 6986.52 422.229   2
  -2  -8   9 7016.11 446.010   6
  -2  -8   8 10.6016 102.720   6
   2  -8  -8 196.025 71.2082  10
  -2  -8   8 292.873 98.6125   9
  -2   8   8-66.5408 133.572   2
  -2  -8   7 1792.97 223.469   6
  -2   8   7 1601.06 131.163   6
   2  -8  -7 1777.83 148.288   7
  -2  -8   7 1657.73 197.049   9
  -2   8   7 1705.90 209.012   2
   2  -8  -7 1742.01 115.544  10
  -2   8   6 11116.9 300.718   6
  -2  -8   6 12035.3 467.015   9
  -2   8   6 12185.3 511.362   2
  -2  -8   6 11484.3 491.908   6
   2  -8  -6 11588.6 354.883   7
   2  -8  -6 11414.9 232.549  10
  -2  -8   5 23332.1 668.970   6
  -2   8   5 23608.4 399.576   6
  -2  -8   5 23306.9 634.283   9
  -2   8   5 24748.6 715.634   2
   2   8  -5 23427.2 469.805   4
  -2  -8   4 4404.91 272.760   9
  -2   8   4 4353.51 164.120   6
  -2  -8   4 4401.32 287.979   6
   2   8  -4 4277.75 174.842   4
  -2   8   4 4526.14 308.559   2
  -2   8   3 76219.7 678.121   6
  -2  -8   3 75823.6 1082.84   9
  -2   8   3 74924.2 933.197   7
  -2  -8   3 76410.3 1124.88   6
  -2   8   2 127600. 1229.09   7
   2  -8  -2 128284. 924.596   6
   2   8  -2 126406. 629.055   5
  -2   8   2 126632. 1107.30   4
  -2   8   2 127746. 1510.77   2
  -2   8   2 127502. 915.734   6
   2  -8  -1 24218.4 429.851   6
   2  -8  -1 24442.8 477.029   5
  -2   8   1 23325.3 546.847   7
   2   8  -1 24542.1 547.496   1
  -2   8   1 24264.5 649.919   2
  -2   8   1 23628.0 458.454   4
  -2   8   1 24795.3 444.177   6
   2  -8   0 54775.0 699.307   6
  -2   8   0 56258.2 737.430   6
   2  -8   0 55024.5 691.757   5
  -2  -8   0 53616.1 438.441   5
   2   8   0 55119.6 804.956   1
  -2   8   0 54267.7 939.824   2
   2   8   1 14948.2 430.161   1
   2  -8   1 15406.5 405.635   6
  -2   8  -1 15357.5 489.178   2
  -2   8  -1 14801.9 376.543   5
  -2  -8  -1 15906.8 504.046   6
  -2   8  -2 3306.43 233.134   2
  -2   8  -2 3118.21 183.849   5
   2  -8   2 3221.31 207.126   6
   2  -8   3 474.531 98.2400   6
  -2   8  -3 604.455 120.209   2
  -2   8  -4 24098.6 538.677   2
   2  -8   4 23492.3 635.666   6
  -2   8  -5 7090.80 276.130   2
  -2  -8  -5 6082.92 315.880  10
   2  -8   5 6890.00 373.342   6
  -2  -8  -6-14.9887 82.5536  10
   2  -8   6 61.9976 90.5878   6
   2  -8   6 123.573 73.9096   9
  -2   8  -6-2.08450 60.9608   2
  -2  -8  -7 7367.90 376.604  10
   2  -8   7 7840.04 295.722   9
   2  -8   7 7788.21 450.885   6
   2  -8   8 238.909 119.855   6
  -2  -8  -8 53.7555 97.4198  10
   2  -8   8 152.291 61.2140   9
   2  -8   9 12567.4 633.098   6
  -2  -8  -9 11890.7 535.571  10
  -2  -8 -10 7642.30 464.436  10
   2  -8  10 8261.78 541.973   6
   2  -8  11 6064.41 486.063   6
  -2  -8 -11 5584.86 418.740  10
   2  -8  12 991.297 245.278   6
   2  -8  12 1088.59 252.163  11
  -2  -8 -12 1094.72 222.795  10
   2  -8  13 1978.70 326.658   6
   2  -8  13 2405.79 371.824  11
  -2  -8 -13 1249.16 237.421  10
  -2  -8 -14 2437.49 335.259  10
  -2  -9  14-59.4809 136.427   6
  -2  -9  13 924.632 234.209  11
  -2  -9  13 1070.42 234.797   6
  -2  -9  12 603.941 212.428  11
  -2  -9  12 546.121 183.109   6
  -2  -9  12 820.795 181.124   8
  -2  -9  11 220.039 144.489   6
  -2  -9  11 425.548 130.259   8
  -2   9  10 91.6265 101.419   2
  -2  -9  10 242.132 162.637   6
  -2  -9   9 1556.96 237.146   6
  -2  -9   9 1486.81 196.909   9
  -2   9   9 1432.78 216.534   2
  -2   9   8 4224.52 340.082   2
  -2  -9   8 4259.54 351.629   6
   2  -9  -8 3959.97 186.008  10
  -2  -9   8 4113.99 310.028   9
  -2   9   7 6868.98 417.726   2
  -2  -9   7 7667.65 435.351   6
   2  -9  -7 7250.62 213.510  10
  -2  -9   7 7438.76 395.685   9
   2  -9  -7 7258.08 290.095   7
  -2   9   7 6861.60 266.501   6
  -2   9   6 3181.06 169.524   6
  -2   9   6 3354.54 295.048   2
  -2  -9   6 3204.24 262.277   9
  -2  -9   6 3380.18 292.064   6
  -2   9   5 2953.41 153.394   6
  -2   9   5 3379.78 291.715   2
   2   9  -5 3188.94 167.858   4
  -2  -9   5 2775.59 247.712   6
  -2  -9   5 3070.45 251.983   9
  -2   9   4 8048.05 241.837   6
  -2  -9   4 8105.86 397.848   6
  -2   9   4 8401.51 438.642   2
  -2  -9   4 7849.89 376.915   9
  -2   9   3 13662.0 317.299   6
  -2  -9   3 13246.6 495.708   6
  -2   9   3 14182.1 557.294   2
  -2  -9   3 12957.6 478.138   9
   2   9  -3 12977.6 229.472   5
  -2   9   3 12838.9 396.464   7
  -2  -9   2 10369.6 436.275   6
   2  -9  -2 10142.8 292.815   6
  -2   9   2 10385.7 369.262   7
  -2   9   2 10904.3 485.397   2
  -2   9   2 10728.5 294.770   6
  -2   9   1 277.557 68.3876   4
   2   9  -1 262.219 92.7874   1
   2  -9  -1 457.052 78.1430   6
   2  -9  -1 328.998 67.6916   5
  -2   9   1 541.776 153.364   2
  -2   9   1 294.225 63.6639   6
  -2  -9   1 258.115 109.357   6
   2  -9   0 7367.78 279.059   6
  -2  -9   0 7436.92 366.086   6
  -2   9   0 8196.73 392.509   2
  -2   9   0 7012.75 254.064   4
   2   9   0 7570.77 319.758   1
  -2   9   0 7737.55 293.803   6
  -2   9  -1 5220.48 311.659   2
  -2  -9  -1 4575.78 297.441   6
   2  -9   1 4598.40 236.917   6
   2   9   1 5333.22 274.857   1
  -2   9  -2 28834.5 550.453   5
  -2   9  -2 29286.3 690.451   2
   2  -9   2 29693.4 638.757   6
  -2   9  -3 246.708 88.1624   5
  -2   9  -3 346.818 120.655   2
   2  -9   3 180.165 78.2808   6
   2  -9   4 114.346 77.9177   6
  -2   9  -4 319.319 103.282   2
  -2   9  -5 4120.31 232.042   2
   2  -9   5 4177.44 297.697   6
  -2   9  -6 39387.0 646.565   2
   2  -9   6 38544.2 950.744   6
  -2  -9  -7 1050.81 159.972  10
   2  -9   7 1281.95 140.917   9
   2  -9   7 1005.27 184.302   6
   2  -9   8 3029.26 199.051   9
  -2  -9  -8 2843.01 260.231  10
   2  -9   8 3392.03 330.399   6
  -2  -9  -9 1976.46 235.314  10
   2  -9   9 2595.18 316.985   6
  -2  -9 -10 632.176 156.281  10
   2  -9  10 667.547 209.641   6
  -2  -9 -11 742.416 179.653  10
   2  -9  11 1005.09 237.720   6
  -2  -9 -12 812.097 185.626  10
   2  -9  12 1299.83 278.986   6
  -2  -9 -13 2018.40 300.363  10
   2  -9  13 2367.29 383.967  11
   2  -9  13 1813.65 329.042   6
  -2 -10  13 154.194 151.724   6
  -2 -10  13 257.365 150.818  11
  -2 -10  12 1234.74 262.909   6
  -2 -10  12 1300.79 218.070   8
  -2 -10  11 2632.70 327.231   6
  -2  10  11 2774.37 308.419   2
  -2 -10  10 1164.05 217.561   6
  -2  10  10 661.400 171.912   2
  -2 -10   9 44.7094 98.6594   6
  -2 -10   9 34.6836 90.6149   9
  -2  10   9 81.3037 110.130   2
  -2 -10   8 21782.0 718.635   9
  -2 -10   8 21692.1 781.649   6
  -2  10   8 21348.4 769.640   2
  -2  10   7 2271.31 262.100   2
  -2 -10   7 2161.49 254.166   6
  -2 -10   7 2173.61 232.003   9
  -2  10   6 1445.40 123.052   6
  -2 -10   6 1380.44 192.362   9
  -2  10   6 1640.90 226.367   2
  -2 -10   6 1702.39 223.443   6
   2  10  -5 58.9568 43.4982   4
  -2 -10   5 66.2572 106.972   9
  -2 -10   5-24.7794 100.033   6
  -2  10   5 190.463 128.411   2
  -2  10   5 15.2566 38.1409   6
  -2 -10   4 11144.1 486.216   6
  -2  10   4 10734.7 302.826   6
  -2 -10   4 10823.3 466.846   9
  -2  10   4 11794.8 531.949   2
  -2  10   3 12117.8 326.802   6
  -2 -10   3 12809.1 504.482   6
  -2  10   3 12942.8 555.043   2
  -2  10   3 12057.6 401.411   7
   2 -10  -3 10766.4 221.919   1
  -2  10   2 10572.8 499.698   2
  -2 -10   2 10497.7 452.772   6
   2 -10  -2 10090.9 319.734   6
  -2  10   2 10642.4 388.426   7
   2 -10  -2 10038.7 335.140   5
  -2  10   2 10396.2 317.105   6
  -2 -10   1 12533.6 489.817   6
   2 -10  -1 11807.9 359.910   6
  -2  10   1 12483.3 519.786   2
  -2  10   1 12156.3 340.561   4
   2 -10  -1 12317.6 350.443   5
   2  10  -1 12633.6 426.326   1
  -2  10   1 12929.6 447.372   7
  -2  10   1 12579.1 370.414   6
  -2  10   0 253.189 149.506   2
   2 -10   0 70.8661 54.7891   6
   2  10   0 125.087 92.0077   1
  -2 -10   0 95.6375 82.3326   6
  -2  10   0 79.0173 45.2401   4
  -2  10  -1 64.9628 16.3757   1
   2 -10   1 165.234 63.5763   6
  -2 -10  -1 154.263 41.4294   5
  -2 -10  -1 37.5450 85.2129   6
   2 -10   2 14400.5 466.198   6
  -2  10  -2 14338.7 516.737   2
  -2  10  -2 13287.7 383.964   5
  -2  10  -3 79.0711 54.5132   5
   2 -10   3 146.183 83.6190   6
   2 -10   4 0.45285 72.0070   6
  -2  10  -4-5.29753 67.0867   5
  -2  10  -4 138.397 94.1802   2
  -2  10  -5 4113.54 257.445   2
   2 -10   5 4160.37 307.089   6
   2 -10   6 611.565 167.865   6
  -2  10  -6 420.330 94.6735   2
   2 -10   7 1229.54 149.927   9
   2 -10   7 1041.56 201.882   6
  -2  10  -7 985.597 107.657   2
   2 -10   8 513.274 171.634   6
   2 -10   8 294.536 93.0999   9
  -2 -10  -8 267.711 108.725  10
  -2 -10  -9 131.279 113.107  10
   2 -10   9 531.054 200.912   6
  -2 -10 -10 2176.90 256.465  10
   2 -10  10 2749.12 342.236   6
   2 -10  11-38.0560 143.732   6
  -2 -10 -11-110.126 137.462  10
   2 -10  12 1089.23 272.701   6
  -2 -10 -12 915.230 211.600  10
   2 -10  13-31.8607 172.847  11
  -2 -11  13 1064.45 276.832  11
  -2 -11  13 766.920 210.043   6
  -2 -11  12 1581.76 286.649   6
  -2 -11  12 1512.80 222.670   8
  -2 -11  11 412.756 156.781   6
  -2  11  11 388.771 149.010   2
  -2  11  10 2998.81 325.957   2
  -2 -11  10 2722.45 319.276   6
  -2 -11  10 2809.09 284.554   9
  -2 -11   9 426.386 155.507   6
  -2 -11   9 498.082 152.956   9
  -2  11   9 285.158 150.400   2
  -2 -11   8 1397.95 215.390   9
  -2  11   8 1146.32 199.457   2
  -2 -11   8 1299.42 217.405   6
  -2 -11   7 177.473 119.828   9
  -2  11   7 68.8268 128.018   2
  -2 -11   7 56.9132 116.257   6
  -2  11   6 5336.68 397.763   2
  -2 -11   6 5041.89 343.367   9
  -2 -11   6 4976.17 362.413   6
  -2  11   5 743.890 91.2442   6
  -2  11   5 1039.27 212.146   2
  -2 -11   5 806.137 160.256   6
  -2 -11   5 897.507 160.914   9
  -2  11   4 3092.38 179.880   6
  -2 -11   4 2960.28 267.393   6
  -2  11   4 3627.82 330.837   2
   2 -11  -4 3030.68 150.877   1
  -2 -11   4 3381.60 289.707   9
  -2 -11   3 2007.60 224.647   6
  -2  11   3 1889.21 175.649   7
  -2  11   3 2069.31 149.871   6
  -2  11   2 9510.48 490.962   2
  -2 -11   2 9049.55 437.412   6
   2 -11  -2 8638.33 319.110   6
   2  11  -2 8870.69 381.032   1
   2 -11  -2 8956.45 321.176   5
  -2  11   2 9079.23 321.055   6
  -2  11   2 9744.23 385.484   7
  -2 -11   1 3825.31 290.024   6
   2 -11  -1 3634.22 194.725   5
   2 -11  -1 3787.16 225.404   6
  -2  11   1 4079.79 268.889   7
   2  11  -1 3584.16 242.888   1
  -2  11   1 4257.05 341.628   2
  -2  11   1 3641.81 190.615   4
   2 -11   0 8931.50 350.953   6
  -2 -11   0 8574.97 427.383   6
  -2  11   0 8409.36 281.980   4
   2  11   0 8675.99 363.584   1
  -2  11   0 8971.07 460.538   2
   2 -11   1 6618.78 318.479   6
  -2  11  -1 6459.62 391.433   2
  -2 -11  -1 6488.20 374.015   6
  -2 -11  -1 6029.03 152.278   5
   2 -11   2 30387.0 704.767   6
  -2  11  -2 29978.9 780.860   2
   2 -11   3 8572.65 400.117   6
  -2  11  -3 8035.35 401.886   2
  -2  11  -4 3243.03 260.739   2
  -2  11  -4 3096.10 213.832   5
   2 -11   4 3115.34 265.629   6
   2 -11   5 26945.5 783.681   6
  -2  11  -5 26491.8 672.417   2
  -2  11  -6 954.007 138.468   2
   2 -11   6 1210.33 204.220   6
   2 -11   7 663.034 127.552   9
   2 -11   7 545.353 152.584   6
  -2  11  -7 333.988 76.7691   2
   2 -11   8 556.833 165.142   6
   2 -11   8 650.436 119.041   9
   2 -11   9 7169.88 507.716   6
  -2 -11 -10 3061.32 300.640  10
   2 -11  10 3923.75 413.998   6
   2 -11  11 472.380 217.225   6
   2 -11  12 5682.81 519.282   6
  -2 -12  12 448.513 212.592   6
  -2  12  12 26.4173 159.331   2
  -2 -12  11 265.645 143.312   6
  -2  12  11 413.904 154.957   2
  -2 -12  10 418.039 170.672   6
  -2 -12  10 708.002 185.497   9
  -2  12  10 593.693 181.491   2
  -2 -12   9 8186.74 540.108   6
  -2  12   9 8596.71 541.654   2
  -2 -12   9 8267.27 478.737   9
  -2 -12   8 51.8714 115.026   9
  -2  12   8 152.310 128.003   2
  -2 -12   7 5724.31 421.235   6
  -2 -12   7 5366.37 378.340   9
  -2  12   7 5290.18 410.385   2
  -2 -12   6 2074.17 252.343   6
  -2 -12   6 2227.81 258.746   9
  -2  12   6 2285.43 290.984   2
  -2 -12   5 6177.74 407.281   6
  -2  12   5 6311.20 444.230   2
  -2 -12   5 6360.87 399.345   9
  -2 -12   4 3584.49 309.594   6
  -2  12   4 3651.49 207.697   6
  -2  12   4 4340.73 379.848   2
  -2  12   4 3624.04 233.597   7
  -2 -12   4 4190.45 334.873   9
  -2 -12   3 2490.15 259.608   6
  -2  12   3 2735.84 215.923   7
  -2  12   3 3025.95 318.252   2
  -2  12   2 11279.9 428.772   7
   2 -12  -2 10052.7 367.218   6
  -2  12   2 10671.1 544.386   2
   2  12  -2 10723.7 428.229   1
  -2 -12   2 10405.5 488.342   6
   2 -12  -2 10151.4 346.283   5
  -2  12   1 236.201 162.217   2
   2 -12  -1 26.3347 52.2232   5
  -2 -12   1-7.28482 103.047   6
  -2  12   1 280.357 127.105   7
   2 -12  -1-55.4004 62.4641   6
   2  12  -1-29.6049 110.038   1
  -2  12   0 503.346 76.5033   4
   2 -12   0 535.954 115.493   6
  -2  12   0 790.979 201.115   2
   2  12   0 748.891 137.453   1
  -2 -12   0 535.180 140.326   6
   2 -12   1 12205.0 446.719   6
  -2  12  -1 11889.9 544.253   2
  -2 -12  -1 11654.1 522.149   6
  -2  12  -1 11642.6 333.410   4
   2 -12   2 3368.56 254.818   6
  -2  12  -2 3940.02 321.594   2
   2 -12   3 1471.18 185.411   6
  -2  12  -3 1441.16 139.246   5
  -2  12  -3 1672.86 223.529   2
   2 -12   4 14863.6 581.259   6
  -2  12  -4 15281.3 571.039   2
  -2  12  -4 13707.6 435.675   5
   2 -12   5 16580.3 653.969   6
  -2  12  -5 16815.6 507.440   5
  -2  12  -5 17830.1 592.510   2
   2 -12   6 1841.92 239.141   6
  -2  12  -6 1987.35 196.231   2
   2 -12   7 823.221 186.281   6
   2 -12   7 1245.30 179.399   9
   2 -12   8-133.506 141.823   6
   2 -12   8 115.259 90.9708   9
   2 -12   9 855.529 221.518   6
   2 -12  10 26.0229 161.631   6
   2 -12  11 1419.22 300.539   6
  -2  13  12 497.817 151.890   2
  -2 -13  12 585.236 221.549   6
  -2 -13  11 522.896 214.083   6
  -2  13  11-70.2300 137.999   2
  -2 -13  10-24.8656 155.479   6
  -2 -13  10 127.172 122.129   9
  -2  13  10 196.933 171.182   2
  -2 -13   9 612.177 201.687   6
  -2 -13   9 694.089 186.281   9
  -2  13   9 545.118 174.151   2
  -2 -13   8 1866.80 278.842   6
  -2  13   8 1606.28 272.771   2
  -2 -13   8 2104.16 266.969   9
  -2 -13   7 115.104 127.460   9
  -2  13   7 176.410 157.055   2
  -2 -13   7 201.385 150.402   6
  -2 -13   6 7993.73 494.407   6
  -2 -13   6 7730.38 458.680   9
  -2  13   6 8977.05 547.842   2
  -2 -13   5 7186.08 456.478   6
  -2 -13   5 7185.51 442.558   9
  -2  13   5 7564.80 496.172   2
  -2 -13   4 9014.70 493.681   6
  -2  13   4 9377.11 388.999   7
  -2 -13   4 10065.8 511.963   9
  -2  13   4 10305.8 570.098   2
  -2 -13   3 1758.73 230.328   6
  -2  13   3 2348.17 297.281   2
  -2  13   3 1748.25 184.022   7
  -2 -13   2 11893.9 552.024   6
   2  13  -2 11937.5 463.869   1
  -2  13   2 12112.6 471.567   7
  -2  13   2 11403.6 581.531   2
   2 -13  -2 12447.2 434.448   6
   2 -13  -1 1188.70 143.226   6
   2  13  -1 1216.18 163.834   1
  -2  13   1 1658.41 208.828   7
  -2  13   1 1462.60 244.299   2
  -2 -13   1 1142.73 183.691   6
   2 -13   0 1338.71 167.004   6
  -2  13   0 1676.40 255.905   2
  -2  13   0 1255.09 111.773   4
  -2 -13   0 1145.21 175.619   6
   2  13   0 1492.62 187.957   1
   2 -13   1 16233.8 542.194   6
  -2  13  -1 15909.5 648.543   2
  -2 -13  -1 15987.4 628.457   6
  -2  13  -1 14945.5 373.722   4
   2 -13   2 2487.16 230.600   6
  -2  13  -2 2159.68 103.887   1
   2 -13   3 12760.9 527.748   6
  -2  13  -3 13353.9 580.684   2
   2 -13   4 21648.5 714.719   6
  -2  13  -4 21050.6 695.756   2
  -2  13  -4 20106.5 518.651   5
   2 -13   5 14738.4 619.458   6
  -2  13  -5 15364.3 575.726   2
  -2  13  -5 14364.4 465.549   5
   2 -13   6 16821.2 703.815   6
  -2  13  -6 17001.8 546.027   5
  -2  13  -6 16694.3 574.835   2
   2 -13   7 1722.28 262.404   6
   2 -13   7 1737.48 211.277   9
   2 -13   8 53.6669 146.510   6
   2 -13   8 138.113 92.4510   9
   2 -13   9 6812.29 516.763   6
   2 -13  10 4650.03 446.835   6
   2 -13  11 55.4830 170.236   6
   2  13  11 465.132 197.387   2
  -2  14  12 101.507 161.452   2
  -2 -14  11 63.5059 133.692   6
  -2  14  11-288.075 190.883   2
  -2 -14  11-42.0541 129.037   9
  -2 -14  10 5055.47 473.748   6
  -2 -14  10 4993.44 409.086   9
  -2  14  10 4613.89 440.380   2
  -2 -14   9 127.691 153.790   9
  -2 -14   9 125.380 172.868   6
  -2  14   9 224.235 175.320   2
  -2 -14   8 14845.4 733.495   6
  -2  14   8 13952.0 717.271   2
  -2 -14   8 13148.4 631.851   9
  -2 -14   7 185.754 141.847   9
  -2  14   7 183.908 152.639   2
  -2 -14   7 190.826 149.863   6
  -2  14   6 191.178 165.345   2
  -2 -14   6 119.607 129.623   9
  -2 -14   6 207.925 130.316   6
  -2 -14   5 5545.09 413.192   9
  -2 -14   5 5597.37 425.196   6
  -2  14   5 5985.97 466.939   2
  -2 -14   4 3660.86 332.179   6
  -2  14   4 3617.22 370.221   2
  -2  14   4 3308.60 242.850   7
  -2 -14   4 3310.08 323.798   9
  -2 -14   3 2301.45 267.136   6
  -2  14   3 2217.30 205.852   7
  -2  14   3 2280.78 306.184   2
   2  14  -3 2378.48 223.495   1
  -2 -14   2 48.0297 115.101   6
  -2  14   2 411.144 133.881   7
   2  14  -2 48.8182 108.580   1
   2 -14  -2 59.3864 89.1322   6
  -2  14   2 263.218 170.699   2
   2 -14  -1 2988.24 237.707   6
  -2  14   1 3521.98 356.268   2
  -2 -14   1 3119.51 298.066   6
  -2  14   1 3213.81 272.667   7
   2  14  -1 2852.14 248.014   1
   2 -14   0 2220.39 212.700   6
  -2  14   0 2228.91 295.579   2
  -2 -14   0 2037.01 246.183   6
   2  14   0 2327.96 239.739   1
  -2 -14  -1 6649.37 430.393   6
  -2  14  -1 6119.11 441.627   2
   2 -14   1 6550.02 373.499   6
  -2  14  -2 12659.0 591.154   2
   2 -14   2 11803.3 504.724   6
  -2  14  -3 590.262 183.040   2
   2 -14   3 611.109 152.566   6
   2 -14   4 385.144 141.602   6
  -2  14  -4 549.317 170.608   2
   2 -14   5 256.392 135.235   6
  -2  14  -5 369.773 144.237   2
  -2  14  -6 423.995 138.078   2
   2 -14   6 769.300 199.590   6
   2 -14   7 2450.83 311.289   6
   2 -14   7 2593.44 258.201   9
   2 -14   8 260.817 153.028   6
   2 -14   9 367.759 172.663   6
   2 -14  10 237.210 156.918   6
   2  14  11 675.085 231.452   2
  -2  15  12-56.4876 188.628   2
  -2 -15  11-156.310 134.414   9
  -2  15  11-97.1121 149.096   2
  -2 -15  10 724.610 190.974   9
  -2 -15  10 504.405 199.128   6
  -2  15  10 699.375 215.636   2
  -2 -15   9 2808.51 367.663   6
  -2 -15   9 2601.19 304.055   9
  -2  15   9 2077.82 308.546   2
  -2 -15   8 1717.80 294.325   6
  -2  15   8 1962.17 309.657   2
  -2 -15   8 1675.48 265.388   9
  -2 -15   7 5537.57 427.689   9
  -2  15   7 5615.29 471.831   2
  -2 -15   7 6777.85 513.579   6
  -2  15   6 801.589 219.811   2
  -2 -15   6 561.993 175.026   9
  -2 -15   6 654.267 184.238   6
  -2 -15   5 1270.20 231.912   9
  -2  15   5 1436.69 276.390   2
  -2 -15   5 1121.49 215.396   6
  -2 -15   4 3373.70 339.591   6
  -2  15   4 3427.64 255.340   7
  -2  15   4 4030.65 401.352   2
   2  15  -3 2737.26 247.863   1
  -2 -15   3 2770.34 310.038   6
  -2  15   3 2797.94 241.058   7
  -2  15   3 3232.80 355.186   2
  -2 -15   2 3049.02 306.129   6
  -2  15   2 3391.95 270.983   7
   2 -15  -2 3216.71 255.447   6
  -2  15   2 3481.07 369.553   2
   2  15  -2 3185.42 260.172   1
   2 -15  -1 6105.26 349.899   6
  -2 -15   1 6028.50 422.583   6
   2  15  -1 5821.50 342.872   1
  -2  15   1 6308.89 379.458   7
  -2  15   1 6323.92 465.011   2
   2 -15   0 20029.0 639.437   6
  -2  15   0 19618.7 784.125   2
  -2 -15   0 20659.2 766.875   6
   2 -15   1 1829.04 210.859   6
  -2  15  -1 2288.35 294.961   2
  -2 -15  -1 2183.50 276.663   6
  -2  15  -2 644.454 197.064   2
   2 -15   2 370.805 127.422   6
   2 -15   3 829.519 171.964   6
  -2  15  -3 726.596 186.419   2
   2 -15   4 324.538 130.950   6
  -2  15  -4 581.955 172.711   2
  -2  15  -5 1068.28 200.189   2
   2 -15   5 906.923 184.937   6
   2 -15   6 427.271 160.376   6
  -2  15  -6 513.592 157.931   2
   2 -15   7 3079.00 347.176   6
   2 -15   7 3160.87 293.325   9
   2 -15   8 791.474 217.600   6
   2 -15   9 311.660 165.981   6
   2  15  10 1360.32 299.628   2
   2 -15  10 991.360 245.225   6
   2  15  11 860.653 244.134   2
  -2 -16  11-28.3911 134.603   9
  -2 -16  10 1122.84 235.135   9
  -2  16  10 920.357 240.445   2
  -2 -16   9-3.49852 130.414   9
  -2  16   9-13.6720 133.178   2
  -2 -16   9 27.6294 138.591   6
  -2  16   8 256.888 135.362   2
  -2 -16   8 401.696 204.267   6
  -2 -16   8 103.638 133.449   9
  -2 -16   7 1219.49 236.741   9
  -2  16   7 1426.48 273.696   2
  -2 -16   7 1539.75 289.071   6
  -2 -16   6 1283.19 245.449   9
  -2  16   6 1629.07 303.288   2
  -2 -16   6 1303.60 249.378   6
  -2  16   5 4537.57 438.499   2
  -2 -16   5 4795.90 413.453   6
  -2 -16   5 5014.78 422.415   9
  -2 -16   4 3949.84 376.412   6
  -2  16   4 4175.47 422.720   2
   2  16  -4 3754.28 299.038   1
  -2  16   3 848.294 157.027   7
  -2  16   3 1217.65 263.111   2
   2  16  -3 872.749 158.601   1
  -2 -16   3 926.318 201.447   6
  -2 -16   2 9612.26 557.184   6
   2 -16  -2 10192.5 465.450   6
  -2  16   2 10544.7 624.696   2
   2  16  -2 9963.80 465.422   1
  -2  16   2 9765.50 471.563   7
  -2  16   1 1115.81 245.551   2
   2 -16  -1 906.309 161.708   6
  -2  16   1 1336.12 206.441   7
  -2 -16   1 979.786 205.225   6
   2  16  -1 923.713 178.135   1
   2 -16   0 305.092 137.693   6
  -2  16   0 314.406 185.195   2
  -2 -16   0 544.157 184.465   6
   2 -16   1-107.238 134.618   6
  -2  16  -1 486.115 205.034   2
  -2 -16  -1 453.353 173.314   6
   2 -16   2 21784.8 741.539   6
  -2  16  -2 20206.1 807.988   2
   2 -16   3 7263.85 448.907   6
  -2  16  -3 6806.03 474.519   2
  -2  16  -4 217.741 152.484   2
   2 -16   4-43.3498 122.375   6
   2 -16   5 1982.25 260.709   6
  -2  16  -5 2167.59 269.971   2
   2 -16   6 30.4457 127.076   6
   2 -16   7 105.981 129.141   6
   2 -16   8 1752.27 289.475   6
   2 -16   9 2680.84 357.912   6
   2  16  10 1873.53 337.672   2
  -2 -17  10-89.3991 142.738   9
  -2  17   9 112.599 134.615   2
  -2 -17   9 127.771 121.717   9
  -2  17   8 690.827 208.756   2
  -2 -17   8 776.662 227.441   6
  -2 -17   8 782.240 206.920   9
  -2 -17   7 1026.98 217.767   9
  -2 -17   7 986.607 243.546   6
  -2  17   7 809.152 228.373   2
  -2 -17   6 575.081 175.983   6
  -2 -17   6 572.697 192.780   9
  -2  17   6 1004.20 260.886   2
  -2 -17   5 23.8676 134.851   6
  -2  17   5 270.781 180.137   2
  -2 -17   5 550.511 214.723   9
  -2 -17   4 1574.80 251.514   6
  -2  17   4 1684.97 294.007   2
   2  17  -4 1582.33 213.299   1
  -2  17   3 379.077 184.243   2
  -2 -17   3 417.810 180.186   6
   2  17  -3 116.597 96.1446   1
  -2  17   2 223.672 185.753   2
  -2 -17   2 416.371 175.762   6
   2  17  -2 363.276 152.485   1
  -2  17   2 106.909 107.431   7
   2  17  -1 293.450 150.126   1
   2 -17  -1 36.1802 85.5166   6
  -2  17   1 464.740 218.611   2
  -2 -17   1 141.284 114.279   6
  -2  17   1 312.146 144.582   7
  -2  17   0 710.114 232.771   2
  -2 -17   0 480.849 169.769   6
   2 -17   0 626.421 152.255   6
   2 -17   1 85.1887 112.585   6
  -2 -17  -1 325.510 167.618   6
  -2  17  -1 352.608 212.769   2
   2 -17   2 2312.45 281.466   6
  -2  17  -2 2555.50 345.266   2
   2 -17   3 4652.64 382.941   6
  -2  17  -3 5142.69 437.897   2
   2 -17   4 330.019 141.977   6
  -2  17  -4 560.601 200.411   2
   2 -17   5 235.214 133.089   6
  -2  17  -5 379.202 161.880   2
   2 -17   6 867.926 207.642   6
   2 -17   7-200.238 171.766   6
   2 -17   7 113.628 142.330   9
   2 -17   8 25.2927 118.271   6
  -2 -18  10-116.801 150.913   9
  -2 -18   9 618.500 193.097   9
  -2 -18   8 59.3529 140.388   9
  -2 -18   7 236.986 176.928   6
  -2  18   7 81.7282 164.266   2
  -2 -18   7 481.710 199.039   9
  -2 -18   6 133.291 130.511   6
  -2 -18   6 161.206 145.886   9
  -2  18   6 335.492 166.002   2
  -2 -18   5 538.751 199.986   9
  -2  18   5 629.991 229.587   2
  -2 -18   5 491.077 192.916   6
  -2 -18   4 110.045 160.108   6
  -2 -18   4 12.6691 132.287   9
  -2  18   4 223.827 191.575   2
  -2 -18   3 1006.40 232.105   6
  -2  18   3 1150.96 275.690   2
  -2 -18   2 32.4206 109.517   6
  -2  18   2 385.980 196.885   2
  -2  18   1 207.593 188.861   2
  -2 -18   1 78.9788 127.246   6
  -2  18   1 269.281 146.327   7
  -2  18   0 429.540 206.945   2
  -2 -18   0 456.469 182.074   6
  -2  18   0 657.098 185.243   7
   2 -18   1 6121.30 420.142   6
  -2  18  -1 5186.94 453.552   2
   2 -18   2 2540.03 297.238   6
  -2  18  -2 2966.50 358.791   2
   2 -18   3 5183.46 410.750   6
  -2  18  -3 4958.14 442.964   2
   2 -18   4 3031.65 335.549   6
  -2  18  -4 3558.18 368.578   2
  -2  18  -5 143.757 138.181   2
   2 -18   5 113.095 114.577   6
   2 -18   6-259.408 181.722   6
   2 -18   7-96.0948 167.671   6
   2 -18   8 433.188 182.656   6
  -2 -19   8 444.354 186.007   9
  -2 -19   7 317.523 188.532   9
  -2  19   6 1813.31 336.840   2
  -2 -19   6 1697.75 307.269   6
  -2 -19   6 1547.95 289.956   9
  -2 -19   5 2941.85 382.258   6
  -2 -19   5 2218.14 345.985   9
  -2  19   5 2262.37 352.947   2
  -2 -19   4 365.155 201.445   9
  -2 -19   4 359.140 192.620   6
  -2  19   4 480.326 209.143   2
  -2  19   3 1931.02 329.351   2
  -2 -19   3 1438.34 267.085   6
  -2 -19   2 566.313 198.991   6
  -2  19   2 657.134 220.115   2
  -2 -19   1 156.512 146.523   6
  -2  19   1 364.904 197.055   2
  -2 -19   0 2475.02 328.058   6
  -2  19   0 2222.54 329.963   2
  -2  19   0 1737.65 244.894   7
  -2  19  -1 667.617 222.202   2
  -2  19  -2 1853.66 313.903   2
   2 -19   2 1107.26 207.315   6
   2 -19   3 677.004 182.840   6
  -2  19  -3 1103.06 251.999   2
  -2  19  -4 612.204 188.034   2
   2 -19   4 512.171 172.256   6
   2 -19   5 393.668 164.873   6
   2 -19   6 21.8256 130.836   6
   2 -19   7 6.40866 150.934   6
  -2 -20   5 2846.36 386.355   6
  -2 -20   5 2832.07 382.426   9
  -2 -20   4 292.285 178.725   9
  -2  20   4 291.898 224.367   2
  -2 -20   4 191.598 185.222   6
  -2 -20   3 2755.09 365.184   6
  -2  20   3 2945.94 405.277   2
  -2 -20   2 795.919 227.241   6
  -2  20   2 941.817 256.468   2
  -2 -20   1 62.3446 118.792   6
  -2  20   1 203.497 197.879   2
  -2 -20   0-6.12281 134.857   6
  -2  20   0 385.205 202.627   2
  -2  20  -1 25.2550 162.040   2
  -2  20  -1 196.393 153.236   7
  -2  20  -2 840.560 240.952   2
  -2  20  -3 246.453 177.313   2
  -2  20  -4 216.509 163.201   2
   2 -20   4 112.143 137.231   6
   2 -20   5 31.6269 132.076   6
   2 -20   6 42.3669 132.240   6
  -2 -21   3 223.093 174.802   6
  -2 -21   2 13.0681 149.530   6
  -2  21   1 1919.28 341.494   2
  -2 -21   1 1232.99 265.307   6
  -2  21   0 160.866 186.827   2
  -2 -21   0-244.108 179.390   6
  -2  21  -1 316.189 209.528   2
  -2  21  -2 292.361 178.299   2
  -2  21  -3 762.654 228.749   2
  -2  22  -3 176.145 176.080   2
  -3   0  15 91.0944 167.310  11
  -3   0  15 156.908 136.601   6
  -3   0  14 58.1726 122.371   6
  -3   0  14 115.556 179.175  11
  -3   0  13-87.7786 160.799  11
  -3   0  13 259.971 152.010   6
  -3   0  12-92.1756 140.106  11
  -3   0  12 180.596 128.369   6
  -3   0  11 155.916 142.378  11
  -3   0  11 168.742 131.722   6
  -3   0  10 44.9758 93.7592   6
  -3   0  10 38.4270 113.384  11
   3   0 -10-138.189 91.0932   3
  -3   0   9-20.2489 85.1136   6
  -3   0   9-166.574 123.638  11
  -3   0   8-171.441 113.725   8
  -3   0   8-69.8816 115.166  11
  -3   0   8 38.3067 77.5349   6
  -3   0   7-13.0583 64.0926   6
  -3   0   7-191.646 129.885  11
  -3   0   7-56.6566 100.015   8
  -3   0   6-127.615 98.1785   8
  -3   0   6-40.0595 64.0324   6
  -3   0   6-104.362 124.841  11
  -3   0   5 57.9452 60.2617   6
   3   0  -5 55.1704 48.1523   6
  -3   0   5 35.5995 64.4929  11
  -3   0   5-37.7448 76.6371   8
   3   0  -4 32.7927 50.5088  11
  -3   0   4 32.4169 42.7044   6
  -3   0   4-43.0130 62.4475  11
   3   0  -4 36.7732 40.8851   6
   3   0  -3 39.7986 35.6094  11
   3   0  -3 11.3112 26.0895   6
  -3   0   3 31.8455 38.2728  11
  -3   0   3 85.8309 36.2221   6
  -3   0   2-6.63773 29.6961  11
   3   0  -2 49.9258 30.5336   6
  -3   0   2 14.3107 31.0089   6
   3   0  -2-1.59967 29.5519  11
   3   0  -1 54.0557 44.7888   5
   3   0  -1 6.50156 30.5610   6
   3   0  -1 7.71266 18.2119  11
  -3   0   0-45.1187 52.4270  10
   3   0   0 109.924 67.5727   5
   3   0   0 23.8753 40.6302   9
  -3   0   0 196.053 48.4626   8
   3   0   0-100.770 66.8941   7
  -3   0  -1 49.3240 53.7082   1
   3   0   1 31.9710 30.6526   9
   3   0   1 54.5717 47.4780   7
  -3   0  -1 74.0958 32.7936   8
  -3   0  -1 98.1791 52.4630  10
  -3   0  -1-57.7532 70.6303   7
   3   0   2 26.1702 24.3896  11
  -3   0  -2 95.9182 71.5325  10
  -3   0  -2-7.40087 60.1482   7
  -3   0  -2 35.3686 25.6286   8
   3   0   3-78.8727 68.3705   3
  -3   0  -3 2.96075 20.2379   8
   3   0   3-30.0098 46.3465  11
   3   0   4-60.5216 53.1226   3
   3   0   4 55.7284 55.1221  11
   3   0   5-96.0545 82.3504  11
   3   0   5-8.04599 56.4338   3
   3   0   6 28.9282 59.0037  11
   3   0   6-8.68529 49.0475   3
   3   0   7 214.685 61.4421   3
   3   0   7-71.6892 74.4993  11
   3   0   8 31.1388 79.5562  11
   3   0   9-281.366 142.600  11
   3   0  10-192.736 135.202  11
   3   0  11 29.8724 108.509  11
   3   0  12-109.432 123.008  11
   3   0  13-130.706 147.141  11
   3   0  14 240.967 159.142  11
   3   0  15-94.4198 167.503  11
  -3  -1  15 1037.32 253.393  11
  -3  -1  15 1432.40 247.539   6
  -3   1  15 1048.10 265.466  11
  -3   1  14 1867.58 314.358  11
  -3  -1  14 2184.17 336.894  11
  -3   1  14 1976.61 266.303   6
  -3  -1  14 2022.07 269.928   6
  -3   1  13 10034.4 632.244  11
  -3   1  13 10667.3 525.608   6
  -3  -1  13 10660.9 647.787  11
  -3  -1  13 10916.9 560.909   6
  -3   1  12 816.762 203.587  11
  -3  -1  12 1112.15 211.992  11
  -3   1  12 1299.66 190.649   6
  -3  -1  12 1343.50 214.482   6
   3   1 -11 19521.2 513.754   3
  -3   1  11 19400.6 627.778   6
  -3   1  11 19206.5 789.654  11
  -3  -1  11 20738.4 813.337  11
  -3  -1  11 19520.3 663.777   6
  -3   1  10 10070.3 547.153  11
  -3  -1  10 10477.1 558.943  11
   3  -1 -10 10259.9 369.755   3
  -3   1  10 10042.9 429.425   6
  -3  -1  10 10725.7 468.218   6
  -3   1   9 23596.1 775.328  11
  -3  -1   9 23319.1 689.041   8
   3  -1  -9 22477.6 541.196   3
  -3  -1   9 23516.7 774.235  11
  -3   1   9 23448.7 604.256   6
  -3  -1   9 23687.3 648.323   6
   3  -1  -8 7418.66 310.671   3
  -3   1   8 7880.76 427.678  11
  -3  -1   8 8268.83 400.418   8
  -3   1   8 8585.89 338.974   6
  -3  -1   8 8462.18 366.678   6
  -3  -1   7 2178.24 173.843   6
  -3   1   7 2134.85 212.254  11
  -3  -1   7 2196.54 217.266  11
   3  -1  -7 1878.65 149.569   3
  -3  -1   7 2179.44 201.493   8
  -3   1   7 2470.20 169.865   6
  -3  -1   6 8986.00 324.590   6
  -3   1   6 8797.42 387.412  11
  -3  -1   6 8219.40 367.901  11
  -3   1   6 8862.92 283.353   6
  -3  -1   6 8610.35 363.768   8
  -3   1   5 28172.6 443.511   6
  -3  -1   5 28793.5 527.978   6
  -3  -1   5 27714.6 625.975  11
  -3   1   5 28307.7 622.206  11
  -3   1   5 28160.3 634.404   8
  -3  -1   5 27693.6 624.780   8
   3   1  -5 28949.7 524.493   6
  -3   1   4 48812.3 734.417  11
  -3  -1   4 49380.2 642.918   6
  -3   1   4 48465.8 518.594   6
  -3  -1   4 48570.2 735.681  11
   3  -1  -4 51395.6 753.063  11
   3  -1  -4 49202.2 518.312   6
   3   1  -4 49196.1 628.648   6
   3  -1  -3 493.224 50.0863   6
   3   1  -3 523.263 69.7607   6
  -3   1   3 496.767 53.2381   6
  -3   1   3 562.549 78.9131  11
  -3  -1   3 459.748 69.7497   6
  -3  -1   3 632.970 79.8700  11
   3  -1  -3 462.458 85.2299   8
   3  -1  -3 484.639 72.2289  11
   3   1  -2 83306.5 766.555   6
   3  -1  -2 83170.5 606.861   6
  -3  -1   2 81431.7 787.614   6
   3   1  -2 80931.8 884.309   9
   3  -1  -2 84375.2 912.557   8
   3  -1  -2 83056.2 711.094  11
   3   1  -1 164336. 1104.71   6
   3  -1  -1 168200. 1033.66  10
   3   1  -1 155275. 1163.24   9
   3   1  -1 157572. 1184.73   5
   3  -1  -1 155147. 1160.59   8
   3  -1  -1 158810. 1246.05   5
   3  -1  -1 161215. 1232.09   7
   3  -1  -1 163484. 829.966  11
  -3   1   0 48135.3 586.656   1
  -3   1   0 48041.2 604.866  10
   3   1   0 47099.5 584.738   9
   3  -1   0 46517.9 580.962   8
  -3   1   0 45887.7 586.013   8
   3  -1   0 47673.2 678.673   5
   3  -1   0 48193.7 668.271   7
  -3   1  -1 10433.5 294.943   1
   3  -1   1 10393.3 310.268   3
  -3  -1  -1 10357.8 321.272  10
   3   1   1 10812.4 262.099   9
  -3   1  -1 10748.5 253.540   8
  -3  -1  -1 11157.5 330.878   1
  -3   1  -1 10234.8 300.261  10
   3   1   1 10714.7 295.281   7
   3  -1   1 10618.2 318.391   7
   3  -1   2 40858.9 607.682   3
   3   1   2 40747.0 403.843  11
  -3  -1  -2 39836.8 470.810   9
  -3   1  -2 40178.2 653.644  10
  -3  -1  -2 40045.2 581.918   7
  -3   1  -2 40080.9 638.509   7
   3   1   2 40563.7 574.528   7
  -3  -1  -2 39892.3 663.494  10
  -3  -1  -2 42261.5 675.010   1
   3  -1   3 130138. 1057.50   3
  -3  -1  -3 130885. 1078.80   7
  -3  -1  -3 131864. 769.371   9
  -3  -1  -3 129010. 1268.81  10
  -3   1  -3 127086. 1181.85   7
   3   1   3 129021. 921.596  11
   3   1   4 3878.48 194.813  11
  -3  -1  -4 3899.90 200.117   7
   3  -1   4 3911.83 190.243   3
  -3  -1  -4 3890.64 119.858   9
   3  -1   5 110779. 1189.18  11
   3   1   5 110412. 1146.29  11
  -3  -1  -5 106861. 541.007   9
   3   1   5 111070. 869.825   3
  -3  -1  -5 109305. 1074.72   7
   3  -1   5 109538. 938.251   3
   3  -1   6 5750.96 212.596   3
   3   1   6 5326.14 288.236  11
   3  -1   6 5211.75 288.129  11
   3   1   6 5295.68 181.688   3
   3   1   7 2041.35 102.118   3
   3  -1   7 1966.03 203.265  11
   3   1   7 1856.21 193.869  11
   3   1   8 12637.4 502.101  11
   3  -1   8 12361.7 520.458  11
   3  -1   9 6495.84 398.285  11
   3   1   9 6064.76 382.102  11
   3   1  10-80.6178 110.876  11
   3  -1  10-125.579 140.387  11
   3  -1  11 1406.09 226.796  11
   3   1  11 1835.21 250.528  11
   3  -1  12 2015.85 272.506  11
   3   1  12 1724.25 257.529  11
   3   1  13 2808.55 336.606  11
   3  -1  13 2725.82 340.467  11
   3   1  14 453.998 186.881  11
   3  -1  14 627.247 204.198  11
   3   1  15 976.740 244.357  11
   3  -1  15 1205.17 280.752  11
  -3  -2  16 966.467 212.013   6
  -3  -2  15 51.4359 159.840  11
  -3  -2  15 157.895 129.853   6
  -3   2  15 59.3830 151.417  11
  -3  -2  14 3413.76 398.724  11
  -3   2  14 3600.27 413.445  11
  -3   2  14 3863.96 328.561   6
  -3  -2  14 4000.43 369.857   6
  -3  -2  13 3369.14 396.295  11
  -3  -2  13 2619.38 298.689   6
  -3   2  13 2715.95 356.136  11
  -3   2  13 2660.99 274.292   6
  -3   2  12 2515.32 320.792  11
  -3  -2  12 2478.64 324.334  11
  -3   2  12 2205.03 238.352   6
  -3  -2  12 2859.08 291.288   6
  -3  -2  11 1452.62 238.860  11
  -3  -2  11 1780.49 222.728   8
  -3   2  11 1353.80 229.614  11
  -3   2  11 1346.28 179.737   6
  -3  -2  11 1542.85 213.599   6
  -3  -2  10 10109.4 551.778  11
   3  -2 -10 10717.1 383.334   3
  -3   2  10 10091.0 549.378  11
  -3  -2  10 10397.7 497.914   8
  -3   2  10 10489.3 422.376   6
  -3  -2  10 11132.4 490.446   6
   3  -2  -9 13492.7 423.905   3
  -3  -2   9 13087.1 591.806  11
  -3   2   9 12530.6 579.733  11
  -3  -2   9 13581.1 529.866   8
  -3   2   9 13337.6 448.813   6
  -3  -2   9 13756.7 511.147   6
  -3   2   8 24854.5 758.482  11
  -3  -2   8 25126.1 760.481  11
  -3  -2   8 26551.9 664.280   6
  -3   2   8 27401.2 575.935   6
   3  -2  -8 24861.9 572.224   3
  -3  -2   8 24996.1 680.173   8
  -3  -2   7 14799.6 465.344   6
  -3   2   7 14838.0 546.244  11
   3  -2  -7 14404.0 433.798   3
  -3  -2   7 14497.5 536.787  11
  -3  -2   7 15253.5 511.669   8
  -3   2   7 14435.1 378.638   6
  -3   2   6 85499.2 1201.06  11
  -3  -2   6 86090.0 1055.36   6
   3  -2  -6 86627.9 1045.26   3
  -3  -2   6 86216.2 1151.93   8
  -3  -2   6 86960.8 1211.38  11
  -3   2   6 85674.6 810.123   6
  -3   2   5 2482.14 121.701   6
  -3  -2   5 2505.26 178.991   6
   3  -2  -5 2138.86 169.211   3
  -3  -2   5 2315.49 190.074  11
  -3   2   5 2266.48 184.917  11
  -3  -2   5 2257.05 186.824   8
  -3  -2   4 615.885 96.0019  11
  -3  -2   4 701.100 97.4044   6
  -3   2   4 708.884 57.6343   6
   3  -2  -4 601.337 90.6638  11
   3  -2  -4 486.581 81.1097   3
   3   2  -4 636.344 85.8271   6
  -3  -2   3 5322.11 225.761   6
  -3   2   3 5486.07 133.419   6
  -3  -2   3 5331.18 218.981  11
   3   2  -3 5750.90 221.988   6
  -3  -2   3 5644.13 237.221   4
   3  -2  -3 5960.50 236.492  11
   3  -2  -3 5514.54 127.769   6
  -3  -2   2 50.4815 59.9161   4
   3   2  -2 63.7283 36.1714   5
   3  -2  -2 70.6406 31.6809  10
  -3  -2   2 94.3893 50.8789   6
   3  -2  -2 127.868 26.2377   6
   3   2  -2 64.5236 38.1127   6
   3   2  -2 46.9803 52.3155   9
   3  -2  -2 19.3106 31.8095  11
   3  -2  -2-4.34496 56.3201   7
   3  -2  -2 89.7476 53.3324   8
   3  -2  -1 14621.9 290.648  10
   3   2  -1 14041.0 349.131   6
   3   2  -1 13963.5 355.565   9
   3   2  -1 14406.9 352.650   5
   3  -2  -1 15243.3 390.337   5
   3  -2  -1 14035.0 373.667   7
   3  -2  -1 13721.7 352.605   8
   3  -2  -1 13991.7 295.907   1
  -3  -2   1 13163.0 363.129   6
   3   2   0 3946.81 192.831   6
  -3   2   0 4069.18 171.694  10
   3   2   0 4219.68 187.872   9
   3  -2   0 3951.95 169.148   1
   3  -2   0 3988.05 175.174   8
  -3  -2   0 3900.67 192.713   5
   3  -2   0 3893.39 199.948   5
   3  -2   0 4465.90 213.415   7
   3  -2   1 12538.5 354.387   3
  -3   2  -1 12197.4 326.179  10
   3  -2   1 12370.4 280.605   8
  -3  -2  -1 12768.3 367.529   1
  -3  -2  -1 12286.9 307.461   9
  -3   2  -1 12267.4 306.899   1
  -3  -2  -1 12629.5 365.483  10
   3   2   1 12186.9 306.457   7
   3   2   2 66864.4 707.983   7
  -3  -2  -2 67274.5 561.544  11
   3  -2   2 64881.4 796.110   3
  -3  -2  -2 65595.6 665.905   9
  -3  -2  -2 68943.1 877.773  10
  -3  -2  -3 65086.0 623.773   9
   3  -2   3 65386.7 788.130   3
  -3  -2  -3 63624.0 897.260  10
  -3   2  -3 62837.7 868.534   7
   3   2   3 64875.4 657.371  11
  -3  -2  -3 65833.4 724.627   7
   3   2   4 36554.9 584.135  11
  -3  -2  -4 36973.2 446.152   9
  -3  -2  -4 36349.7 728.163  10
  -3  -2  -4 37165.1 562.877   7
   3  -2   4 36722.7 584.908   3
  -3  -2  -5 46009.6 895.297  10
  -3  -2  -5 45718.8 648.815   7
   3   2   5 45840.2 738.528  11
   3  -2   5 46117.4 646.083   3
  -3  -2  -5 45280.6 470.455   9
   3  -2   6 3665.70 127.094   2
   3   2   6 3675.52 241.855  11
   3  -2   6 3869.01 255.761  11
  -3  -2  -6 4227.40 217.029   7
   3   2   6 3717.50 150.556   3
   3   2   7-21.7694 68.5814  11
   3  -2   7 1.46254 80.7323  11
  -3  -2  -7 95.8732 69.8963   7
   3   2   7 47.2222 34.7679   3
   3   2   8 14.4664 82.0314  11
   3  -2   8 19.4954 95.2066  11
   3   2   9 9332.50 469.993  11
   3  -2   9 8553.39 473.004  11
   3   2  10 90.4101 116.261  11
   3  -2  10 33.5853 106.517  11
   3   2  11-36.6427 117.159  11
   3  -2  11-17.2359 121.112  11
   3   2  12 74.7638 108.143  11
   3  -2  12 22.6593 119.427  11
   3   2  13 4351.93 415.225  11
   3  -2  13 4268.98 417.575  11
   3   2  14-76.8363 113.091  11
   3  -2  14-65.8654 127.150  11
   3   2  15 261.331 167.139  11
  -3  -3  16 580.990 195.942   6
  -3  -3  15 301.102 179.639  11
  -3  -3  15 614.763 190.323   6
  -3   3  14 195.642 166.763  11
  -3  -3  14 313.869 181.887  11
  -3  -3  14 415.176 165.313   6
  -3   3  13 1695.86 285.458  11
  -3  -3  13 1923.33 315.098  11
  -3   3  13 1362.42 203.319   6
  -3  -3  13 1841.95 267.642   6
  -3   3  12 3505.13 373.416  11
  -3  -3  12 3895.14 337.686   8
  -3  -3  12 3902.31 401.591  11
  -3   3  12 3284.35 275.534   6
  -3  -3  12 3958.53 347.184   6
  -3   3  11 96.0907 81.7507   6
  -3  -3  11 30.5117 132.624  11
  -3  -3  11-16.0466 107.969   8
  -3   3  11-191.532 172.551  11
  -3  -3  11 145.080 121.004   6
  -3   3  10-25.3109 148.922  11
  -3   3  10 4.59433 90.4857   6
  -3  -3  10 117.858 126.080  11
  -3  -3  10 207.779 128.635   6
   3  -3 -10 57.3651 95.3576   3
  -3  -3  10 336.915 128.897   8
  -3   3   9 125.068 85.0512   6
  -3  -3   9 177.187 125.189   6
  -3  -3   9-33.2148 110.767  11
  -3   3   9-46.3455 131.594  11
   3  -3  -9-268.479 131.109   3
  -3  -3   9 58.5492 88.8458   8
  -3  -3   8 15361.3 539.692   6
  -3  -3   8 14916.4 539.847   8
  -3  -3   8 15585.7 603.736  11
   3  -3  -8 14581.0 454.934   3
  -3   3   8 14716.4 588.404  11
  -3   3   8 14742.9 407.487   6
  -3  -3   7 12322.7 509.050  11
  -3  -3   7 13063.8 463.499   6
   3  -3  -7 12666.1 418.002   3
  -3  -3   7 12370.0 471.286   8
  -3   3   7 13335.6 517.807  11
  -3   3   7 13143.8 342.829   6
   3  -3  -6 14547.4 439.486   3
  -3  -3   6 15790.5 507.325   8
  -3  -3   6 15885.8 527.443  11
  -3   3   6 15032.1 315.318   6
  -3   3   5 22357.4 310.999   6
  -3  -3   5 21713.8 569.236  11
   3  -3  -5 21798.6 535.790   3
  -3  -3   5 22556.4 527.268   6
  -3  -3   4 8243.83 304.466   6
  -3   3   4 7475.40 134.427   6
   3  -3  -4 7638.31 312.519   3
   3   3  -3 27824.9 528.460   6
  -3  -3   3 26900.0 538.653   6
   3  -3  -3 29324.4 546.874  11
  -3  -3   3 28449.9 512.511   4
  -3  -3   2 527.551 74.1552   4
   3   3  -2 507.039 77.0644   6
   3  -3  -2 479.362 35.5626   6
  -3  -3   2 493.625 86.3960   6
   3  -3  -2 626.424 103.105   8
   3   3  -2 662.893 94.8179   9
   3  -3  -2 583.689 55.6352  10
   3   3  -2 571.033 76.6033   5
   3  -3  -2 482.335 77.5640   7
   3  -3  -1 3611.48 140.222   1
   3   3  -1 3687.50 192.831   6
  -3   3   1 3378.01 203.739   3
  -3   3   1 3665.34 143.569  10
   3  -3  -1 3822.23 207.749   2
   3   3  -1 3735.06 197.628   9
   3   3  -1 3742.13 181.006   5
   3  -3  -1 3798.71 197.729   5
   3  -3  -1 3774.71 196.048   8
   3  -3  -1 3838.22 201.507   7
   3   3   0 12628.3 371.243   6
  -3   3   0 12619.9 378.050   3
  -3  -3   0 13206.9 342.651   5
   3  -3   0 12716.3 332.697   8
   3  -3   0 13786.5 381.124   7
  -3   3   0 13044.0 298.265  10
   3  -3   0 13554.7 372.766   5
  -3   3  -1 6833.79 218.533   1
  -3   3  -1 6207.25 268.764   3
   3  -3   1 6664.26 275.211   3
   3  -3   1 6619.18 221.946   8
  -3  -3  -1 6529.90 239.237   9
  -3  -3  -2 82573.3 818.322   9
  -3  -3  -2 83960.7 1008.91  10
   3  -3   2 83370.2 955.611   3
  -3   3  -2 84777.8 957.456   3
   3  -3   2 83644.0 706.360   8
   3   3   2 86687.0 779.906   7
  -3  -3  -2 85531.1 669.684  11
  -3  -3  -3 1170.22 135.135  10
   3  -3   3 1402.16 131.904   3
   3  -3   3 1350.98 105.129   2
  -3   3  -3 1403.35 127.032   3
  -3  -3  -3 1357.28 111.360   9
  -3  -3  -3 1510.62 112.367  11
  -3   3  -4 17480.5 425.726   3
  -3  -3  -4 17837.1 431.465  11
   3  -3   4 17337.1 342.166   2
  -3  -3  -4 16801.2 498.299  10
   3  -3   4 16989.7 428.787   3
   3  -3   5 25289.8 521.063   3
   3  -3   5 24201.3 366.120   2
  -3   3  -5 25409.0 505.616   3
  -3  -3  -5 25148.2 649.678  10
  -3  -3  -5 24700.9 445.107   7
  -3  -3  -6 832.365 154.165  10
   3  -3   6 890.332 65.3039   2
   3   3   6 952.060 129.885  11
  -3  -3  -6 793.864 95.8272   7
   3   3   7 2438.85 221.557  11
   3   3   7 2124.42 107.704   3
  -3  -3  -7 2436.80 249.244  10
  -3  -3  -7 2333.18 160.985   7
   3  -3   8 1321.76 195.613  11
   3   3   8 953.218 53.8815   3
  -3  -3  -8 1084.28 124.964   7
   3   3   8 1214.47 170.229  11
   3  -3   9 1261.08 201.133  11
   3   3   9 1465.58 205.403  11
  -3  -3  -9 1512.17 156.540   7
   3   3  10 20652.6 747.183  11
   3  -3  10 20851.5 791.888  11
  -3  -3 -10 21991.9 555.601   7
   3  -3  11-100.041 126.699  11
   3   3  11 11.3856 91.9033  11
   3   3  12 789.870 195.392  11
   3  -3  12 882.488 212.528  11
   3   3  13 343.100 147.083  11
   3  -3  13 303.870 177.274  11
   3  -3  14 133.299 163.221   6
   3  -3  14 239.540 158.631  11
  -3  -4  16 14.8390 132.740   6
  -3  -4  15 106.255 170.560  11
  -3  -4  15 80.7173 124.324   6
  -3  -4  14 133.518 130.271   6
  -3  -4  14 180.451 166.688  11
  -3  -4  13 116.947 134.577  11
  -3  -4  13 162.099 136.609   8
  -3  -4  13 4.41427 115.957   6
  -3  -4  12 9311.08 505.338   8
  -3  -4  12 8871.99 585.372  11
  -3   4  12 7486.07 397.618   6
  -3  -4  12 8117.36 493.534   6
  -3  -4  11 6132.57 413.056   6
  -3  -4  11 5702.95 453.080  11
  -3  -4  11 6090.10 390.573   8
  -3   4  11 5566.56 319.701   6
  -3   4  10 2058.25 183.927   6
  -3  -4  10 2267.29 277.084  11
   3  -4 -10 2266.98 198.626   3
  -3  -4  10 2161.24 242.714   6
  -3  -4  10 1740.51 210.612   8
  -3  -4   9 11280.9 502.072   6
  -3  -4   9 10574.3 546.738  11
  -3  -4   9 11314.4 490.735   8
   3  -4  -9 11652.7 420.166   3
  -3   4   9 11110.8 378.576   6
  -3  -4   8-20.5954 118.895  11
  -3  -4   8 2.94657 90.1675   6
  -3   4   8 90.9848 58.9098   6
  -3  -4   8-148.420 120.377   8
   3  -4  -8-17.5835 111.597   3
   3  -4  -7 778.814 116.868   3
  -3  -4   7 1027.26 148.964   6
  -3  -4   7 905.669 138.233   8
  -3  -4   7 742.146 141.404  11
  -3   4   7 857.883 91.0794   6
  -3  -4   6 458.787 107.891   6
   3  -4  -6 378.755 84.7491   3
  -3   4   6 518.294 63.5543   6
  -3   4   5 145039. 665.524   6
  -3  -4   5 148296. 1430.55   6
   3  -4  -5 149426. 1437.37   3
  -3  -4   4 23641.8 547.308   6
   3   4  -4 23810.4 499.266   4
   3  -4  -4 23438.1 569.470   3
  -3  -4   3 25531.2 479.248   4
  -3  -4   3 24971.2 548.581   6
   3  -4  -3 25714.2 291.231  10
   3   4  -2 45161.5 618.643   5
  -3  -4   2 43871.3 591.339   4
   3   4  -1 13792.2 332.659   5
   3  -4  -1 13881.5 251.211   1
   3  -4  -1 14165.6 392.005   5
  -3   4   0 85251.2 755.014  10
   3  -4   0 86847.5 952.901   5
  -3  -4   0 85120.5 842.038   5
   3  -4   0 83270.9 978.693   2
   3  -4   1 15048.9 401.390   2
  -3   4  -1 15469.2 306.253   1
   3  -4   1 15026.1 434.695   3
  -3  -4  -1 14624.3 382.739   9
  -3  -4  -2 3587.03 218.730  10
  -3  -4  -2 3817.43 162.398  11
   3  -4   2 3897.35 229.871   3
   3  -4   2 4007.17 200.127   2
   3   4   2 3742.56 159.014   7
  -3  -4  -3 46985.9 624.944  11
   3  -4   3 47166.5 632.980   2
  -3  -4  -3 45331.1 792.547  10
   3  -4   3 46394.5 755.832   3
   3   4   3 47428.5 535.842   7
   3  -4   4 12317.2 302.467   2
  -3  -4  -4 12369.9 368.083  11
   3  -4   4 12619.9 395.810   3
  -3  -4  -5 21449.9 603.752  10
   3  -4   5 20827.8 227.524   9
  -3   4  -6 19.4719 60.0298   3
  -3  -4  -6 25.8474 94.9333  10
  -3  -4  -6 43.5968 46.1318   7
  -3   4  -7 30619.5 569.277   3
  -3  -4  -7 31181.6 505.824   7
  -3  -4  -7 30616.8 816.693  10
  -3  -4  -8 2236.84 242.838  10
   3   4   8 2189.55 99.2137   3
  -3  -4  -8 2383.10 156.967   7
   3  -4   9 2642.27 283.107  11
  -3  -4  -9 2677.34 176.558   7
  -3  -4  -9 2834.90 296.521  10
   3  -4  10 367.981 168.328  11
  -3  -4 -10 442.014 180.611  10
   3  -4  11 2504.79 316.021  11
  -3  -4 -11 2599.00 334.557  10
  -3  -4 -12 145.902 162.207  10
   3  -4  12-107.627 167.774   6
   3  -4  12-128.467 145.749  11
   3  -4  13 4289.18 437.396  11
   3  -4  13 3790.88 422.714   6
  -3  -4 -13 4441.65 446.803  10
   3  -4  14 341.888 193.371  11
  -3  -4 -14 621.800 215.492  10
  -3  -5  16 660.522 197.054   6
  -3  -5  15 70.2042 134.564   6
  -3  -5  14 17.6870 146.265  11
  -3  -5  14-134.564 133.524   6
  -3  -5  13-47.8330 155.475  11
  -3  -5  13 78.2771 98.6936   8
  -3  -5  13 86.0665 108.972   6
  -3   5  12 50.4501 85.4171   6
  -3  -5  12 32.2240 144.039  11
  -3  -5  12 59.7574 120.983   6
  -3  -5  12 184.798 134.966   8
  -3  -5  11 2596.12 320.450  11
  -3  -5  11 3016.39 284.666   8
  -3  -5  11 2771.30 289.371   6
  -3   5  11 2947.60 237.446   6
  -3  -5  10 682.068 173.687  11
   3  -5 -10 1112.86 160.695   3
  -3  -5  10 986.617 183.276   6
  -3   5  10 1070.24 138.313   6
  -3  -5  10 851.531 155.896   8
  -3  -5   9 1845.99 221.077   6
  -3   5   9 1781.78 153.265   6
   3  -5  -9 1963.74 199.402   3
  -3  -5   9 1710.49 207.705   8
  -3  -5   9 1524.45 221.850  11
  -3  -5   8 9132.16 437.412   6
  -3  -5   8 8623.18 466.905  11
   3  -5  -8 9574.28 395.342   3
  -3  -5   8 8875.67 423.860   8
  -3   5   8 9073.90 296.696   6
  -3   5   7 523.923 70.9826   6
  -3  -5   7 435.720 106.838   6
   3  -5  -7 426.121 109.376   3
  -3  -5   6 32392.8 744.045   6
  -3   5   6 32246.5 384.850   6
   3  -5  -5 73215.8 1053.74   3
  -3  -5   5 70942.4 1073.31   9
  -3  -5   5 70081.7 1031.78   6
  -3  -5   4 8498.96 355.548   6
   3  -5  -4 9099.44 376.522   3
  -3  -5   4 9639.52 386.006   9
   3   5  -4 8788.66 297.273   4
  -3  -5   3 309.935 71.1629   4
  -3  -5   3 194.606 71.1952   6
  -3   5   3 382.758 94.4329   4
  -3  -5   2 14416.0 333.260   4
   3   5  -2 14696.0 346.452   5
   3   5  -1 4439.42 187.563   5
   3  -5  -1 4373.49 140.454   6
   3  -5  -1 4535.16 226.647   5
   3  -5  -1 4344.02 126.822   1
  -3  -5   0 1035.17 100.388   5
   3  -5   0 941.809 112.667   5
   3  -5   0 945.114 85.9129   6
  -3   5   0 889.150 103.755   5
   3  -5   1 570.804 101.082   2
  -3   5  -1 505.838 66.9669   1
  -3   5  -1 221.519 75.8729   5
   3  -5   1 360.627 109.677   3
   3  -5   2 102642. 1177.71   3
  -3   5  -2 100373. 1116.94   5
   3  -5   2 100003. 1051.63   2
   3  -5   3 28228.3 524.448   2
  -3  -5  -3 26474.8 613.367  10
   3  -5   3 28687.3 633.925   3
   3   5   3 27555.2 391.542   7
  -3  -5  -3 27306.0 514.530  11
  -3  -5  -4 18990.3 471.252  11
  -3  -5  -4 18811.5 549.045  10
  -3  -5  -5 10006.9 421.077  10
  -3  -5  -6 164.885 100.476  10
   3  -5   6 102.973 24.8542   9
  -3  -5  -7 4100.50 317.998  10
  -3  -5  -8 404.519 156.561  10
  -3  -5  -8 202.681 49.8759   7
  -3  -5  -9 8917.94 506.057  10
  -3  -5 -10 1988.42 274.557  10
   3  -5  10 1493.48 245.206  11
   3  -5  11 3990.45 392.680  11
  -3  -5 -11 3935.63 391.166  10
   3  -5  11 3801.77 385.830   6
  -3  -5 -12 144.977 138.805  10
   3  -5  12 46.8366 125.625   6
   3  -5  12 38.8367 140.538  11
   3  -5  13 2472.85 345.203  11
  -3  -5 -13 2468.50 336.721  10
   3  -5  13 2488.26 359.379   6
   3  -5  14-101.718 142.209  11
  -3  -5 -14 141.151 181.053  10
  -3  -6  15 555.106 189.115   6
  -3  -6  14 1903.38 282.805   6
  -3  -6  14 2136.04 351.790  11
  -3  -6  13-125.574 168.147  11
  -3  -6  13-15.7174 111.922   6
  -3  -6  13 46.1016 107.685   8
  -3  -6  12-81.2549 130.012  11
  -3  -6  12 239.484 130.922   8
  -3  -6  12-28.2856 128.567   6
  -3  -6  11 1492.59 218.408   6
  -3  -6  11 1301.02 236.556  11
  -3   6  11 1558.26 168.047   6
  -3  -6  11 1278.04 197.965   8
  -3  -6  10 35.4308 137.457   6
  -3  -6  10 24.5508 116.536  11
  -3  -6  10 172.459 100.566   8
  -3   6  10 96.8300 71.8654   6
  -3  -6   9 1462.88 197.699   6
  -3  -6   9 1484.50 200.954   8
  -3  -6   9 1438.28 216.350  11
  -3   6   9 1462.03 136.001   6
  -3   6   8 224.662 58.6640   6
  -3  -6   8 67.3386 115.630   6
   3  -6  -8 382.744 143.409   3
  -3  -6   7-20.0616 79.1350   6
  -3   6   7 53.9080 39.9126   6
  -3  -6   6 2021.49 207.645   6
   3  -6  -6 2188.13 216.094   3
  -3   6   6 1824.22 87.9418   6
  -3  -6   6 2037.76 213.558   9
   3  -6  -5 85487.7 1184.50   3
  -3  -6   5 84643.3 1201.82   9
   3  -6  -4 142983. 1520.60   3
  -3   6   4 143860. 1628.71   2
  -3  -6   4 139437. 1502.18   9
  -3   6   3 2404.56 186.163   4
   3  -6  -3 2459.98 222.090   3
   3   6  -2 27505.5 454.983   5
   3  -6  -2 25859.6 264.817   6
  -3   6   2 26847.8 592.102   7
  -3   6   2 26342.9 564.424   4
  -3  -6   2 27070.6 442.024   4
   3   6  -1 210.429 83.2429   1
  -3   6   1 79.3659 99.4095   2
   3  -6  -1 336.181 46.3564   6
  -3   6   1 328.707 91.5412   7
  -3   6   0 8.81282 102.964   2
   3   6   0 189.367 98.4257   1
  -3  -6   0 284.851 97.2184   9
   3  -6   0 262.284 55.0188   6
  -3  -6   0 211.502 50.8627   5
  -3  -6  -1 23521.1 458.680   5
   3  -6   1 23171.5 613.488   3
  -3   6  -1 22743.2 529.032   5
   3  -6   1 22851.8 471.672   6
   3   6   1 23870.4 568.835   1
  -3   6  -2 6139.39 288.314   5
   3  -6   2 6063.53 332.378   3
   3  -6   2 5984.19 278.110   6
  -3  -6  -3 4709.47 228.959  11
   3   6   3 4997.24 162.276   7
  -3  -6  -4 105536. 1301.13  10
  -3  -6  -5 5133.91 312.205  10
  -3  -6  -6 521.560 129.701  10
   3  -6   6 696.045 72.5793   9
   3  -6   7 43625.5 435.720   9
  -3  -6  -7 43903.2 975.206  10
  -3  -6  -8 18729.7 673.327  10
   3  -6   8 19563.8 750.935   6
   3  -6   9 1086.06 239.345   6
  -3  -6  -9 849.861 178.465  10
   3  -6  10 4664.83 414.538  11
  -3  -6 -10 4086.76 360.688  10
   3  -6  10 3935.24 386.943   6
  -3  -6 -11 12895.9 652.847  10
   3  -6  11 14828.1 738.345  11
   3  -6  11 14781.5 754.041   6
   3  -6  12 2737.17 360.493  11
  -3  -6 -12 2604.31 327.738  10
   3  -6  12 3035.60 374.143   6
  -3  -6 -13 120.817 136.040  10
   3  -6  13 270.440 162.309   6
   3  -6  13 87.4152 131.341  11
  -3  -6 -14 554.091 228.314  10
   3  -6  14 284.006 181.652  11
  -3  -7  15-159.156 152.537   6
  -3  -7  14 158.057 160.274   6
  -3  -7  14 357.165 177.284  11
  -3  -7  13 1716.07 270.492   6
  -3  -7  13 1766.32 300.355  11
  -3  -7  13 2122.28 265.465   8
  -3  -7  12 606.315 159.836   8
  -3  -7  12 637.187 170.090   6
  -3  -7  12 551.474 205.565  11
  -3  -7  11 56.5375 121.786   6
  -3  -7  11 259.620 106.149   8
  -3  -7  11 191.294 146.194  11
  -3  -7  10 9278.49 562.754  11
  -3  -7  10 10316.1 546.592   6
  -3   7  10 9274.08 349.549   6
  -3  -7  10 10036.8 508.281   8
  -3   7   9 117.328 60.3822   6
  -3  -7   9-65.9822 167.651   6
  -3  -7   8 2802.92 267.428   6
  -3   7   8 2789.73 157.335   6
  -3  -7   7 9415.72 462.160   6
  -3   7   7 8861.19 234.185   6
   3  -7  -7 11136.1 468.081   3
  -3  -7   7 10548.6 467.581   9
  -3  -7   6 30805.1 775.107   6
   3  -7  -6 29786.9 306.859  10
  -3  -7   6 32007.6 785.375   9
  -3   7   6 32041.7 842.072   2
   3  -7  -6 32795.1 794.541   3
   3  -7  -5 983.550 184.910   3
  -3  -7   5 1289.58 189.085   6
  -3   7   5 1246.69 186.411   2
  -3  -7   5 1079.43 161.871   9
  -3  -7   4 11533.5 453.166   6
  -3   7   4 12008.3 495.569   2
  -3  -7   4 11811.0 449.476   9
   3  -7  -4 12140.9 476.666   3
   3  -7  -3 12944.9 501.722   3
  -3   7   3 12548.0 485.724   2
   3   7  -3 12062.5 309.510   5
  -3  -7   3 12257.2 445.936   9
  -3   7   3 12922.5 412.850   4
  -3   7   2 9569.46 369.179   7
   3  -7  -2 9053.08 189.509   6
  -3  -7   2 9145.45 392.988   6
   3  -7  -2 8137.33 136.189   1
  -3   7   2 9969.94 420.627   2
   3  -7  -2 10848.6 454.442   3
   3   7  -2 9541.84 261.432   5
  -3   7   2 8706.74 333.776   4
  -3  -7   2 9313.57 252.709   4
   3  -7  -1 24003.0 377.341   6
   3   7  -1 23734.2 572.540   1
  -3   7   1 22807.3 619.035   2
  -3   7   1 24524.1 597.541   7
   3   7   0 17736.2 502.225   1
  -3   7   0 17215.4 522.646   2
   3  -7   0 18797.7 597.588   3
  -3  -7   0 18282.4 371.664   5
  -3   7   0 19576.4 539.760   7
   3  -7   0 18063.6 380.742   6
  -3   7  -1 1791.84 168.052   2
  -3   7  -1 2505.78 219.959   7
  -3  -7  -1 2020.45 142.482   5
  -3   7  -1 1973.65 163.351   5
   3   7   1 2244.37 209.757   1
   3  -7   1 2066.34 150.786   6
   3  -7   2 16889.8 466.892   6
  -3   7  -2 16992.4 486.917   2
  -3   7  -2 16981.4 472.556   5
  -3   7  -3 3223.82 223.614   5
   3   7   3 2796.08 119.235   7
   3  -7   3 3377.53 231.981   6
   3  -7   4 69.7826 98.7031   6
   3  -7   5 11417.0 490.956   6
  -3  -7  -5 10897.1 454.063  10
  -3  -7  -6 1105.15 167.247  10
   3  -7   6 1457.23 204.674   6
  -3  -7  -7 1627.41 208.902  10
   3  -7   7 1848.06 115.703   9
   3  -7   7 1807.36 240.574   6
  -3  -7  -8 1999.13 247.326  10
   3  -7   8 2748.01 313.703   6
  -3  -7  -9 3740.94 335.441  10
   3  -7   9 4136.05 381.987   6
   3  -7  10 10173.0 605.241   6
  -3  -7 -10 9650.87 548.050  10
   3  -7  11 141.883 172.613  11
   3  -7  11 206.001 157.256   6
  -3  -7 -11 155.405 164.929  10
  -3  -7 -12 2662.73 340.860  10
   3  -7  12 2441.17 349.423  11
   3  -7  12 2660.58 366.150   6
   3  -7  13 360.759 195.758  11
   3  -7  13-27.4770 180.574   6
  -3  -7 -13 51.4801 112.861  10
  -3  -7 -14 191.614 174.593  10
  -3  -8  14-127.405 158.734   6
  -3  -8  14-125.480 155.509  11
  -3  -8  13 141.173 175.276  11
  -3  -8  13-80.5716 150.735   6
  -3  -8  13 117.601 129.232   8
  -3  -8  12 142.084 132.377   6
  -3  -8  12 24.8136 116.781   8
  -3  -8  12 144.612 154.706  11
  -3  -8  11 1428.72 244.412   6
  -3  -8  11 1231.40 230.580  11
  -3  -8  11 1466.15 222.169   8
  -3  -8  10 1944.31 258.506   6
  -3  -8   9 3927.29 329.843   6
  -3  -8   8 5852.49 395.001   6
  -3  -8   8 6075.13 378.462   9
  -3  -8   7 6480.73 395.177   6
  -3   8   7 6043.68 188.068   6
  -3  -8   7 6967.64 396.831   9
  -3   8   7 6902.59 420.041   2
   3  -8  -7 6062.10 154.078  10
  -3   8   6 337.038 129.979   2
  -3  -8   6 364.748 117.780   6
  -3  -8   6 510.624 139.091   9
   3  -8  -5 28447.5 773.317   3
  -3  -8   5 25729.4 724.170   6
  -3  -8   5 25383.0 705.532   9
  -3   8   5 27361.1 784.842   2
   3   8  -5 25128.1 514.689   4
  -3  -8   4 3822.35 278.311   6
  -3  -8   4 4035.07 277.778   9
  -3   8   4 4364.87 307.804   2
   3   8  -3 1129.18 97.5956   5
  -3  -8   3 1056.37 159.089   6
  -3  -8   3 1038.33 156.152   9
  -3   8   3 901.397 147.916   2
  -3   8   3 1013.48 126.158   7
  -3   8   3 1281.15 153.055   4
  -3   8   2 150.025 67.3565   4
  -3  -8   2 212.334 46.6471   4
  -3   8   2 225.327 89.3684   2
   3  -8  -2 204.244 40.4377   6
  -3  -8   2 246.415 94.6572   6
  -3  -8   2 295.614 111.587   9
  -3   8   2 91.6894 74.3651   7
   3  -8  -1 3830.96 166.644   6
  -3  -8   1 3793.86 270.895   6
   3   8  -1 3528.09 235.951   1
  -3   8   1 3711.65 268.431   2
  -3  -8   1 4202.20 276.493   9
  -3   8   1 3860.07 253.497   7
  -3   8   1 3907.13 220.710   4
  -3   8   0 8868.83 396.208   2
  -3  -8   0 8970.14 411.280   6
  -3  -8   0 9243.02 256.996   5
   3   8   0 8841.91 376.912   1
  -3   8   0 8984.35 392.943   7
   3  -8   0 8964.51 284.395   6
   3   8   1 2212.99 211.664   1
  -3  -8  -1 2316.13 146.680   5
  -3   8  -1 2003.87 185.102   2
  -3   8  -1 2034.53 174.063   5
   3  -8   1 2207.23 161.289   6
  -3   8  -2 12954.4 448.234   2
  -3   8  -2 13132.4 425.948   5
   3  -8   2 13253.7 420.935   6
  -3   8  -3 13120.4 446.423   5
  -3   8  -3 13333.4 435.729   2
   3  -8   3 13524.7 468.614   6
   3  -8   4 264.607 104.944   6
   3  -8   5 5078.58 335.695   6
  -3  -8  -6 1925.51 216.376  10
   3  -8   6 1875.41 222.351   6
  -3  -8  -7 2237.52 237.411  10
   3  -8   7 2502.95 158.069   9
   3  -8   7 2214.29 263.557   6
  -3  -8  -8-20.8535 129.026  10
   3  -8   8 372.134 159.406   6
  -3  -8  -9 145.141 127.327  10
   3  -8   9 289.103 182.523   6
  -3  -8 -10 2031.08 275.975  10
   3  -8  10 2483.05 329.249   6
  -3  -8 -11 4019.95 385.420  10
   3  -8  11 4110.72 409.458   6
   3  -8  12 1560.47 290.853  11
   3  -8  12 1492.78 279.860   6
  -3  -8 -12 1413.98 263.751  10
   3  -8  13 261.160 190.445  11
  -3  -8 -13 85.8977 150.001  10
  -3  -8 -14 44.8485 152.258  10
  -3  -9  14 270.901 152.281   6
  -3  -9  13 3860.44 415.516   6
  -3  -9  13 3752.78 445.935  11
  -3  -9  13 3753.65 361.132   8
  -3  -9  12 371.102 168.471   6
  -3  -9  12 415.894 189.041  11
  -3  -9  12 759.482 189.684   8
  -3  -9  11 856.753 185.403   8
  -3  -9  11 756.858 191.082   6
  -3  -9  10 263.424 150.771   6
  -3  -9   9 31.4110 118.356   6
  -3   9   8-297.040 180.006   2
  -3  -9   8-15.1260 105.289   6
  -3  -9   8 24.9263 97.1774   9
  -3  -9   7 2174.73 243.230   6
  -3  -9   7 2653.02 262.884   9
  -3   9   7 2132.99 246.020   2
  -3  -9   6 2168.10 240.440   6
  -3  -9   6 1916.09 220.604   9
  -3   9   6 2195.80 246.167   2
  -3  -9   5 294.623 128.812   6
  -3  -9   5 350.016 129.357   9
  -3   9   5 76.3113 112.299   2
  -3  -9   4 4526.61 316.128   6
  -3  -9   4 4296.44 299.151   9
  -3   9   4 4530.14 329.532   2
  -3   9   3 17503.1 624.182   2
  -3  -9   3 18050.2 599.129   6
  -3  -9   3 17557.3 581.204   9
  -3   9   3 18550.3 533.697   7
  -3   9   3 18223.7 503.864   4
  -3   9   2 727.705 111.281   4
   3  -9  -2 681.869 75.2497   6
  -3  -9   2 668.270 137.238   6
  -3  -9   2 1006.27 169.381   9
  -3   9   2 783.441 145.310   2
  -3   9   2 822.017 132.448   7
   3  -9  -1 26098.9 462.961   6
  -3  -9   1 27429.5 730.483   6
   3   9  -1 26681.4 653.925   1
  -3   9   1 25574.2 724.684   2
  -3   9   1 27289.7 672.498   7
  -3   9   1 25884.6 566.612   4
  -3  -9   1 25766.9 366.648   4
   3  -9   0 13471.0 372.312   6
  -3  -9   0 14162.9 536.979   6
  -3   9   0 13790.9 517.218   2
   3   9   0 13694.8 468.939   1
  -3   9   0 13513.4 494.154   7
  -3  -9   0 13753.8 296.584   5
   3   9   1 13229.1 466.703   1
  -3  -9  -1 13226.0 332.667   5
  -3   9  -1 12731.3 489.061   2
  -3   9  -1 13085.8 414.850   5
   3  -9   1 12938.9 397.464   6
   3  -9   2 311.998 83.3965   6
  -3   9  -2 269.645 83.8242   5
  -3   9  -2 275.081 87.3918   2
  -3   9  -3 12747.3 453.859   2
  -3   9  -3 13965.9 456.594   5
   3  -9   3 13902.8 480.101   6
  -3   9  -4 824.847 113.863   2
   3  -9   4 910.017 145.276   6
  -3   9  -4 1054.30 148.726   5
   3  -9   5 3452.32 281.749   6
   3  -9   6 7031.26 423.194   6
   3  -9   7 2630.09 181.884   9
  -3  -9  -7 1976.74 239.363  10
   3  -9   7 2484.06 289.885   6
  -3  -9  -8 17507.5 669.285  10
   3  -9   8 18535.2 760.664   6
   3  -9   9 895.959 213.876   6
  -3  -9  -9 863.208 185.213  10
   3  -9  10 697.857 209.557   6
  -3  -9 -10 900.538 200.600  10
  -3  -9 -11 305.400 147.818  10
   3  -9  11 711.331 216.381   6
   3  -9  12 958.938 246.592   6
   3  -9  12 1193.90 261.056  11
  -3  -9 -12 935.771 209.454  10
  -3  -9 -13 473.108 187.048  10
   3  -9  13 728.208 242.791  11
  -3 -10  13 577.266 227.722  11
  -3 -10  13 575.835 204.651   6
  -3 -10  13 685.450 205.173   8
  -3 -10  12 669.554 207.545  11
  -3 -10  12 649.890 185.973   8
  -3 -10  12 648.992 202.421   6
  -3 -10  11 215.578 167.550   6
  -3 -10  10 213.693 151.312   6
  -3 -10   9 1119.23 207.888   6
  -3  10   9 1264.60 224.794   2
  -3 -10   9 1576.61 228.771   9
  -3  10   8 964.564 198.800   2
  -3 -10   8 1077.49 209.737   6
  -3 -10   8 950.607 184.722   9
  -3 -10   7 366.646 112.773   9
  -3 -10   7 248.104 132.819   6
  -3  10   7 291.229 122.730   2
  -3 -10   6 2536.20 270.292   6
  -3 -10   6 2560.09 252.971   9
  -3  10   6 2871.58 291.502   2
  -3 -10   5-54.5481 100.791   6
  -3  10   5 15.4666 125.652   2
  -3 -10   5-17.5373 118.282   9
  -3 -10   4 2865.28 265.181   6
  -3  10   4 2747.44 267.318   2
  -3 -10   4 2610.48 250.822   9
   3  10  -4 2854.23 146.797   5
  -3  10   4 2741.41 126.737   6
  -3 -10   3 5032.69 335.244   6
  -3  10   3 4718.69 347.088   2
  -3  10   3 4855.99 284.276   7
  -3 -10   3 4612.67 325.675   9
  -3  10   3 5171.68 189.092   6
   3 -10  -2 2674.24 154.575   6
  -3 -10   2 2836.65 264.499   6
  -3  10   2 3044.90 236.993   7
  -3  10   2 2635.33 267.788   2
  -3 -10   2 3114.30 270.673   9
   3  10  -2 2803.58 225.010   1
  -3  10   2 2972.19 203.255   4
   3 -10  -1 2309.78 155.994   6
  -3 -10   1 2581.42 253.423   6
   3  10  -1 2450.30 230.434   1
  -3  10   1 2379.29 248.488   2
  -3  10   1 2470.31 231.819   7
  -3  10   1 2362.36 186.376   4
  -3 -10   1 2380.67 102.114   4
   3 -10   0 855.120 110.611   6
  -3 -10   0 953.946 166.193   6
  -3  10   0 1327.69 195.819   7
  -3  10   0 771.627 156.023   2
   3  10   0 882.882 158.487   1
   3 -10   1 15117.2 447.370   6
   3  10   1 13956.6 495.998   1
  -3  10  -1 13465.0 526.980   2
  -3 -10  -1 13928.3 327.856   5
  -3  10  -2 3728.27 245.389   5
  -3  10  -2 3461.98 264.182   2
   3 -10   2 3623.91 238.972   6
  -3  10  -3 456.155 112.164   2
  -3  10  -3 589.393 117.292   5
   3 -10   3 631.093 120.507   6
  -3  10  -4 7169.10 350.098   5
  -3  10  -4 6660.12 332.510   2
   3 -10   4 7015.18 377.845   6
  -3  10  -5-32.0119 106.664   2
   3 -10   5 67.2263 111.853   6
   3 -10   6 3169.33 304.100   6
   3 -10   7 17875.8 479.884   9
   3 -10   7 19551.7 748.558   6
  -3 -10  -8 8567.46 478.108  10
   3 -10   8 7998.58 516.958   6
  -3 -10  -9 1266.34 206.809  10
   3 -10   9 1363.88 243.241   6
  -3 -10 -10 12506.4 619.725  10
   3 -10  10 12720.7 705.717   6
   3 -10  11 131.906 164.668   6
  -3 -10 -11-24.6019 124.910  10
   3 -10  12 564.170 217.657   6
  -3 -10 -12 613.575 191.522  10
  -3 -11  13 717.348 247.312  11
  -3 -11  13 782.216 194.489   8
  -3 -11  13 710.145 212.511   6
  -3 -11  12 926.486 237.827   6
  -3 -11  12 462.947 164.688   8
  -3 -11  11 4465.29 432.257   6
  -3  11  10 798.273 181.459   2
  -3 -11  10 950.742 224.352   6
  -3  11   9-274.540 177.252   2
  -3 -11   9 122.600 118.019   6
  -3 -11   9-17.9078 106.231   9
  -3 -11   8 15531.0 693.670   6
  -3 -11   8 15953.1 655.658   9
  -3  11   8 15989.8 707.560   2
  -3 -11   7 453.573 158.463   6
  -3 -11   7 401.971 127.919   9
  -3  11   7 180.078 138.115   2
  -3 -11   6 9375.72 508.462   6
  -3  11   6 10051.1 536.675   2
  -3 -11   6 9175.13 481.868   9
  -3 -11   5 8864.70 480.856   6
  -3 -11   5 8411.64 445.274   9
  -3  11   5 8483.41 493.345   2
  -3 -11   4 1317.68 202.347   9
  -3  11   4 1395.08 216.242   2
  -3  11   4 1312.57 99.0696   6
  -3  11   3 370.206 135.782   2
  -3 -11   3 376.248 118.859   6
  -3 -11   3 652.607 171.060   9
  -3  11   3 339.641 64.2469   6
  -3  11   3 68.4645 99.7964   7
   3 -11  -2 4786.09 222.266   6
  -3 -11   2 5247.48 358.741   6
  -3  11   2 4736.80 355.926   2
  -3  11   2 5615.83 325.543   7
   3  11  -2 4537.54 299.358   1
  -3  11   2 5016.49 231.011   6
  -3  11   2 5312.44 271.837   4
   3 -11  -1 39124.4 661.879   6
  -3 -11   1 40745.0 970.159   6
   3  11  -1 41376.6 866.122   1
  -3  11   1 41624.2 879.074   7
  -3  11   1 40905.6 735.554   4
  -3  11   0 1005.59 121.581   4
   3 -11   0 1076.09 133.291   6
   3  11   0 949.787 173.056   1
  -3 -11   0 1021.50 175.876   6
  -3  11   0 1028.76 173.299   2
  -3  11   0 1482.61 211.573   7
   3 -11   1 2753.40 209.304   6
  -3  11  -1 2440.16 249.325   2
  -3 -11  -1 2580.27 136.604   5
   3 -11   2 20503.2 583.043   6
  -3  11  -2 19323.5 646.779   2
  -3  11  -2 20870.2 552.531   5
  -3  11  -3 19593.5 622.836   2
  -3  11  -3 19535.3 554.954   5
   3 -11   3 18958.3 605.800   6
  -3  11  -4 1621.94 180.024   5
  -3  11  -4 1451.06 169.856   2
   3 -11   4 1582.83 192.402   6
  -3  11  -5 5099.23 319.028   5
  -3  11  -5 4402.70 275.293   2
   3 -11   5 4916.97 346.065   6
   3 -11   6 75.9702 99.3901   6
   3 -11   7 5233.10 287.370   9
   3 -11   7 4827.06 388.883   6
   3 -11   8 5312.11 427.606   6
   3 -11   9 809.277 204.295   6
   3 -11  10 45.1449 158.454   6
  -3 -11 -10 9.55232 128.205  10
   3 -11  11 163.359 166.572   6
  -3 -11 -11-123.034 135.208  10
  -3 -12  12 1600.76 295.972   6
  -3 -12  11 4398.27 429.850   6
  -3  12  10 1775.32 280.653   2
  -3 -12  10 1872.10 264.261   9
  -3 -12  10 1900.17 290.720   6
  -3 -12   9 3571.15 368.948   6
  -3 -12   9 3187.32 316.738   9
  -3  12   9 3123.90 342.108   2
  -3 -12   8 838.957 205.990   6
  -3 -12   8 822.438 193.344   9
  -3  12   8 636.089 171.778   2
  -3  12   7-54.0204 143.160   2
  -3 -12   7 26.8927 111.467   6
  -3 -12   7-216.382 156.511   9
  -3 -12   6 731.634 171.743   9
  -3  12   6 574.235 165.550   2
  -3 -12   6 698.817 172.683   6
  -3  12   5 9247.91 535.278   2
  -3 -12   5 8478.58 470.696   9
  -3 -12   5 9029.45 511.677   6
  -3 -12   4-43.0221 121.663   6
  -3 -12   4 330.717 158.433   9
  -3  12   4 164.262 126.177   2
  -3 -12   3 2910.83 285.467   6
  -3 -12   3 3258.45 310.445   9
  -3  12   3 2962.87 304.047   2
  -3  12   3 3337.16 253.061   7
  -3  12   3 2846.82 171.082   6
   3  12  -2 1356.63 171.631   1
   3 -12  -2 1560.98 140.385   6
  -3 -12   2 1546.79 207.683   6
  -3  12   2 1522.10 230.224   2
  -3  12   2 1870.40 207.137   7
  -3  12   2 1653.05 146.176   6
   3 -12  -1 17672.5 479.770   6
  -3 -12   1 18128.9 676.840   6
  -3  12   1 17404.3 599.943   7
  -3  12   1 17442.8 688.586   2
   3  12  -1 18316.3 596.457   1
  -3  12   1 17922.6 488.002   4
   3 -12   0 9032.99 365.185   6
   3  12   0 8247.11 406.633   1
  -3 -12   0 9346.76 486.814   6
  -3  12   0 8337.47 431.273   7
  -3  12   0 8224.60 468.635   2
  -3  12   0 8352.95 333.386   4
  -3  12  -1 2087.86 243.964   2
   3 -12   1 2128.91 192.866   6
  -3 -12  -1 2162.02 113.676   5
   3 -12   2 679.843 123.373   6
  -3 -12  -2 842.549 97.2414   5
  -3  12  -2 645.756 152.779   2
   3 -12   3 4313.50 301.674   6
  -3  12  -3 4283.38 317.493   2
  -3  12  -3 4104.63 267.395   5
  -3  12  -4 86.2533 78.5476   5
   3 -12   4 88.6075 96.0372   6
  -3  12  -4 69.3158 93.9449   2
  -3  12  -5 6478.16 359.068   5
  -3  12  -5 6122.62 344.718   2
   3 -12   5 6358.03 400.544   6
  -3  12  -6 353.443 88.7736   2
   3 -12   6 426.542 139.680   6
  -3  12  -6 413.291 113.425   5
   3 -12   7-128.514 152.665   6
   3 -12   8 678.785 186.987   6
   3 -12   9 76.8631 157.002   6
   3 -12  10 5522.00 485.208   6
   3 -12  11 115.922 166.025   6
  -3 -13  12-46.6658 114.905   6
  -3 -13  11 801.195 227.085   6
  -3  13  10 1019.28 243.245   2
  -3 -13  10 1125.74 244.392   6
  -3 -13  10 817.945 183.638   9
  -3 -13   9 900.968 204.434   9
  -3 -13   9 1069.46 242.401   6
  -3  13   9 791.406 206.038   2
  -3 -13   8 666.507 209.908   6
  -3 -13   8 508.803 181.042   9
  -3  13   8 518.508 192.538   2
  -3 -13   7 4673.58 405.529   6
  -3  13   7 4533.48 412.816   2
  -3 -13   7 3852.29 349.251   9
  -3 -13   6 108.548 140.346   9
  -3 -13   6 158.575 154.108   6
  -3  13   6-65.3772 128.906   2
  -3 -13   5 3216.42 324.405   6
  -3  13   5 3182.72 340.282   2
  -3 -13   5 3402.68 331.280   9
  -3 -13   4 1691.32 245.091   9
  -3 -13   4 1364.37 228.272   6
  -3  13   4 1748.42 269.204   2
   3  13  -3 1339.69 176.120   1
  -3 -13   3 1504.84 216.294   6
  -3 -13   3 1908.30 245.984   9
  -3  13   3 1708.99 192.264   7
  -3  13   3 1627.71 258.191   2
   3 -13  -2 444.316 91.3824   6
   3  13  -2 79.7032 118.745   1
  -3  13   2 268.787 128.816   2
  -3  13   2 631.116 149.100   7
  -3 -13   2 368.978 112.434   6
  -3  13   1-13.7763 69.3117   4
   3 -13  -1-2.80808 75.4798   6
   3  13  -1 113.157 121.411   1
  -3 -13   1-70.3777 124.462   6
  -3  13   1 333.316 152.207   7
  -3  13   1-85.2094 138.682   2
  -3  13   0 10264.3 374.586   4
   3 -13   0 10654.9 415.164   6
  -3 -13   0 11102.2 558.293   6
  -3  13   0 9643.00 480.828   7
   3  13   0 11126.3 487.668   1
  -3  13   0 9740.18 526.650   2
   3 -13   1 311.263 107.305   6
  -3  13  -1 209.942 69.8555   4
  -3  13  -1 366.305 154.808   2
   3 -13   2 9636.33 431.321   6
  -3  13  -2 9050.94 493.628   2
  -3 -13  -2 9393.59 272.355   5
   3 -13   3 1481.63 202.550   6
  -3  13  -3 1368.38 159.441   5
  -3  13  -3 1187.86 194.095   2
  -3  13  -4 473.007 107.609   5
   3 -13   4 424.299 128.434   6
  -3  13  -4 391.802 119.313   2
  -3  13  -5 4482.38 313.327   2
  -3  13  -5 4654.93 302.949   5
   3 -13   5 4848.17 366.450   6
  -3  13  -6 3137.08 257.471   2
  -3  13  -6 3159.12 265.524   5
   3 -13   6 3353.12 323.535   6
   3 -13   7 626.388 176.151   6
   3 -13   8 70.7456 111.367   6
   3 -13   9 1244.02 263.543   6
   3 -13  10 142.382 157.663   6
  -3  14  11 211.002 143.064   2
  -3 -14  11 553.079 213.541   6
  -3  14  10 997.504 224.503   2
  -3 -14  10 870.888 222.676   6
  -3 -14  10 860.408 203.503   9
  -3 -14   9 862.678 254.266   6
  -3 -14   9 412.747 171.335   9
  -3  14   9 472.798 197.213   2
  -3 -14   8 7836.87 555.051   6
  -3  14   8 6565.13 516.425   2
  -3 -14   8 6240.03 460.402   9
  -3 -14   7 254.372 178.968   6
  -3  14   7 190.372 143.208   2
  -3 -14   7 211.110 144.247   9
  -3  14   6 3324.41 363.068   2
  -3 -14   6 3259.10 357.250   6
  -3 -14   6 3066.39 326.876   9
  -3 -14   5 6841.63 474.203   6
  -3 -14   5 6880.87 461.465   9
  -3  14   5 6388.79 482.711   2
  -3 -14   4 9057.04 525.511   9
  -3 -14   4 8890.14 528.993   6
  -3  14   4 8473.73 543.052   2
  -3  14   4 9170.52 431.902   7
  -3 -14   3 5890.86 429.054   6
  -3  14   3 5826.39 445.975   2
  -3 -14   3 6794.93 450.969   9
   3  14  -3 6270.18 381.378   1
  -3  14   3 6089.00 359.133   7
  -3 -14   2 6632.57 442.292   6
   3 -14  -2 7063.64 326.579   6
   3  14  -2 6664.13 395.181   1
  -3  14   2 7088.08 400.059   7
  -3  14   2 6753.03 470.853   2
   3 -14  -1 5566.61 305.284   6
  -3 -14   1 5060.78 394.719   6
  -3  14   1 4972.57 405.675   2
   3  14  -1 5687.50 363.309   1
  -3  14   1 5152.06 353.770   7
   3 -14   0 30721.8 735.132   6
  -3 -14   0 30399.6 948.970   6
  -3  14   0 29592.1 938.851   2
  -3  14   0 30272.4 842.764   7
  -3  14   0 30369.4 633.445   4
   3  14   0 30021.3 809.805   1
  -3  14  -1 1961.09 269.418   2
   3 -14   1 1715.81 203.323   6
  -3  14  -1 1717.24 161.322   4
   3 -14   2 722.709 158.456   6
  -3  14  -2 755.449 209.489   2
   3 -14   3 11719.9 527.104   6
  -3  14  -3 11484.3 557.539   2
   3 -14   4 70.9389 111.276   6
  -3  14  -4-31.3294 101.120   2
   3 -14   5 1480.82 224.448   6
  -3  14  -5 1373.19 191.670   2
   3 -14   6 532.368 179.375   6
   3 -14   7 3194.26 340.490   6
   3 -14   8 402.992 160.274   6
   3 -14   9 567.045 200.089   6
   3 -14  10 3010.24 372.919   6
  -3  15  11 1549.22 305.607   2
  -3 -15  11 1629.56 267.488   9
  -3 -15  10 339.057 180.753   6
  -3 -15  10 234.384 150.322   9
  -3  15  10 115.155 155.345   2
  -3 -15   9 478.213 204.670   6
  -3 -15   9 259.615 140.795   9
  -3  15   9 194.052 146.368   2
  -3 -15   8 4585.20 444.662   6
  -3  15   8 5039.47 464.240   2
  -3 -15   8 4205.30 403.580   9
  -3 -15   7 5097.32 449.267   6
  -3  15   7 4495.04 434.465   2
  -3 -15   7 4383.86 404.084   9
  -3 -15   6 431.789 158.720   6
  -3 -15   6 550.004 199.839   9
  -3  15   6 329.338 189.078   2
  -3 -15   5 6792.03 486.811   6
  -3  15   5 7207.22 522.492   2
  -3 -15   5 7176.24 494.688   9
   3  15  -4 191.563 135.628   1
  -3 -15   4 355.781 188.261   6
  -3 -15   4 292.775 184.748   9
  -3  15   4-64.9871 106.991   7
  -3  15   4-30.1804 132.315   2
   3  15  -3 34.1553 113.532   1
  -3  15   3 164.180 151.744   2
  -3 -15   3 342.853 170.729   9
  -3 -15   3 59.4596 135.550   6
  -3  15   3 32.5828 94.6004   7
   3  15  -2 264.290 139.968   1
  -3 -15   2 76.3311 119.913   6
  -3  15   2 125.216 140.626   2
  -3  15   2 498.420 144.033   7
   3  15  -1 1161.06 202.206   1
   3 -15  -1 818.305 140.877   6
  -3 -15   1 560.943 169.404   6
  -3  15   1 746.520 191.246   2
  -3  15   1 1030.01 192.685   7
   3 -15   0 8443.87 414.110   6
  -3  15   0 8197.90 535.294   2
  -3 -15   0 8876.69 542.530   6
  -3  15   0 9013.50 491.429   7
   3 -15   1 1115.89 178.916   6
  -3  15  -1 1388.87 261.785   2
  -3  15  -1 1844.60 267.325   7
   3 -15   2 48796.3 1044.83   6
  -3  15  -2 46297.1 1176.83   2
   3 -15   3-49.7237 108.207   6
  -3  15  -3 18.7614 121.422   2
   3 -15   4 2636.62 273.319   6
  -3  15  -4 2995.26 301.722   2
   3 -15   5 5559.79 418.810   6
  -3  15  -5 5272.78 378.766   2
   3 -15   6 1266.51 242.165   6
   3 -15   7 720.340 210.732   6
   3 -15   8 3088.82 367.271   6
   3 -15   9 626.132 217.407   6
  -3 -16  11 1204.10 257.000   9
  -3 -16  10 14.2170 156.060   9
  -3  16  10-22.9825 125.209   2
  -3  16   9-7.20711 128.484   2
  -3 -16   9 27.0977 145.514   6
  -3 -16   9-11.0336 130.891   9
  -3  16   8 44.8863 146.763   2
  -3 -16   8-5.97393 134.561   9
  -3 -16   8 20.1618 119.753   6
  -3 -16   7 1361.82 267.053   6
  -3 -16   7 1625.56 276.557   9
  -3  16   7 1471.55 286.686   2
  -3 -16   6 302.330 152.344   9
  -3 -16   6 418.803 172.044   6
  -3  16   6 498.243 194.348   2
  -3 -16   5 53.3239 136.778   6
  -3 -16   5 249.251 178.866   9
  -3  16   5 59.1339 163.829   2
   3  16  -4 1561.62 224.048   1
  -3 -16   4 1682.39 260.510   6
  -3  16   4 1492.12 262.115   2
  -3 -16   4 1983.78 291.712   9
  -3  16   4 1257.24 184.411   7
  -3 -16   3 3591.64 370.698   6
  -3  16   3 3065.64 278.778   7
  -3  16   3 2838.29 345.651   2
   3  16  -3 3056.79 295.593   1
  -3 -16   3 2911.29 325.247   9
  -3 -16   2-71.1130 126.006   6
  -3  16   2 27.9968 163.081   2
  -3  16   2 122.136 120.591   7
   3  16  -2 67.9438 113.126   1
  -3  16   1 923.648 215.283   2
  -3 -16   1 816.860 185.403   6
  -3  16   1 1052.19 198.401   7
   3  16  -1 1059.71 192.650   1
   3 -16   0 6729.30 381.246   6
  -3 -16   0 6758.44 490.985   6
  -3  16   0 6437.81 482.958   2
  -3  16   0 7270.77 451.851   7
  -3  16  -1 357.597 177.958   7
  -3  16  -1 89.8476 140.824   2
   3 -16   1-52.3267 97.0610   6
   3 -16   2 270.639 134.761   6
  -3  16  -2 304.754 190.132   2
   3 -16   3-151.529 123.654   6
  -3  16  -3 53.4768 118.780   2
  -3  16  -4 323.413 127.376   2
   3 -16   4-3.42489 126.202   6
   3 -16   5 423.797 152.699   6
  -3  16  -5 334.308 136.139   2
   3 -16   6 2960.75 338.479   6
   3 -16   7 4083.76 403.558   6
   3 -16   8 798.174 224.595   6
   3 -16   9 177.839 182.737   6
  -3 -17  11 537.189 197.453   9
  -3 -17  10 1833.96 299.135   9
  -3 -17   9 348.427 172.331   9
  -3 -17   8 433.336 172.840   9
  -3 -17   8 308.155 174.692   6
  -3  17   8 452.426 174.689   2
  -3 -17   7 2072.51 321.633   6
  -3  17   7 2112.45 335.427   2
  -3 -17   7 2120.81 303.444   9
  -3 -17   6 1186.28 267.211   6
  -3  17   6 1054.58 240.919   2
  -3 -17   6 1538.95 279.453   9
   3  17  -5 491.032 161.556   1
  -3 -17   5 792.695 220.889   9
  -3 -17   5 772.995 218.502   6
  -3  17   5 713.692 207.762   2
  -3 -17   4 1136.47 236.888   6
   3  17  -4 1150.22 205.137   1
  -3  17   4 1336.90 265.253   2
  -3 -17   4 1260.02 252.858   9
  -3 -17   3 3169.76 359.350   6
  -3  17   3 3037.04 366.478   2
  -3 -17   3 3362.76 363.254   9
  -3  17   3 2875.40 272.991   7
   3  17  -3 3453.24 312.854   1
  -3 -17   2 2642.83 326.193   6
  -3  17   2 2247.68 324.472   2
   3  17  -2 2762.45 286.566   1
  -3  17   2 2266.45 261.842   7
   3  17  -1 478.301 168.948   1
  -3 -17   1 365.319 152.068   6
  -3  17   1 519.820 159.057   7
  -3  17   1 537.965 204.124   2
  -3 -17   0 558.634 215.027   6
  -3  17   0 738.462 210.506   2
  -3  17   0 850.064 200.458   7
   3 -17   1 82.3345 82.8236   6
  -3  17  -1 13.0309 141.629   2
  -3  17  -2 279.985 161.392   2
   3 -17   2 613.754 160.615   6
   3 -17   3 225.929 119.641   6
  -3  17  -3 319.374 144.684   2
   3 -17   4-23.9475 120.375   6
  -3  17  -4 103.441 113.573   2
   3 -17   5 2779.23 311.276   6
   3 -17   6 46.0198 132.680   6
   3 -17   7 605.789 195.182   6
   3 -17   8 5335.85 489.020   6
  -3 -18   9 135.910 135.696   9
  -3 -18   8 405.466 201.072   9
  -3 -18   7 270.098 184.681   6
  -3 -18   7 209.540 171.423   9
  -3  18   7-28.6421 179.239   2
   3  18  -6 340.095 145.749   1
  -3  18   6 162.287 155.928   2
  -3 -18   6 475.676 186.956   6
  -3 -18   6 519.391 221.932   9
  -3  18   5 777.018 227.488   2
  -3 -18   5 835.731 231.740   9
   3  18  -5 823.004 189.691   1
  -3 -18   5 897.672 242.244   6
  -3 -18   4 233.845 137.437   6
  -3 -18   4 191.119 176.994   9
  -3  18   4 177.729 155.537   2
   3  18  -4-99.5657 133.518   1
  -3 -18   3 2984.05 366.395   6
   3  18  -3 3167.89 309.508   1
  -3 -18   3 3566.70 399.236   9
  -3  18   3 3017.35 383.539   2
  -3  18   2 145.384 123.222   7
  -3 -18   2 109.365 123.445   6
   3  18  -2 224.287 140.672   1
  -3  18   2-31.3985 131.825   2
  -3 -18   1 194.599 138.411   6
  -3  18   1 157.287 173.806   2
  -3  18   1 152.085 116.943   7
  -3  18   0 6676.35 465.153   7
  -3 -18   0 7154.91 544.579   6
  -3  18   0 6556.24 520.221   2
  -3  18  -1 332.434 178.219   7
  -3  18  -1 28.2658 137.201   2
  -3  18  -2 286.687 153.992   2
   3 -18   3 734.372 170.523   6
  -3  18  -3 1102.67 226.677   2
  -3  18  -4 47.3136 121.274   2
   3 -18   4 31.4110 90.2143   6
   3 -18   5-62.5360 130.933   6
   3 -18   6-51.3860 137.887   6
   3 -18   7 1327.83 260.604   6
  -3 -19   7 218.336 188.522   9
  -3 -19   6 126.554 173.206   6
  -3 -19   6 144.401 170.499   9
  -3 -19   5 184.040 146.176   6
  -3 -19   5 300.979 180.036   9
  -3  19   5 330.555 201.718   2
  -3 -19   4-40.4356 140.221   6
  -3 -19   4 372.719 199.386   9
  -3  19   4 45.4470 161.574   2
  -3 -19   3 415.006 195.992   6
  -3 -19   3 845.266 257.180   9
  -3  19   3 472.256 194.990   2
  -3 -19   2 1393.98 268.602   6
  -3  19   2 1447.24 292.397   2
  -3 -19   1 245.044 175.483   6
  -3  19   1 91.0286 171.893   2
  -3  19   1 34.2567 127.570   7
  -3  19   0 1127.27 268.297   2
  -3  19   0 1286.69 242.542   7
  -3  19  -1 190.731 160.576   2
  -3  19  -1 167.330 162.029   7
  -3  19  -2 417.538 174.793   2
  -3  19  -2 529.545 199.469   7
  -3  19  -3 104.594 129.085   2
  -3  19  -4 181.777 149.972   2
   3 -19   5 234.205 146.354   6
   3 -19   6 74.6273 132.116   6
   3 -19   7-34.6909 144.392   6
  -3 -20   4 233.242 162.574   6
  -3 -20   3 950.514 236.211   9
  -3  20   3 330.893 209.210   2
  -3 -20   3 547.267 185.593   6
  -3 -20   2 2353.63 361.967   6
  -3  20   2 2313.00 354.717   2
  -3 -20   1-7.94043 151.464   6
  -3  20   1-54.1467 157.051   2
  -3  20   0 1866.78 326.925   2
  -3  20   0 2049.07 288.036   7
  -3  20  -1 1217.45 265.082   2
  -3  20  -1 1286.40 253.623   7
  -3  20  -2 239.860 169.271   2
  -3  20  -2 25.2345 125.883   7
  -3  20  -3 106.063 155.669   2
  -3 -21   1 1383.23 291.044   6
  -3  21   0 176.549 185.009   2
  -3  21  -1 145.436 140.822   7
  -3  21  -1 113.287 155.298   2
  -3  21  -2 232.018 177.907   7
  -3  21  -2-85.6704 168.108   2
  -3  21  -3 21.4548 151.068   2
  -4   0  15 1093.95 287.596  11
  -4   0  14 3902.56 350.080   6
  -4   0  14 3565.78 414.266  11
  -4   0  13 2343.71 253.194   6
  -4   0  13 2457.09 333.087  11
  -4   0  12 3744.42 385.508  11
  -4   0  12 3687.94 304.968   6
  -4   0  11 20.9521 132.991  11
  -4   0  11-61.4202 102.345   6
   4   0 -11 46.5910 80.2677   3
  -4   0  10 186.972 158.856  11
   4   0 -10-29.5291 92.5663   3
  -4   0  10 192.488 107.173   6
  -4   0   9 12737.6 452.427   6
  -4   0   9 12311.6 573.576  11
  -4   0   8 25.9877 92.8618  11
  -4   0   8 124.611 101.418   8
  -4   0   7 14547.9 418.473   6
  -4   0   7 14714.5 540.979   8
  -4   0   7 14398.7 538.209  11
   4   0  -6 374.032 75.5568   6
  -4   0   6 354.794 92.1581  11
  -4   0   6 210.852 81.7344   8
  -4   0   6 307.928 68.1579   6
  -4   0   5 899.514 98.2901   6
  -4   0   5 850.552 135.212   8
  -4   0   5 916.772 122.711  11
   4   0  -5 973.101 97.4715   6
   4   0  -4 10965.6 295.886   6
  -4   0   4 10529.6 343.387  11
  -4   0   4 11026.9 309.642   6
   4   0  -4 11253.3 355.485  11
  -4   0   4 11060.1 393.426   4
   4   0  -3 5669.73 209.630   6
  -4   0   3 5806.67 222.023   6
  -4   0   3 5439.52 214.870  11
   4   0  -3 5902.92 224.085  11
   4   0  -2 3912.54 152.901  11
   4   0  -2 3930.13 182.477   6
   4   0  -1 28446.4 512.778   6
   4   0  -1 28508.7 536.340  10
   4   0  -1 27226.9 541.335   9
  -4   0   1 26706.1 551.982   8
   4   0  -1 27646.3 307.088  11
  -4   0   0 1818.12 140.821   8
   4   0   0 1846.19 135.685   9
  -4   0  -1 137634. 1301.49  10
  -4   0  -1 135552. 1080.15   8
   4   0   2 489.647 49.4606  11
  -4   0  -2 432.393 100.223  10
   4   0   2 473.307 66.0163   9
  -4   0  -2 500.485 85.0089   7
  -4   0  -2 472.206 65.1486   8
   4   0   3 19358.2 469.726   3
   4   0   3 19893.0 367.293  11
  -4   0  -3 19396.6 545.974  10
  -4   0  -3 19196.1 325.678   8
  -4   0  -3 20096.8 508.303   7
   4   0   4 1878.83 136.028  11
  -4   0  -4 1861.13 189.203  10
  -4   0  -4 1750.92 83.8351   8
   4   0   4 1753.72 146.392   3
  -4   0  -4 1762.41 161.925   7
   4   0   5 1388.60 129.639   3
  -4   0  -5 1029.89 136.947   7
   4   0   5 1048.23 118.514  11
   4   0   6 228.421 64.1493   3
   4   0   6 98.4671 65.6428  11
   4   0   7 4384.81 204.825   3
   4   0   7 4133.95 282.426  11
  -4   0  -7 4528.75 293.362   7
  -4   0  -8 19923.5 603.691   7
   4   0   8 18974.9 627.699  11
   4   0   8 19727.7 392.274   3
   4   0   9 4688.95 330.787  11
  -4   0  -9 4394.12 314.407   7
   4   0  10 9738.22 511.053  11
  -4   0 -10 10491.7 483.968   7
   4   0  11 4433.05 375.603  11
  -4   0 -11 5135.41 360.157   7
   4   0  12 10514.3 600.641  11
   4   0  13 774.691 189.685  11
   4   0  14 105.723 135.031  11
  -4   1  15 725.077 227.756  11
  -4  -1  15 558.911 247.416  11
  -4  -1  14 2372.98 292.379   6
  -4   1  14 2306.08 339.710  11
  -4  -1  14 2169.01 340.635  11
  -4  -1  13 1403.72 214.432   6
  -4   1  13 1225.37 252.401  11
  -4  -1  13 1549.81 270.928  11
  -4   1  13 1299.34 194.025   6
  -4  -1  12 5339.35 368.822   6
  -4   1  12 4659.94 419.873  11
  -4  -1  12 4953.13 434.828  11
  -4   1  12 5127.88 338.429   6
  -4  -1  11 33.0443 116.998  11
  -4   1  11-31.8531 76.8565   6
  -4  -1  11-65.8658 119.319   6
   4  -1 -11 96.7840 83.7976   3
  -4   1  11-36.7192 115.604  11
  -4   1  10 14782.7 507.683   6
  -4   1  10 14452.5 648.292  11
   4  -1 -10 14821.7 505.613   3
  -4  -1  10 14766.0 654.424  11
  -4  -1  10 15095.1 544.698   6
  -4  -1  10 14486.2 612.320   8
  -4   1   9 11004.1 403.682   6
  -4  -1   9 10796.5 444.466   6
  -4   1   9 10700.3 529.774  11
   4  -1  -9 11203.1 434.169   3
  -4  -1   9 11182.6 539.116  11
  -4  -1   9 11029.8 517.866   8
  -4   1   8 1452.44 144.449   6
  -4  -1   8 1504.39 197.592   8
  -4   1   8 1255.01 188.695  11
  -4  -1   8 1387.77 156.943   6
   4  -1  -8 1238.93 145.610   3
  -4  -1   8 1342.70 183.068  11
  -4   1   7 1916.28 151.702   6
  -4  -1   7 1863.18 167.363   6
   4  -1  -7 1651.11 163.697   3
  -4  -1   7 1742.81 197.415  11
  -4  -1   7 1927.61 201.651   8
  -4   1   7 1347.15 179.098  11
  -4  -1   6 10774.1 357.667   6
  -4   1   6 11244.3 314.213   6
  -4   1   6 11229.5 439.846  11
  -4  -1   6 10615.7 442.614   8
  -4   1   6 10690.8 450.528   8
  -4  -1   6 11007.3 430.205  11
   4  -1  -6 11300.7 319.963   6
   4  -1  -5 88.5563 41.4728   6
  -4   1   5 71.9916 64.9993  11
  -4  -1   5 28.3978 50.3722   6
  -4   1   5 41.0563 37.0408   6
  -4  -1   5 178.146 72.6080   8
  -4   1   5 215.999 98.0753   8
  -4  -1   5-3.97352 67.9980  11
   4   1  -5 52.3673 41.3852   6
   4   1  -4 26120.4 492.071   6
   4  -1  -4 25904.5 546.768  11
  -4  -1   4 25054.8 503.795   6
  -4   1   4 24804.8 417.442   6
  -4  -1   4 24505.4 527.605  11
   4  -1  -4 25285.4 401.155   6
  -4  -1   4 25432.2 588.760   4
   4  -1  -3 18029.4 337.535   6
   4   1  -3 18745.7 407.550   6
  -4  -1   3 18868.1 434.389   6
  -4  -1   3 18565.9 392.369  11
   4  -1  -3 19003.4 415.205  11
  -4  -1   3 18454.4 485.559   4
   4   1  -2 1294.28 114.526   6
   4  -1  -2 1412.02 104.001   6
   4  -1  -2 1627.23 107.283  11
   4  -1  -2 1235.22 108.546  10
   4   1  -1 52056.6 728.742   6
   4  -1  -1 53434.3 489.573  11
   4  -1  -1 50142.3 704.473   1
   4  -1  -1 53353.9 699.701  10
   4   1  -1 51399.6 754.904   9
  -4  -1   1 49923.7 760.155   8
  -4   1   1 49692.8 759.894   8
  -4   1   0 24263.8 508.797  10
  -4  -1   0 23436.7 484.971   8
  -4  -1   0 24806.4 561.732   5
  -4   1   0 24250.7 493.773   8
   4  -1   0 24971.5 501.683   1
   4   1   0 24524.5 486.220   9
  -4   1  -1 41843.5 696.152  10
   4  -1   1 41070.9 717.172   3
  -4  -1  -1 41642.3 726.712  10
  -4  -1  -1 43020.2 751.732   5
   4   1   1 41837.7 597.112   9
  -4   1  -1 41188.3 728.994   7
  -4   1  -1 40769.2 590.164   8
   4   1   2 48853.3 393.339  11
  -4  -1  -2 48907.4 818.643  10
  -4   1  -2 48592.5 794.913  10
   4  -1   2 50135.9 575.196   9
   4  -1   2 50753.5 786.367   3
  -4   1  -2 49475.2 816.477   7
   4   1   2 51148.3 617.115   9
   4   1   3 1196.37 87.8382  11
  -4  -1  -3 1106.41 145.957  10
   4  -1   3 1073.77 118.116   3
  -4   1  -3 943.274 140.311  10
  -4   1  -3 1038.97 133.808   7
  -4  -1  -3 965.047 107.897   7
   4   1   4 446.368 69.2220  11
  -4   1  -4 295.227 96.8818   7
   4  -1   4 270.131 76.4214   3
  -4  -1  -4 347.782 115.404  10
  -4  -1  -4 238.374 72.3590   7
   4  -1   4 274.651 68.8691  11
   4   1   5 1915.74 142.206   3
  -4  -1  -5 2179.63 226.006  10
   4   1   5 1919.79 151.769  11
   4  -1   5 2216.43 176.349  11
   4  -1   5 2180.26 160.873   3
  -4  -1  -5 1845.19 81.6495   8
  -4   1  -5 2100.57 200.607   7
  -4  -1  -5 1998.54 171.134   7
   4   1   6 11834.1 414.123  11
   4  -1   6 12578.6 442.847  11
   4  -1   6 12035.2 361.339   3
  -4   1  -6 13083.8 472.580   7
  -4  -1  -6 13039.6 432.517   7
   4   1   6 12789.3 347.588   3
  -4  -1  -6 12532.5 530.892  10
   4   1   7 9194.65 398.793  11
   4  -1   7 9621.14 421.141  11
   4   1   7 10140.8 291.969   3
   4  -1   7 10778.6 329.234   3
  -4   1  -7 10176.3 447.007   7
  -4  -1  -7 9989.92 399.980   7
   4   1   8 2074.05 209.939  11
   4   1   8 2405.60 135.740   3
  -4  -1  -8 2557.69 233.873   7
   4  -1   8 2137.39 220.571  11
   4   1   9 975.988 158.833  11
   4  -1   9 1064.16 175.274  11
  -4  -1  -9 1280.77 174.556   7
   4   1  10 943.467 175.213  11
   4  -1  10 981.272 189.943  11
  -4  -1 -10 1402.73 199.538   7
   4  -1  11 1519.60 249.647  11
   4   1  11 1207.89 210.291  11
   4   1  12-20.4202 105.870  11
   4  -1  12-16.7734 117.694  11
   4   1  13 325.958 140.573  11
   4  -1  13 372.747 140.282  11
   4  -1  14 138.120 132.882  11
   4   1  14 19.8591 138.784  11
  -4  -2  15 2241.09 300.031   6
  -4   2  15 2305.33 358.013  11
  -4  -2  15 1951.98 331.868  11
  -4  -2  14 2932.61 326.886   6
  -4   2  14 2007.01 320.746  11
  -4  -2  14 2191.65 345.721  11
  -4   2  13 1253.30 251.077  11
  -4  -2  13 1128.99 208.135   6
  -4  -2  13 1458.04 277.563  11
  -4  -2  12 1843.21 236.796   6
  -4  -2  12 1747.27 278.220  11
  -4   2  12 1746.37 279.781  11
  -4   2  12 1800.26 206.330   6
  -4   2  11 692.624 187.328  11
  -4  -2  11 627.382 183.158  11
  -4  -2  11 464.564 115.494   6
  -4   2  11 676.716 129.576   6
  -4  -2  11 540.801 161.431   8
   4  -2 -11 802.323 143.695   3
  -4   2  10 350.814 124.409  11
  -4  -2  10 578.428 187.053  11
  -4   2  10 609.558 120.958   6
  -4  -2  10 518.544 126.926   6
   4  -2 -10 459.784 114.155   3
  -4  -2  10 638.295 175.706   8
  -4  -2   9 405.967 123.588   6
  -4   2   9 256.678 86.5257   6
  -4   2   9 112.319 103.876  11
  -4  -2   9 497.786 163.246  11
   4  -2  -9 141.680 87.8487   3
  -4  -2   9 339.979 138.200   8
  -4   2   8 5333.15 244.244   6
  -4  -2   8 5405.47 301.972   6
  -4   2   8 5428.40 363.510  11
   4  -2  -8 5402.66 303.622   3
  -4  -2   8 5238.97 357.137  11
  -4  -2   8 5076.13 336.587   8
  -4   2   7 6755.45 249.264   6
  -4  -2   7 6393.23 313.008   6
  -4   2   7 6207.40 362.534  11
   4  -2  -7 6214.73 320.153   3
  -4  -2   7 6224.91 361.292  11
  -4  -2   7 6242.89 358.182   8
  -4  -2   6 2450.03 188.520   6
  -4   2   6 2382.13 135.694   6
  -4   2   6 2570.25 221.377  11
   4  -2  -6 2475.15 203.567   3
  -4  -2   6 2443.88 211.369  11
  -4  -2   6 2319.35 217.182   8
  -4  -2   5 5732.27 267.425   6
  -4   2   5 5882.91 187.783   6
  -4  -2   5 5915.86 322.180   8
   4  -2  -5 5527.40 293.874   3
  -4  -2   5 5617.50 287.773  11
   4  -2  -5 5917.92 186.707   6
   4  -2  -4 42393.2 799.343   3
  -4  -2   4 41679.7 698.309   6
  -4   2   4 43018.9 472.941   6
  -4  -2   4 41944.6 703.210  11
   4  -2  -4 42340.6 450.207   6
  -4  -2   4 43690.5 757.306   4
   4  -2  -3 15347.0 272.983   6
   4   2  -3 15543.1 402.924   6
  -4  -2   3 15575.3 419.576   6
   4  -2  -3 15581.2 384.391  11
  -4  -2   3 15868.9 373.968  11
  -4  -2   3 15712.8 441.764   4
   4   2  -2 898.201 104.439   6
   4  -2  -2 948.637 79.5735   6
   4  -2  -2 920.312 89.3047  11
  -4  -2   2 1153.17 128.413   6
   4  -2  -2 931.304 89.3158  10
   4  -2  -1 69193.0 891.253   8
   4  -2  -1 70990.3 798.119   1
   4  -2   0 707.781 99.6900   1
   4   2   0 562.312 85.3466   9
   4  -2   0 558.302 101.374   3
  -4   2   0 554.697 85.9926  10
  -4  -2   0 592.297 100.901   5
   4  -2   0 650.211 88.2509   8
  -4  -2  -1 27795.1 605.912   5
   4  -2   1 27874.9 606.557   3
  -4   2  -1 27412.1 556.701  10
  -4   2  -1 28584.3 538.881   1
  -4  -2  -1 26896.3 520.916   9
   4   2   1 27859.8 510.986   9
   4  -2   1 26710.9 479.401   8
   4   2   1 27074.1 539.783   7
  -4   2  -1 27382.1 615.905   7
   4  -2   2 1003.93 129.932   3
  -4  -2  -2 762.990 130.104  10
  -4  -2  -2 765.298 90.7259   9
  -4   2  -2 1134.37 150.072  10
   4   2   2 776.680 99.2544   7
  -4   2  -2 797.897 121.730   7
   4  -2   3 14322.3 427.551   3
   4  -2   3 13710.5 262.899   9
  -4  -2  -3 13842.9 470.023  10
  -4  -2  -3 13744.4 331.153   9
  -4   2  -3 13700.7 451.652   7
   4   2   4 4130.67 190.435  11
   4  -2   4 3834.63 221.893   3
  -4  -2  -4 3735.53 263.021  10
  -4  -2  -4 4119.51 168.938   9
  -4   2  -4 4253.91 268.084   7
  -4  -2  -4 3986.30 215.939   7
  -4  -2  -5 3042.50 258.853  10
   4   2   5 3254.69 199.319  11
   4  -2   5 2854.04 185.338   3
  -4  -2  -5 2996.31 131.955   9
  -4   2  -5 3383.43 262.322   7
  -4  -2  -5 3062.68 198.191   7
   4   2   6 10096.9 311.910   3
   4   2   6 10206.1 387.380  11
   4  -2   6 10224.0 416.263  11
  -4  -2  -6 10156.1 476.766  10
   4  -2   6 10572.3 353.988   3
  -4  -2  -6 10383.1 212.806   9
  -4   2  -6 11349.5 458.459   7
  -4  -2  -6 10734.0 376.945   7
   4  -2   7 235.540 112.261   3
   4  -2   7 33.7332 71.3057  11
   4   2   7-15.9331 62.4310   3
  -4  -2  -7 30.6596 82.2259   7
   4   2   7-77.7533 89.2902  11
   4   2   8 82.3977 79.6033  11
   4  -2   8-56.2215 102.622  11
   4   2   8-52.4891 52.2935   3
  -4  -2  -8 95.3559 82.5746   7
  -4  -2  -8 123.016 127.484  10
   4   2   9 4191.76 322.595  11
   4  -2   9 4021.79 328.723  11
  -4  -2  -9 4795.90 399.727  10
  -4  -2  -9 4471.86 277.126   7
   4   2  10 1299.17 206.704  11
   4  -2  10 1440.53 212.110  11
  -4  -2 -10 1758.24 189.585   7
   4   2  11 761.435 181.608  11
   4  -2  11 890.181 199.586  11
   4   2  12 3552.97 360.011  11
  -4  -2 -12 3415.64 390.507  10
   4  -2  12 3767.49 380.559  11
  -4  -2 -13 1141.96 284.531  10
   4   2  13 787.712 197.924  11
   4  -2  13 778.562 207.815  11
   4   2  14-95.8520 137.050  11
   4  -2  14-50.6104 122.337  11
  -4  -3  15-90.2274 179.796  11
  -4  -3  15 165.675 127.383   6
  -4  -3  14 4452.15 392.086   6
  -4  -3  14 4663.78 469.524  11
  -4  -3  13 1209.13 269.868  11
  -4  -3  13 1118.12 216.111   6
  -4  -3  12 7602.59 463.352   6
  -4   3  12 7146.57 525.327  11
  -4  -3  12 7001.55 519.155  11
  -4  -3  12 7278.09 480.833   8
  -4   3  11 145.007 82.3798   6
  -4  -3  11 246.501 132.166  11
  -4  -3  11 82.8816 108.470   6
  -4  -3  11 277.939 129.265   8
   4  -3 -11 70.3068 111.656   3
  -4   3  11 3.53319 150.824  11
  -4  -3  10 5098.97 339.641   6
  -4   3  10 4815.25 383.059  11
   4  -3 -10 5254.92 314.060   3
  -4  -3  10 5069.43 367.988   8
  -4  -3  10 5052.44 400.169  11
  -4   3  10 5058.18 269.280   6
  -4  -3   9 284.682 104.526   6
  -4   3   9 234.999 68.9072   6
  -4  -3   9 238.507 115.321  11
  -4  -3   9 220.200 109.067   8
   4  -3  -9 390.644 116.700   3
  -4  -3   8 80.3919 99.6153  11
   4  -3  -8 311.170 109.099   3
  -4   3   8 256.457 63.3836   6
  -4  -3   8 206.634 97.9872   6
  -4  -3   8 165.122 104.475   8
  -4  -3   7 11864.1 499.071  11
  -4   3   7 12240.0 304.086   6
  -4  -3   7 12412.6 449.985   6
   4  -3  -7 13046.0 469.370   3
  -4  -3   7 11660.1 493.595   8
  -4  -3   6 13746.9 449.829   6
  -4   3   6 13381.1 272.971   6
  -4  -3   6 13842.9 497.883  11
   4  -3  -6 14544.5 492.981   3
  -4  -3   6 14561.6 525.701   8
  -4  -3   5 8947.54 352.253   6
  -4   3   5 8715.38 187.864   6
  -4  -3   5 9174.37 399.397   8
   4  -3  -5 9369.57 393.040   3
  -4  -3   5 8790.61 367.199  11
  -4  -3   4 1469.47 154.178   6
  -4  -3   4 1317.89 134.298  11
   4  -3  -4 1369.92 165.801   3
   4  -3  -4 1276.32 63.6329   6
  -4  -3   4 1642.27 164.311   4
   4  -3  -3 4671.47 125.061   6
  -4  -3   3 4691.07 248.659   6
   4  -3  -3 5027.65 234.466  11
  -4  -3   3 4667.98 211.556  11
   4  -3  -3 4989.22 186.977  10
  -4  -3   3 5139.25 252.780   4
   4  -3  -2 3641.62 162.895  10
   4  -3  -2 3487.28 134.266   6
  -4  -3   2 3711.96 223.510   6
   4  -3  -1 11929.7 315.494   1
  -4  -3   1 11527.0 391.394   9
  -4   3   0 1330.68 116.297  10
   4  -3   0 1365.33 161.573   3
  -4  -3   0 1363.43 136.745   9
   4  -3   0 1512.03 131.081   8
  -4  -3   0 1567.16 146.125   5
  -4   3  -1 206.995 98.0011  10
  -4  -3  -1 51.2299 63.7413   9
   4  -3   1 57.6274 50.3137   8
   4  -3   1 220.300 114.722   3
  -4   3  -1 271.747 95.3867   1
  -4   3  -1 15.1619 78.0468   7
   4   3   1 226.979 67.4925   7
  -4  -3  -2 65670.1 551.086  11
   4  -3   2 66692.0 960.194   3
  -4   3  -2 64355.8 917.295  10
  -4  -3  -2 65560.3 815.892   9
  -4  -3  -2 62964.4 989.702  10
  -4   3  -2 66164.8 995.990   7
   4   3   2 65711.4 812.098   7
  -4   3  -2 65891.6 833.223   1
   4  -3   2 65472.8 706.930   8
   4  -3   3 276.070 45.7446   8
   4  -3   3 315.068 91.4470   3
  -4  -3  -3 282.079 99.1834  10
  -4  -3  -3 329.925 70.0999   9
   4   3   3 440.298 83.3895   7
   4  -3   4 1952.93 167.930   3
  -4  -3  -4 2032.53 204.156  10
  -4  -3  -4 2137.93 139.465   9
  -4   3  -4 2315.31 220.291   7
  -4  -3  -5 41684.3 567.926   9
   4  -3   5 38881.3 591.859   2
   4  -3   5 40996.1 735.250   3
  -4  -3  -5 41163.1 899.554  10
  -4   3  -5 42086.4 870.303   7
  -4  -3  -6 16680.1 606.603  10
   4  -3   6 15799.0 340.500   2
   4  -3   6 17316.5 479.885   3
  -4  -3  -6 15965.8 333.394   9
  -4  -3  -6 16230.7 439.101   7
   4   3   7 22003.7 435.327   3
   4   3   7 21158.2 607.511  11
  -4  -3  -7 21505.6 722.742  10
  -4  -3  -7 21493.1 358.821   9
   4  -3   7 20972.9 660.757  11
  -4  -3  -7 21956.5 528.806   7
   4  -3   8 5467.36 371.833  11
   4   3   8 5297.70 193.248   3
  -4  -3  -8 5274.70 394.946  10
  -4  -3  -8 5752.12 282.594   7
   4   3   8 5654.12 345.712  11
   4  -3   9 232.907 132.890  11
  -4  -3  -9 226.082 162.261  10
  -4  -3  -9 166.849 78.0119   7
   4   3   9 126.836 110.426  11
   4  -3  10-77.3810 111.211  11
  -4  -3 -10 151.854 165.583  10
   4   3  10-72.5487 127.199  11
   4   3  11 1179.37 197.119  11
   4  -3  11 1294.98 228.435  11
  -4  -3 -11 1310.81 253.628  10
   4  -3  12 659.247 193.135  11
  -4  -3 -12 766.312 223.662  10
   4  -3  13 232.450 159.902  11
  -4  -3 -13 208.977 185.003  10
   4  -3  14 2391.05 342.709  11
  -4  -4  16 148.772 136.006   6
  -4  -4  15 23.0677 145.804  11
  -4  -4  15 72.9333 129.767   6
  -4  -4  14 200.154 143.922   6
  -4  -4  14 342.559 189.834  11
  -4  -4  13 2499.96 300.944   6
  -4  -4  13 2675.53 353.416  11
  -4  -4  13 2918.84 324.408   8
  -4  -4  12 167.494 156.655  11
  -4  -4  12 93.3924 122.209   6
  -4  -4  12 494.470 176.254   8
  -4  -4  11 231.571 126.239   6
  -4  -4  11 9.82791 128.805  11
  -4   4  11 129.528 75.4941   6
  -4  -4  11 8.11109 106.910   8
   4  -4 -11 12.1082 98.6491   3
  -4  -4  10 206.569 127.252  11
  -4  -4  10 562.420 138.563   6
  -4  -4  10 640.190 149.554   8
  -4   4  10 658.510 105.914   6
   4  -4 -10 558.887 117.504   3
  -4   4   9 869.309 102.589   6
  -4  -4   9 680.866 135.423   6
  -4  -4   9 783.596 171.073  11
  -4  -4   9 831.468 162.254   8
   4  -4  -9 561.826 115.491   3
  -4   4   8 215.930 51.5318   6
  -4  -4   8-49.3205 93.4091  11
  -4  -4   8 11.0388 77.3546   6
  -4  -4   8-36.7088 96.6800   8
   4  -4  -8 64.6993 108.894   3
  -4   4   7 21847.0 353.317   6
  -4  -4   7 22917.2 638.189   6
   4  -4  -7 23250.0 658.036   3
  -4  -4   7 22601.2 691.618  11
  -4  -4   7 23024.6 696.646   8
  -4  -4   6 2000.34 196.349   6
  -4   4   6 1903.98 84.2216   6
  -4  -4   6 2140.11 207.288  11
   4  -4  -6 2235.90 216.341   3
  -4  -4   5 14706.2 478.782   6
   4  -4  -5 15705.6 526.026   3
  -4  -4   5 14279.7 474.558  11
  -4  -4   4 24216.5 590.452   6
   4  -4  -4 25229.4 650.361   3
  -4   4   4 25918.7 632.364   4
  -4  -4   4 24958.0 560.419   4
  -4  -4   3 17767.0 503.657   6
   4  -4  -3 18339.3 323.206  10
  -4  -4   3 18005.2 461.206   4
  -4  -4   2 19526.6 533.666   6
  -4   4   1 32294.0 499.564  10
  -4  -4   1 33750.4 696.017   9
   4  -4  -1 32472.6 485.224   1
   4  -4   0 911.069 152.702   3
  -4  -4   0 755.296 113.909   9
   4  -4   0 770.959 108.965   8
  -4  -4   0 614.219 103.686   5
  -4   4   0 784.251 99.2278  10
   4  -4   1 176559. 1635.00   3
  -4   4  -1 178644. 1238.24   1
  -4   4  -1 176402. 1393.44  10
  -4  -4  -1 173220. 1440.33   9
  -4  -4  -1 176904. 1496.34   5
   4  -4   1 174514. 1350.32   8
  -4  -4  -2 2183.49 113.877  11
   4  -4   2 2249.84 192.099   3
  -4  -4  -2 2260.37 172.233   9
  -4   4  -2 2454.17 215.521   5
   4  -4   2 2289.20 146.026   8
  -4   4  -2 2341.56 217.630   7
   4   4   2 1900.82 136.965   7
  -4   4  -2 2185.36 165.549   1
  -4  -4  -3 20267.6 467.990   9
   4  -4   3 20999.3 555.561   3
  -4  -4  -3 20935.0 409.706  11
  -4  -4  -3 20137.7 585.800  10
   4  -4   3 20184.5 378.118   8
   4   4   3 21210.7 442.692   7
  -4   4  -3 20814.4 600.910   7
   4  -4   3 21456.7 498.487   2
  -4  -4  -4 6020.13 251.858  11
   4  -4   4 5583.45 243.131   2
   4  -4   4 6146.34 306.424   3
  -4  -4  -4 6029.65 251.990   9
  -4  -4  -4 5437.61 322.980  10
  -4   4  -4 5993.74 343.098   7
   4  -4   5 4341.61 202.824   2
   4  -4   5 5029.30 286.760   3
  -4  -4  -5 4812.80 222.732   9
  -4  -4  -5 4449.63 308.388  10
   4  -4   6 1768.48 123.179   2
  -4  -4  -6 1665.93 218.630  10
  -4  -4  -6 1858.40 139.210   9
  -4  -4  -7 200.375 161.425  10
  -4  -4  -7 177.691 84.0840   9
   4   4   8 7212.09 234.526   3
   4  -4   8 7359.16 434.608  11
  -4  -4  -8 7397.28 451.281  10
  -4  -4  -8 7124.30 291.133   7
   4  -4   9 6356.15 421.965  11
  -4  -4  -9 6892.98 470.029  10
   4  -4  10 2896.25 309.651  11
  -4  -4 -10 3030.10 339.865  10
   4  -4  11 1688.38 257.743  11
  -4  -4 -11 1871.69 288.888  10
   4  -4  12 105.341 118.499  11
  -4  -4 -12 29.2405 125.714  10
   4  -4  13 46.3514 127.391  11
  -4  -4 -13 40.2486 156.552  10
   4  -4  13 21.4357 139.530   6
   4  -4  14 175.870 170.290  11
  -4  -5  16 457.057 182.219   6
  -4  -5  15 1365.79 251.009   6
  -4  -5  14 499.930 216.197  11
  -4  -5  14 643.067 194.972   6
  -4  -5  14 560.206 175.164   8
  -4  -5  13 740.689 223.527  11
  -4  -5  13 1203.52 238.892   6
  -4  -5  13 955.268 204.145   8
  -4  -5  12 1338.41 256.006  11
  -4  -5  12 1450.49 236.966   6
  -4  -5  12 1557.07 243.883   8
  -4  -5  11 4909.75 384.320   6
  -4  -5  11 4815.58 425.016  11
  -4  -5  11 4388.49 362.197   8
  -4  -5  10 2825.87 274.174   6
  -4  -5  10 2738.27 309.959  11
   4  -5 -10 3275.31 265.560   3
  -4  -5  10 3209.87 301.245   8
  -4   5  10 2832.28 185.690   6
  -4  -5   9 68.8459 107.160  11
  -4  -5   9-2.67312 102.918   8
  -4   5   9 170.005 54.5946   6
  -4  -5   9 178.556 95.1790   6
   4  -5  -9 81.7525 112.132   3
  -4   5   8 2842.23 138.041   6
  -4  -5   8 2836.80 256.827   6
  -4  -5   8 2776.00 279.362  11
  -4  -5   8 2885.65 266.037   8
   4  -5  -8 2534.01 221.788   3
  -4   5   7 7029.16 165.118   6
  -4  -5   7 7959.77 399.245   6
  -4  -5   7 7363.66 406.911  11
   4  -5  -7 7847.50 389.063   3
  -4  -5   6 1032.71 156.863   6
   4  -5  -6 1069.75 146.288   3
  -4  -5   5 19564.1 583.121   6
   4  -5  -5 20430.6 617.125   3
  -4  -5   4 1800.46 188.819   6
   4  -5  -4 1921.56 93.6094  10
  -4  -5   4 1811.04 193.625   9
   4  -5  -4 1610.03 169.036   3
  -4   5   4 2212.66 216.555   4
  -4  -5   4 2319.13 183.171   4
  -4   5   3 264.464 84.9615   4
  -4  -5   3 243.492 76.7747   4
  -4  -5   3 233.748 80.0591   6
  -4  -5   3 315.581 104.835   9
   4  -5  -3 171.023 126.137   3
  -4  -5   2 3509.05 242.081   6
   4  -5  -2 3377.82 153.132   1
  -4  -5   2 3789.03 252.165   9
  -4   5   2 3369.29 230.414   4
   4  -5  -2 3421.69 109.843   6
  -4  -5   1 1610.96 175.861   6
   4   5  -1 1754.04 172.229   1
  -4   5   1 1671.65 114.417  10
  -4  -5   1 1702.98 169.868   9
   4  -5  -1 1726.67 116.416   1
   4  -5   0 18942.1 565.205   3
  -4   5   0 19311.8 412.926  10
  -4  -5   0 19620.1 523.537   9
   4   5   0 19844.5 555.381   1
  -4  -5   0 19120.6 476.078   5
  -4   5   0 19744.6 541.242   5
   4   5   1 7032.11 365.947   1
  -4   5  -1 6125.90 225.039   1
   4  -5   1 6090.42 323.172   3
  -4  -5  -1 6181.67 295.015   9
  -4  -5  -1 6717.29 298.362   5
  -4   5  -1 6389.55 321.741   5
  -4   5  -1 6373.04 340.564   7
  -4  -5  -2 1021.77 130.561   9
  -4  -5  -2 918.633 87.0521  11
  -4   5  -2 1075.92 148.693   5
  -4   5  -2 1194.03 180.547   7
  -4   5  -2 1159.30 116.400   1
   4   5   2 856.308 92.6299   7
   4  -5   2 1129.97 163.614   3
  -4  -5  -3 33939.6 551.512  11
   4  -5   3 34811.5 748.337   3
  -4  -5  -3 33114.1 638.393   9
  -4   5  -3 35265.2 774.629   5
  -4  -5  -3 33948.1 778.051  10
  -4   5  -3 34348.9 783.940   7
   4   5   3 33882.4 541.426   7
  -4  -5  -4 46645.8 730.548  11
   4  -5   4 44695.4 707.296   2
   4  -5   4 44208.4 853.691   3
  -4  -5  -4 43198.2 710.697   9
   4  -5   4 45240.7 562.331   8
  -4  -5  -4 44245.7 927.465  10
   4  -5   5 2960.45 182.556   2
   4  -5   5 3352.07 269.829   3
  -4  -5  -5 2641.70 245.410  10
  -4  -5  -6 5336.58 362.432  10
  -4  -5  -7 90511.1 1494.65  10
  -4  -5  -8 4374.78 361.520  10
   4  -5   9 113.923 120.180  11
  -4  -5  -9 127.162 148.218  10
  -4  -5 -10 823.007 219.158  10
   4  -5  10 706.011 196.336  11
   4  -5  11 3527.05 370.844  11
  -4  -5 -11 3283.07 359.762  10
   4  -5  12 48.1131 132.563  11
  -4  -5 -12 273.360 164.988  10
   4  -5  12 27.3168 179.234   6
   4  -5  13-83.6103 147.424  11
  -4  -5 -13 65.4993 142.151  10
   4  -5  14 5998.03 543.514  11
  -4  -6  15 242.218 133.275   6
  -4  -6  14 1103.81 269.940  11
  -4  -6  14 1005.40 221.348   6
  -4  -6  14 874.244 205.093   8
  -4  -6  13-44.9875 119.866   6
  -4  -6  13-29.3897 130.810  11
  -4  -6  13-178.207 151.880   8
  -4  -6  12 336.671 161.668   6
  -4  -6  12 453.596 174.514  11
  -4  -6  12 254.310 143.766   8
  -4  -6  11 673.213 192.850  11
  -4  -6  11 558.808 166.236   6
  -4  -6  11 687.826 176.322   8
  -4  -6  10 4174.90 358.385   6
  -4  -6  10 3916.99 380.991  11
   4  -6 -10 4770.43 336.000   3
  -4  -6  10 4761.06 373.265   8
  -4  -6   9 296.738 156.367   6
  -4   6   9 245.445 58.9180   6
  -4  -6   9 486.451 170.751  11
  -4  -6   9 431.467 170.591   8
   4  -6  -9 191.519 133.382   3
  -4   6   8 562.070 56.5521   6
  -4  -6   8 718.742 177.797  11
  -4  -6   8 874.966 172.909   6
   4  -6  -8 568.850 149.171   3
  -4  -6   7 10433.7 479.260   6
   4  -6  -7 11206.4 477.126   3
  -4  -6   6 1753.40 198.372   6
   4  -6  -6 1705.44 199.009   3
  -4  -6   5 1491.33 186.954   6
   4  -6  -5 1563.25 70.6527  10
   4  -6  -5 1571.94 195.392   3
  -4  -6   4 12781.0 479.850   6
  -4  -6   4 13008.9 496.879   9
   4  -6  -4 13434.8 508.664   3
  -4   6   4 13701.9 479.209   4
  -4  -6   3 13216.5 477.891   6
   4  -6  -3 14368.6 521.540   3
  -4  -6   3 13930.1 494.766   9
  -4   6   3 14989.2 479.750   4
  -4  -6   3 13579.7 382.346   4
  -4  -6   2-25.1724 57.5917   4
  -4   6   2-31.0880 85.4865   4
   4  -6  -2 39.3705 21.3660   6
  -4  -6   2 5.17725 73.7380   6
  -4  -6   2-11.1709 75.9649   9
   4  -6  -2-7.37888 41.4732   1
   4   6  -2 45.9515 49.0908   5
   4  -6  -2-91.0252 136.471   3
  -4   6   1 585.256 66.1913  10
   4   6  -1 408.855 97.0324   1
  -4  -6   1 651.035 124.703   6
  -4  -6   1 647.091 122.509   9
  -4   6   1 474.919 96.0572   7
   4  -6  -1 680.604 69.0720   6
   4  -6   0 66489.9 1096.61   3
  -4  -6   0 66990.8 996.211   9
   4   6   0 63925.8 1008.10   1
  -4   6   0 64792.3 753.664  10
  -4  -6   0 66100.8 862.375   5
  -4   6   0 66584.0 1000.72   5
  -4   6   0 68872.9 1083.18   7
   4   6   1 332.500 160.443   1
  -4   6  -1 37.9684 40.4761   1
  -4  -6  -1 91.6733 88.6482   9
  -4  -6  -1 69.3042 79.1058   5
  -4   6  -1 114.308 94.0662   5
  -4   6  -1 34.9519 102.110   7
   4  -6   1 55.6170 102.695   3
  -4  -6  -2 915.939 135.105   9
  -4   6  -2 933.184 140.704   5
  -4   6  -2 1213.84 186.881   7
  -4   6  -2 801.366 98.2912   1
   4  -6   2 1028.89 182.788   3
  -4  -6  -3 7388.49 279.253  11
   4  -6   3 7776.14 383.940   3
  -4   6  -3 8166.31 379.412   5
  -4   6  -3 7539.50 397.096   7
   4   6   3 6677.98 236.322   7
  -4  -6  -3 7182.08 324.317   9
   4  -6   4 15719.6 448.537   2
  -4  -6  -4 14878.5 551.711  10
   4  -6   4 16695.9 561.363   3
  -4  -6  -4 15187.9 436.125  11
  -4  -6  -5 1332.05 186.087  10
  -4  -6  -6 7166.46 415.504  10
   4  -6   6 7426.31 175.285   9
  -4  -6  -7 2195.16 279.273  10
  -4  -6  -8 61.2366 128.060  10
  -4  -6  -9 168.853 134.311  10
   4  -6  10 1724.89 265.791  11
  -4  -6 -10 2011.71 284.334  10
   4  -6  10 1913.70 290.592   6
   4  -6  11 107.016 118.750  11
  -4  -6 -11 234.287 169.925  10
   4  -6  11 225.434 173.861   6
   4  -6  12 346.667 182.986   6
   4  -6  12 606.799 200.761  11
  -4  -6 -12 980.131 232.676  10
   4  -6  13-42.7255 123.844  11
  -4  -6 -13-10.0649 157.732  10
  -4  -7  15-25.5172 150.464   6
  -4  -7  14 270.145 162.377   6
  -4  -7  14 203.099 154.385  11
  -4  -7  14 166.149 121.094   8
  -4  -7  13 108.054 155.430  11
  -4  -7  13 188.213 136.981   6
  -4  -7  13 380.192 142.771   8
  -4  -7  12 259.939 146.629  11
  -4  -7  12 188.666 135.314   6
  -4  -7  12 304.965 156.000   8
  -4  -7  11 1013.28 222.417  11
  -4  -7  11 1292.78 234.800   6
  -4  -7  11 1127.99 211.206   8
  -4  -7  10 1387.56 241.812   6
  -4  -7  10 1253.46 244.754  11
   4  -7 -10 1971.93 247.002   3
  -4  -7  10 1747.78 254.860   8
  -4  -7   9 22911.7 776.060   6
  -4  -7   9 21475.7 808.368  11
   4  -7  -9 23339.1 729.774   3
  -4  -7   8 8796.64 478.272   6
   4  -7  -8 9796.20 490.200   3
  -4  -7   7 15681.5 610.003   6
   4  -7  -7 16355.8 604.872   3
  -4  -7   6 380.816 132.173   9
  -4  -7   6 432.670 127.896   6
   4  -7  -6 620.841 179.792   3
  -4  -7   5 19542.5 629.466   6
   4  -7  -5 20239.7 651.306   3
  -4  -7   5 20298.5 644.908   9
  -4  -7   4 6756.98 365.619   6
   4  -7  -4 6881.45 390.869   3
  -4  -7   4 6973.35 384.186   9
  -4   7   4 7255.66 357.329   4
  -4  -7   3 29.7356 73.6746   6
  -4   7   3 10.5304 74.6259   4
  -4  -7   3-8.91552 58.0207   4
   4   7  -3 69.6566 49.4235   5
  -4  -7   3-6.88955 86.5152   9
   4  -7  -3 54.4634 110.393   3
   4  -7  -2 19084.3 266.752   6
   4   7  -2 18848.1 567.211   1
  -4  -7   2 19015.7 601.053   6
   4  -7  -2 19920.9 646.657   3
  -4  -7   2 20355.1 601.964   9
   4  -7  -2 18973.8 283.994   1
   4   7  -2 19821.3 453.372   5
  -4   7   2 20710.5 598.454   7
  -4  -7   2 19003.7 433.325   4
  -4   7   2 20627.2 562.127   4
  -4  -7   1 9091.41 422.530   6
  -4   7   1 9003.68 240.854  10
  -4  -7   1 9813.99 414.682   9
   4  -7  -1 9898.97 461.014   3
  -4   7   1 9117.36 405.349   7
   4   7  -1 8449.13 383.892   1
   4  -7  -1 9148.84 243.222   6
   4  -7   0 1745.16 241.340   3
  -4  -7   0 1314.18 185.066   9
  -4  -7   0 1131.22 126.784   5
   4   7   0 1378.09 209.084   1
  -4   7   0 1434.42 192.691   7
   4  -7   0 1098.08 110.141   6
   4   7   1 27592.8 708.053   1
  -4   7  -1 27534.9 406.249   1
   4  -7   1 29143.3 766.324   3
  -4  -7  -1 28751.1 687.538   9
  -4  -7  -1 28816.0 591.248   5
  -4   7  -1 30940.4 711.069   5
  -4   7  -1 31189.3 758.202   7
   4  -7   1 27806.3 574.207   6
   4  -7   2 227.925 155.473   3
   4  -7   2 15.7689 63.8333   6
  -4   7  -2 86.9976 58.1733   1
  -4   7  -2-45.8471 80.7170   5
  -4   7  -2 205.060 135.633   7
  -4  -7  -2 87.5966 101.159   9
  -4  -7  -3-15.5768 68.0589  11
  -4   7  -3 128.213 104.645   5
   4   7   3-28.5798 47.9668   7
   4  -7   3-29.2171 81.5793   6
  -4   7  -4 21635.5 645.337   5
  -4  -7  -5 6971.07 402.590  10
  -4  -7  -6 8047.88 444.640  10
  -4  -7  -7 4303.96 352.184  10
   4  -7   7 4712.24 377.198   6
  -4  -7  -8 13000.5 603.077  10
   4  -7   8 13981.3 661.090   6
   4  -7   9 1211.97 241.864   6
  -4  -7  -9 762.512 177.808  10
  -4  -7 -10 1980.94 276.117  10
   4  -7  10 2644.98 334.326   6
   4  -7  11 3758.71 395.302  11
  -4  -7 -11 3188.48 352.046  10
   4  -7  11 3957.40 415.024   6
   4  -7  12 5.41908 123.914   6
   4  -7  12 46.7818 109.648  11
  -4  -7 -12-114.326 158.952  10
  -4  -7 -13 525.517 209.749  10
   4  -7  13 604.463 211.929  11
  -4  -8  14 146.907 161.522  11
  -4  -8  14-83.6648 113.704   6
  -4  -8  14 167.530 149.331   8
  -4  -8  13 1071.20 243.710  11
  -4  -8  13 1158.01 233.414   6
  -4  -8  13 1114.79 235.542   8
  -4  -8  12-137.987 175.786  11
  -4  -8  12-148.184 145.492   6
  -4  -8  12-56.9908 122.365   8
  -4  -8  11-10.0940 145.065  11
  -4  -8  11 419.507 150.754   6
  -4  -8  11 29.9052 121.728   8
  -4  -8  10 12446.9 621.748   6
  -4  -8  10 12975.7 671.302  11
  -4  -8  10 13574.2 623.565   8
  -4  -8   9 6804.86 450.819   6
   4  -8  -9 7474.69 441.864   3
  -4  -8   8 1644.44 255.582   6
   4  -8  -8 2059.10 279.666   3
  -4  -8   7 94254.8 1510.08   6
   4  -8  -7 98081.2 1502.68   3
  -4  -8   7 96700.2 1517.14   9
  -4  -8   6 8221.45 445.378   6
  -4  -8   6 9068.54 460.969   9
   4  -8  -6 9454.30 485.291   3
  -4  -8   5 8637.55 442.802   6
   4  -8  -5 10090.0 497.090   3
  -4  -8   5 9302.04 463.141   9
  -4  -8   4 4814.86 328.974   6
  -4  -8   4 4986.23 331.848   9
  -4   8   4 5413.70 321.270   4
  -4  -8   3 25299.3 721.188   6
   4  -8  -3 27633.8 786.563   3
  -4  -8   3 26153.2 722.779   9
   4   8  -3 25187.3 514.721   5
  -4   8   3 27219.5 665.320   4
  -4  -8   3 26750.3 513.453   4
   4  -8  -2 7285.72 184.941   6
  -4  -8   2 6977.36 386.014   6
   4   8  -2 7126.18 360.264   1
   4  -8  -2 7711.59 445.864   3
  -4  -8   2 7777.70 389.668   9
  -4   8   2 7551.93 372.734   7
  -4   8   2 7725.80 355.453   4
  -4  -8   2 7280.77 261.868   4
  -4  -8   1 3112.37 269.517   6
  -4   8   1 3021.33 139.906  10
  -4  -8   1 3530.75 276.790   9
   4  -8  -1 3884.49 332.348   3
   4   8  -1 3046.27 245.762   1
  -4   8   1 3058.52 246.056   7
   4  -8  -1 3137.84 153.543   6
  -4  -8   0 82729.8 1214.93   9
   4  -8   0 79545.1 1339.31   3
   4   8   0 79680.2 1197.84   1
  -4  -8   0 81891.6 932.205   5
  -4   8   0 83309.0 1260.71   7
   4  -8   0 79267.5 874.239   6
   4   8   1 8869.95 415.001   1
  -4  -8  -1 8857.69 402.500   9
   4  -8   1 9702.46 490.993   3
  -4  -8  -1 9112.79 333.565   5
  -4   8  -1 9643.45 402.447   5
  -4   8  -1 9210.95 438.494   7
   4  -8   1 9045.08 332.704   6
  -4   8  -2 7803.37 368.913   5
  -4   8  -2 7065.57 225.378   1
  -4   8  -2 7528.68 406.991   7
   4  -8   2 7753.87 340.152   6
  -4   8  -3 17823.4 578.998   5
   4   8   3 16772.5 362.661   7
  -4   8  -4 15235.4 548.578   5
   4   8   4 14498.1 293.893   7
   4  -8   4 15588.0 569.029   6
   4  -8   5 2252.65 255.054   6
  -4  -8  -6 8088.38 462.079  10
   4  -8   6 8871.32 488.479   6
  -4  -8  -7 19295.4 715.500  10
   4  -8   7 20827.0 772.518   6
  -4  -8  -8 3072.57 312.149  10
   4  -8   8 3515.65 347.150   6
  -4  -8  -9 8608.05 525.529  10
   4  -8   9 9873.21 594.785   6
  -4  -8 -10 12.5955 139.524  10
   4  -8  10-157.796 180.734   6
   4  -8  11 109.502 135.173  11
  -4  -8 -11 487.776 172.123  10
   4  -8  11 447.541 199.886   6
   4  -8  12 2204.24 339.063   6
  -4  -8 -12 2073.47 307.885  10
   4  -8  12 1397.55 272.090  11
   4  -8  13 36.5675 139.831  11
  -4  -8 -13 41.8853 158.191  10
  -4  -9  14-7.68256 157.474   6
  -4  -9  14-127.412 136.500   8
  -4  -9  13 2719.03 354.942   6
  -4  -9  13 2166.48 343.702  11
  -4  -9  13 2511.22 323.734   8
  -4  -9  12 129.809 142.159  11
  -4  -9  12-218.704 175.274   6
  -4  -9  12 135.032 117.041   8
  -4  -9  11 3.77659 139.126  11
  -4  -9  11 8.98896 116.371   8
  -4  -9  11-49.9194 139.469   6
  -4  -9  10 3833.24 364.548   6
  -4  -9   9 4643.43 386.973   6
  -4  -9   8 16501.5 682.434   6
  -4  -9   8 16721.8 677.296   9
  -4  -9   7 2779.75 319.920   6
  -4  -9   7 2906.34 309.855   9
  -4  -9   6 161.849 127.372   9
  -4  -9   6-27.8484 104.267   6
  -4  -9   5 364.894 121.271   6
  -4  -9   5 558.974 150.060   9
  -4   9   4 1054.86 167.818   2
  -4  -9   4 1161.05 184.127   6
  -4  -9   4 1469.62 200.275   9
   4   9  -4 1203.34 122.052   5
  -4   9   4 1403.29 169.704   4
  -4  -9   3 4971.96 347.924   6
  -4   9   3 4797.84 345.819   2
  -4  -9   3 5250.32 345.202   9
   4   9  -3 5391.23 237.031   5
   4  -9  -3 6070.73 430.647   3
  -4   9   3 5901.65 321.215   4
  -4   9   2 261.191 93.4254   4
  -4  -9   2 243.222 62.8487   4
  -4   9   2 4.93083 162.425   2
   4   9  -2 76.7946 144.081   1
  -4  -9   2 266.204 116.266   6
  -4  -9   2 403.523 142.526   9
  -4   9   2 12.8299 105.974   7
   4  -9  -2 260.588 47.1144   6
   4  -9  -1 7450.88 249.830   6
  -4  -9   1 7549.07 419.720   6
  -4   9   1 7427.25 216.299  10
   4   9  -1 7357.82 385.767   1
  -4   9   1 7218.18 401.627   2
  -4   9   1 7961.63 402.659   7
  -4   9   1 7902.02 359.920   4
  -4  -9   1 7523.83 402.491   9
   4   9   0 3447.30 279.890   1
  -4  -9   0 3202.28 184.483   5
  -4  -9   0 3381.25 270.629   9
  -4   9   0 3670.26 284.709   7
   4  -9   0 3341.56 191.418   6
  -4  -9  -1 5226.15 249.884   5
   4   9   1 5225.44 344.022   1
  -4   9  -1 5281.32 301.225   5
  -4   9  -1 5396.61 350.101   7
   4  -9   1 4936.23 253.989   6
  -4  -9  -2 877.866 123.961   5
  -4   9  -2 813.853 78.9007   1
  -4   9  -2 610.450 123.260   5
   4  -9   2 928.169 138.333   6
  -4   9  -3 17757.1 572.416   5
   4   9   3 15849.2 350.731   7
   4  -9   3 17332.6 567.021   6
  -4   9  -4 7742.72 403.536   5
   4  -9   4 7829.78 416.149   6
  -4   9  -5 24370.9 726.976   5
   4  -9   5 24506.5 769.918   6
   4  -9   6 6283.05 413.966   6
   4  -9   7 1537.70 257.125   6
   4  -9   8 351.097 170.487   6
  -4  -9  -8-296.948 186.993  10
  -4  -9  -9 3983.85 367.843  10
   4  -9   9 4149.84 404.885   6
  -4  -9 -10 2770.40 330.670  10
   4  -9  10 3362.74 385.735   6
   4  -9  11 40.4285 153.276   6
  -4  -9 -11 188.138 165.729  10
   4  -9  12-115.600 149.554  11
  -4  -9 -12-21.7310 137.085  10
  -4  -9 -13-145.372 163.946  10
  -4 -10  14 234.726 150.999   8
  -4 -10  13 2792.44 362.255   6
  -4 -10  13 2858.99 401.021  11
  -4 -10  13 2836.54 341.523   8
  -4 -10  12 64.7729 141.889  11
  -4 -10  12 84.0537 123.833   6
  -4 -10  12 404.675 169.996   8
  -4 -10  11 924.468 223.781  11
  -4 -10  11 1126.31 229.477   6
  -4 -10  10 572.735 188.691   6
  -4 -10   9 311.774 166.081   6
  -4 -10   8 8586.29 523.352   6
  -4 -10   8 8846.22 506.096   9
  -4 -10   7 1796.04 247.233   6
  -4 -10   7 2366.84 262.814   9
  -4 -10   6 1681.32 236.422   6
  -4 -10   6 1409.41 213.803   9
  -4  10   5-13.4886 163.843   2
  -4 -10   5-12.6769 95.2957   6
  -4 -10   5-23.4403 98.4583   9
  -4  10   4 209.872 131.586   2
  -4 -10   4 391.538 143.429   9
  -4 -10   4 355.468 128.283   6
   4  10  -4 408.579 73.4032   5
  -4  10   3 1180.95 188.463   2
  -4 -10   3 1271.16 192.455   6
  -4 -10   3 1382.54 205.745   9
  -4  10   3 1071.54 149.324   7
  -4  10   3 1509.04 173.132   4
   4 -10  -2 5488.50 197.882   6
  -4 -10   2 6099.23 398.856   6
   4  10  -2 5777.83 358.365   1
  -4  10   2 5367.71 374.033   2
  -4 -10   2 5880.50 378.273   9
  -4  10   2 5781.17 346.726   7
  -4  10   2 6081.71 325.379   4
  -4 -10   2 5393.88 208.910   4
   4 -10  -1 7456.04 269.001   6
  -4 -10   1 7723.87 440.596   6
  -4  10   1 7322.26 215.391  10
  -4  10   1 7653.86 429.191   2
  -4 -10   1 7611.54 417.348   9
  -4  10   1 7974.79 415.683   7
  -4 -10   1 7147.74 240.364   4
  -4  10   1 7816.29 362.741   4
   4  10  -1 7469.64 407.218   1
   4 -10   0 3121.28 192.900   6
  -4 -10   0 3454.73 288.012   9
  -4  10   0 3128.17 270.687   2
   4  10   0 3147.80 267.947   1
  -4  10   0 3380.02 286.867   7
   4  10   1 3291.54 286.313   1
  -4  10  -1 2900.63 257.210   2
  -4 -10  -1 3471.12 201.138   5
  -4  10  -1 3859.93 316.339   7
   4 -10   1 3405.52 217.907   6
  -4 -10  -2 5867.22 282.559   5
  -4  10  -2 5935.75 336.885   5
  -4  10  -2 5902.61 394.775   7
   4 -10   2 5872.93 308.940   6
  -4  10  -3 3649.99 276.311   5
   4 -10   3 3973.68 284.807   6
  -4  10  -4 9854.14 454.678   5
   4 -10   4 9425.29 455.180   6
   4 -10   5 681.593 159.354   6
  -4  10  -5 621.712 147.405   5
   4 -10   6 733.035 175.354   6
   4 -10   7 5858.92 435.610   6
   4 -10   8 1405.95 241.955   6
  -4 -10  -9 7289.46 488.182  10
   4 -10   9 7058.78 524.128   6
   4 -10  10 1410.15 272.445   6
  -4 -10 -10 1478.63 250.057  10
  -4 -10 -11 69.5591 116.625  10
   4 -10  11 464.596 191.666   6
   4 -10  12 1113.68 267.485  11
  -4 -10 -12 1185.60 241.717  10
  -4 -11  13 118.229 175.072  11
  -4 -11  13 105.892 123.588   6
  -4 -11  13 114.112 125.508   8
  -4 -11  12-188.482 188.785   6
  -4 -11  12 30.3822 121.982   8
  -4 -11  12-111.983 154.333  11
  -4 -11  11 6.96021 138.321   6
  -4 -11  10 3183.70 358.225   6
  -4 -11   9 927.290 217.811   6
  -4 -11   9 553.417 171.212   9
  -4 -11   8 3731.44 362.611   6
  -4 -11   8 3792.15 350.707   9
  -4  11   7 40.0042 167.451   2
  -4 -11   7 32.4437 116.435   9
  -4 -11   7 142.533 123.503   6
  -4  11   6 2260.10 274.398   2
  -4 -11   6 1951.28 240.545   9
  -4 -11   6 1825.56 246.272   6
  -4 -11   5 9345.31 510.572   6
  -4  11   5 9592.69 536.038   2
  -4 -11   5 9244.40 498.450   9
  -4  11   4-163.010 180.650   2
  -4 -11   4 62.5604 111.404   6
  -4 -11   4 131.218 120.586   9
  -4  11   3 117.911 82.9765   4
   4  11  -3-241.601 198.290   1
  -4 -11   3 139.016 113.657   6
  -4 -11   3 200.405 150.710   9
  -4  11   3-235.826 149.798   7
  -4  11   3-147.552 156.759   2
   4 -11  -2 38448.5 564.177   6
  -4 -11   2 41518.0 1030.42   6
   4  11  -2 39787.9 950.818   1
  -4  11   2 38944.3 1029.38   2
  -4 -11   2 38447.9 972.398   9
  -4  11   2 40253.9 925.658   7
  -4  11   2 40600.5 844.476   4
  -4  11   1 607.478 120.648   4
   4 -11  -1 704.121 98.7142   6
   4  11  -1 821.504 174.744   1
  -4 -11   1 938.120 212.057   6
  -4 -11   1 938.123 186.913   9
  -4  11   1 649.546 155.699   7
  -4 -11   1 753.269 79.7863   4
  -4  11   1 609.717 144.502   2
   4 -11   0 2941.78 197.750   6
  -4  11   0 2366.94 242.245   2
  -4  11   0 3296.22 287.103   7
   4  11   0 2821.70 267.161   1
   4 -11   1 16203.8 493.948   6
  -4  11  -1 16324.9 621.923   2
  -4 -11  -1 15775.3 409.505   5
  -4  11  -1 15983.9 626.645   7
  -4  11  -2 1421.24 180.564   2
  -4 -11  -2 1696.27 156.310   5
  -4  11  -2 1483.48 180.108   5
  -4  11  -2 2007.24 261.767   7
   4 -11   2 1803.37 182.219   6
   4 -11   3-2.43347 101.973   6
  -4  11  -3 52.5438 84.1424   5
   4 -11   4 229.822 114.231   6
  -4  11  -4 221.686 110.071   5
  -4  11  -5 16943.8 611.668   5
   4 -11   5 17165.7 656.862   6
   4 -11   6 572.259 159.959   6
  -4  11  -6 728.978 171.111   5
   4 -11   7 2849.34 306.683   6
   4 -11   8 2455.52 310.927   6
   4 -11   9 572.788 198.254   6
   4 -11  10 2893.47 369.006   6
   4 -11  11 114.591 152.599   6
  -4 -11 -12-94.1497 181.513  10
  -4 -12  13 170.097 151.567   8
  -4 -12  12 131.791 144.299   6
  -4 -12  11-97.7355 147.619   6
  -4 -12  10 370.569 171.928   6
  -4 -12   9-57.9868 152.361   9
  -4 -12   9 272.221 165.632   6
  -4 -12   8 967.734 216.195   6
  -4 -12   8 358.439 129.601   9
  -4  12   7-292.995 207.443   2
  -4 -12   7-113.902 140.795   9
  -4 -12   7-71.1372 138.485   6
  -4  12   6 673.236 162.982   2
  -4 -12   6 739.231 173.947   6
  -4 -12   6 685.615 170.663   9
  -4 -12   5 5909.39 413.321   9
  -4 -12   5 6041.02 428.163   6
  -4  12   5 6652.84 469.306   2
  -4 -12   4 3651.48 326.205   6
  -4  12   4 3289.15 317.170   2
  -4  12   3 832.275 135.151   4
   4  12  -3 448.113 168.835   1
  -4 -12   3 862.565 184.599   6
  -4 -12   3 891.388 190.109   9
  -4  12   3 657.293 130.007   7
  -4  12   3 1120.30 197.059   2
  -4  12   2 855.820 161.954   4
   4 -12  -2 957.315 112.850   6
  -4 -12   2 1219.49 231.383   6
  -4 -12   2 727.190 184.167   9
   4  12  -2 535.659 168.108   1
  -4  12   2 582.662 162.943   7
  -4  12   2 972.444 211.182   2
   4 -12  -1 1943.45 166.407   6
  -4 -12   1 2137.87 283.088   6
  -4 -12   1 2076.83 263.175   9
   4  12  -1 1901.05 247.131   1
  -4  12   1 1912.00 237.966   7
  -4  12   1 1894.28 200.115   4
  -4 -12   1 1820.97 104.499   4
  -4  12   1 1778.08 249.714   2
   4 -12   0 8368.90 346.870   6
  -4  12   0 7697.35 460.103   2
  -4  12   0 8160.43 453.821   7
  -4  12   0 8134.74 377.500   4
   4  12   0 7904.76 432.048   1
   4 -12   1 1372.66 164.679   6
  -4 -12  -1 1530.86 126.763   5
  -4  12  -1 1598.52 238.289   7
  -4  12  -1 1621.28 217.250   2
  -4  12  -2-209.706 155.335   2
   4 -12   2-5.46317 90.2495   6
  -4 -12  -2 15.1810 64.7476   5
  -4  12  -2 193.746 158.840   7
  -4  12  -3 284.556 110.918   2
   4 -12   3 555.442 124.736   6
  -4  12  -3 458.187 120.850   5
  -4  12  -4 4672.66 321.964   5
   4 -12   4 4507.41 330.612   6
   4 -12   5 276.072 149.536   6
  -4  12  -5 347.122 137.935   5
  -4  12  -6 4111.04 330.239   5
   4 -12   6 3840.90 346.987   6
   4 -12   7 15.6937 123.063   6
  -4  12  -7-120.904 129.345   5
   4 -12   8 931.106 218.644   6
   4 -12   9 537.344 214.083   6
   4 -12  10 887.743 244.081   6
  -4 -13  13 366.014 180.652   8
  -4 -13  11 1111.15 249.523   6
  -4 -13  10 62.3278 148.210   6
  -4 -13   9 5407.24 472.656   6
  -4 -13   9 4901.54 413.824   9
  -4  13   8 157.098 172.781   2
  -4 -13   8 247.909 138.107   6
  -4 -13   8 290.545 159.679   9
  -4 -13   7 2723.64 315.790   6
  -4 -13   7 3250.48 333.187   9
  -4  13   7 3198.83 349.294   2
  -4  13   6-153.916 182.498   2
  -4 -13   6 36.6809 125.526   6
  -4 -13   6-28.0389 143.185   9
  -4 -13   5 3735.16 357.943   6
  -4  13   5 3693.91 362.913   2
  -4 -13   5 3847.81 353.504   9
  -4 -13   4 50.2233 108.972   6
  -4 -13   4 126.438 122.642   9
  -4  13   4-250.039 196.758   2
  -4 -13   3 7222.82 475.471   6
   4  13  -3 6924.72 418.256   1
  -4  13   3 6715.27 467.164   2
  -4 -13   3 7216.81 467.603   9
  -4  13   3 7331.73 417.545   7
  -4 -13   2 15226.3 678.831   6
  -4  13   2 13912.4 661.831   2
   4  13  -2 14277.2 593.060   1
  -4 -13   2 14487.3 650.977   9
  -4  13   2 14703.3 601.053   7
  -4  13   2 15121.1 523.267   4
   4 -13  -1 31227.5 646.880   6
  -4 -13   1 31948.4 984.552   6
  -4 -13   1 32583.2 944.952   9
  -4  13   1 31628.6 974.722   2
   4  13  -1 32233.5 876.375   1
  -4  13   1 31741.3 887.118   7
  -4  13   1 32224.8 750.427   4
  -4  13   0 283.643 93.3043   4
   4 -13   0 518.472 102.766   6
   4  13   0 761.243 196.559   1
  -4  13   0 737.474 177.130   7
  -4  13   0 346.270 129.472   2
   4 -13   1 2879.31 229.307   6
  -4  13  -1 2693.05 287.024   2
  -4  13  -1 3239.92 315.425   7
   4 -13   2 15655.3 558.759   6
  -4  13  -2 13998.9 635.130   7
  -4  13  -2 14986.7 636.005   2
   4 -13   3 4169.58 317.095   6
  -4  13  -3 3765.16 315.011   2
  -4 -13  -3 4136.69 243.387   5
  -4  13  -3 4190.41 297.699   5
  -4  13  -4 9579.66 457.435   5
   4 -13   4 9571.83 493.489   6
  -4  13  -5 16072.7 607.659   5
   4 -13   5 17134.9 681.764   6
   4 -13   6 528.419 163.589   6
  -4  13  -6 411.506 139.254   5
   4 -13   7 317.951 156.943   6
  -4  13  -7 392.597 133.062   5
   4 -13   8 1552.84 256.244   6
   4 -13   9 3700.81 401.507   6
   4 -13  10 2201.13 326.941   6
  -4 -14  11 1024.61 267.974   6
  -4 -14  10-68.0701 133.174   6
  -4 -14  10 229.319 145.070   9
  -4 -14   9 392.824 162.029   9
  -4 -14   9 659.274 222.658   6
  -4  14   8 383.560 162.758   2
  -4 -14   8 827.704 210.041   6
  -4 -14   8 976.838 202.182   9
  -4  14   7-189.656 195.509   2
  -4 -14   7-156.222 169.292   6
  -4 -14   7-25.1646 139.232   9
  -4 -14   6 324.393 167.929   6
  -4 -14   6 133.795 116.880   9
  -4  14   6-31.1712 178.197   2
  -4 -14   5 859.323 214.322   6
  -4 -14   5 1032.74 207.262   9
  -4  14   5 792.145 190.703   2
   4  14  -4-184.642 172.027   1
  -4 -14   4 46.9178 113.617   6
  -4 -14   4 200.756 142.773   9
  -4  14   4-140.318 182.495   2
   4  14  -3 815.017 156.043   1
  -4 -14   3 917.795 190.387   6
  -4 -14   3 957.872 211.526   9
  -4  14   3 715.326 146.795   7
  -4  14   3 854.645 197.933   2
   4  14  -2 764.540 181.849   1
  -4  14   2 776.099 143.716   4
  -4 -14   2 567.763 180.269   6
  -4 -14   2 1054.33 234.127   9
  -4  14   2 769.262 173.791   7
  -4  14   2 742.529 184.968   2
  -4  14   1 100.686 101.983   4
  -4 -14   1 191.917 162.646   9
  -4 -14   1 297.895 183.060   6
  -4  14   1 182.313 136.137   7
  -4  14   1 14.2877 133.588   2
   4  14  -1 454.806 187.705   1
   4  14   0 2487.79 285.119   1
   4 -14   0 2131.69 201.427   6
  -4  14   0 1835.65 247.928   7
  -4  14   0 2056.57 202.016   4
  -4  14   0 1864.95 256.904   2
   4 -14   1 5977.55 341.162   6
  -4  14  -1 5034.05 395.821   2
  -4  14  -1 6442.11 443.595   7
  -4  14  -1 5866.50 332.673   4
   4 -14   2 6411.24 368.224   6
  -4  14  -2 6665.79 463.966   7
  -4  14  -2 6019.19 424.372   2
  -4  14  -3 201.025 103.398   2
   4 -14   3 502.468 150.519   6
   4 -14   4 3914.65 327.854   6
  -4  14  -4 3707.86 317.020   2
   4 -14   5 675.186 166.176   6
   4 -14   6 1180.44 215.281   6
   4 -14   7 871.080 219.651   6
   4 -14   8 1162.39 241.543   6
   4 -14   9 1608.05 285.203   6
  -4 -15  10 700.567 232.480   6
  -4 -15  10 442.861 187.902   9
  -4  15   9-168.870 191.303   2
  -4 -15   9 24.9363 123.654   6
  -4 -15   9 69.4777 123.195   9
  -4  15   8 136.818 150.610   2
  -4 -15   8 373.577 167.044   6
  -4 -15   8 261.576 157.440   9
  -4  15   7-154.290 197.705   2
  -4 -15   7 13.0606 143.644   6
  -4 -15   7 326.908 169.364   9
  -4 -15   6 322.627 165.243   6
  -4 -15   6 552.673 192.208   9
  -4  15   6 211.084 137.892   2
  -4 -15   5 1651.78 254.020   9
  -4 -15   5 1705.92 260.961   6
  -4  15   5 1614.69 262.581   2
  -4 -15   4 1561.51 263.462   6
  -4 -15   4 1580.09 253.783   9
   4  15  -4 1607.77 234.768   1
  -4  15   4 1453.14 236.215   2
  -4 -15   3 104.840 118.012   9
  -4 -15   3 2.36523 109.862   6
   4  15  -3-151.379 142.736   1
  -4  15   3 85.3693 123.554   7
  -4  15   3-86.3898 156.891   2
   4  15  -2 926.803 196.102   1
  -4 -15   2 553.631 159.666   6
  -4 -15   2 864.060 210.287   9
  -4  15   2 765.663 154.318   7
  -4  15   2 537.230 177.666   2
   4  15  -1 293.510 161.419   1
  -4 -15   1 81.8446 147.983   9
  -4 -15   1-6.07306 125.549   6
  -4  15   1 10.5578 105.382   7
  -4  15   1-260.982 176.634   2
  -4  15   0 687.679 179.177   7
  -4  15   0 428.140 144.000   2
   4 -15   1 1388.08 190.303   6
  -4  15  -1 987.089 197.955   2
   4 -15   2 8280.77 439.896   6
  -4  15  -2 7268.20 482.080   2
  -4  15  -2 8749.00 532.258   7
   4 -15   3 2112.74 240.206   6
  -4  15  -3 2128.03 263.843   2
  -4  15  -3 2733.57 332.922   7
  -4  15  -4-124.853 130.128   2
   4 -15   4 111.670 101.700   6
   4 -15   5 907.407 182.998   6
   4 -15   6 1280.45 227.626   6
   4 -15   7 2300.10 308.894   6
   4 -15   8 175.268 169.020   6
   4 -15   9 207.764 140.276   6
  -4 -16  10-121.735 161.525   9
  -4  16   9 482.370 175.806   2
  -4 -16   9 687.113 230.685   6
  -4 -16   9 684.093 180.392   9
  -4  16   8-196.220 198.980   2
  -4 -16   8-158.314 155.824   9
  -4 -16   8 11.2000 154.005   6
  -4 -16   7 2755.40 372.928   6
  -4  16   7 2227.11 322.469   2
  -4 -16   7 2543.84 325.193   9
  -4 -16   6 2425.06 337.216   6
  -4 -16   6 2198.22 310.608   9
  -4  16   6 1829.87 291.968   2
  -4 -16   5 3400.09 384.238   6
   4  16  -5 3761.27 349.508   1
  -4  16   5 3045.45 373.787   2
  -4 -16   5 4013.30 400.716   9
   4  16  -4-85.0095 150.636   1
  -4 -16   4-42.9187 147.469   6
  -4 -16   4 247.981 163.258   9
  -4  16   4-53.8530 135.095   2
  -4 -16   3 3953.97 393.874   6
  -4 -16   3 3790.45 384.926   9
   4  16  -3 3886.14 349.894   1
  -4  16   3 3879.33 397.306   2
  -4  16   3 3662.09 328.915   7
  -4 -16   2 553.979 188.101   6
  -4 -16   2 897.148 210.037   9
  -4  16   2 751.980 199.759   2
   4  16  -2 744.338 188.323   1
  -4  16   2 827.231 182.467   7
   4  16  -1 361.219 187.120   1
  -4 -16   1 153.017 140.786   6
  -4 -16   1 150.041 177.743   9
  -4  16   1 124.249 140.906   7
  -4  16   1 147.953 130.834   2
  -4  16   0 2500.21 314.214   2
  -4  16   0 3016.96 320.093   7
  -4  16  -1 169.580 149.042   7
  -4  16  -1-7.41256 149.591   2
   4 -16   2 1296.76 189.579   6
  -4  16  -2 2111.77 290.579   7
  -4  16  -2 1855.54 269.611   2
   4 -16   3 807.135 164.715   6
  -4  16  -3 765.487 227.071   7
  -4  16  -3 493.554 149.006   2
   4 -16   4 2138.39 254.959   6
  -4  16  -4 2331.16 278.905   2
   4 -16   5-58.0323 126.488   6
   4 -16   6 294.537 148.494   6
   4 -16   7 2190.54 314.955   6
   4 -16   8 1370.94 258.159   6
  -4 -17   9-116.147 161.042   9
  -4 -17   8 239.929 167.283   9
  -4 -17   7 244.895 190.676   6
  -4 -17   7 331.546 191.444   9
  -4  17   7 65.3177 181.369   2
   4  17  -6 29.0313 131.997   1
  -4 -17   6 264.040 181.748   6
  -4 -17   6-30.3807 130.819   9
   4  17  -5-34.2638 129.214   1
  -4 -17   5 1.11645 144.041   6
  -4 -17   5 200.620 159.231   9
  -4  17   5-167.798 181.099   2
  -4 -17   4 585.439 203.895   6
  -4 -17   4 858.461 220.036   9
   4  17  -4 550.196 171.361   1
  -4  17   4 461.575 168.668   2
   4  17  -3 11.2852 133.656   1
  -4 -17   3-38.2056 116.399   6
  -4 -17   3 264.405 193.553   9
  -4  17   3-81.1571 166.370   2
  -4  17   3-33.8895 108.009   7
   4  17  -2 132.127 136.707   1
  -4 -17   2 121.457 128.231   6
  -4 -17   2 75.6708 118.709   9
  -4  17   2 81.3909 141.483   2
  -4  17   2 118.798 119.235   7
   4  17  -1 5354.74 408.167   1
  -4 -17   1 5178.16 467.524   6
  -4 -17   1 5237.07 464.036   9
  -4  17   1 4658.02 386.978   7
  -4  17   1 4355.73 427.774   2
  -4  17   0 194.501 146.584   7
  -4  17   0 54.8259 151.857   2
  -4  17  -1 89.4370 131.064   7
  -4  17  -1 25.7703 138.155   2
  -4  17  -2 272.157 159.446   7
  -4  17  -2 141.561 115.243   2
  -4  17  -3 1659.02 281.210   7
  -4  17  -3 1307.74 225.460   2
  -4  17  -4-119.574 140.536   2
   4 -17   4 43.0916 104.160   6
   4 -17   5 217.026 141.008   6
   4 -17   6 97.6712 128.756   6
   4 -17   7 85.1988 137.009   6
   4 -17   8 87.5936 154.983   6
  -4 -18   7 2037.65 313.634   9
   4  18  -6-12.7162 147.696   1
  -4 -18   6 216.187 188.282   6
  -4 -18   6 254.232 158.108   9
  -4  18   6-137.680 210.197   2
  -4 -18   5 114.190 132.147   9
  -4 -18   5 36.8353 140.593   6
   4  18  -5 90.0258 139.322   1
  -4  18   5-147.294 204.236   2
  -4 -18   4 140.481 166.750   6
  -4 -18   4 285.479 184.831   9
  -4  18   4-134.795 154.079   2
   4  18  -4 5.73518 134.331   1
  -4 -18   3 2716.76 357.441   6
   4  18  -3 3188.68 339.830   1
  -4 -18   3 2977.77 371.416   9
  -4  18   3 2384.62 340.854   2
  -4 -18   2 71.5201 143.615   6
  -4 -18   2 433.922 196.653   9
   4  18  -2 236.365 160.125   1
  -4  18   2 155.941 153.655   2
  -4  18   2 37.7188 101.786   7
  -4 -18   1 150.562 189.306   9
  -4 -18   1 76.9026 156.158   6
  -4  18   1-7.75533 157.917   2
  -4  18   1 299.658 155.871   7
  -4  18   0 3767.45 409.720   2
  -4  18   0 3717.32 369.309   7
  -4  18  -1-160.547 151.223   7
  -4  18  -1-236.334 174.734   2
  -4  18  -2 1004.03 241.180   7
  -4  18  -2 572.410 180.119   2
  -4  18  -3 1861.14 312.232   7
  -4  18  -3 1217.84 238.171   2
  -4  18  -4 2435.31 349.694   7
   4 -18   6 328.323 158.210   6
   4 -18   7 1436.17 272.256   6
  -4 -19   4 756.986 235.440   6
  -4 -19   4 1003.11 253.440   9
  -4  19   4 532.393 200.217   2
  -4 -19   3 57.3808 152.824   9
  -4 -19   3 102.079 186.704   6
  -4  19   3-206.931 233.224   2
  -4 -19   2 855.176 236.755   9
  -4 -19   2 565.169 213.565   6
  -4  19   2 294.217 182.967   2
  -4 -19   1 88.8604 153.093   6
  -4 -19   1 232.419 205.890   9
  -4  19   1-19.7489 126.909   7
  -4  19   1-206.601 195.269   2
  -4  19   0 554.815 203.593   7
  -4  19   0 71.9594 142.233   2
  -4  19  -1 389.094 186.031   7
  -4  19  -1-67.9121 170.373   2
  -4  19  -2 297.329 195.662   7
  -4  19  -2-128.447 172.995   2
  -4  19  -3 151.981 193.289   7
  -4  19  -3-140.545 171.147   2
  -4  19  -4 568.569 231.373   7
  -4  20   2-90.9826 193.201   2
  -4  20   1-137.353 169.778   2
  -4  20   0-40.0308 146.207   7
  -4  20   0-9.53312 155.597   2
  -4  20  -1 503.590 217.410   7
  -4  20  -1 494.565 196.778   2
  -4  20  -2 450.615 211.363   7
  -4  20  -2 183.978 157.652   2
  -4  20  -3-21.2125 154.826   2
  -4  21  -1 3282.93 406.879   2
  -4  21  -1 3969.31 420.925   7
  -4  21  -2 190.683 154.820   2
  -5   0  15 572.966 258.920  11
  -5   0  14 73.9465 173.335  11
  -5   0  13-23.0760 140.308  11
  -5   0  12-50.8259 125.362  11
  -5   0  12 20.5476 93.9914   6
   5   0 -11-93.5939 109.766   3
  -5   0  11-44.2660 133.700  11
  -5   0  11-26.5893 79.2695   6
  -5   0  10-12.5237 101.845  11
  -5   0  10 115.331 94.3472   6
   5   0 -10-124.009 116.893   3
  -5   0   9-30.7620 101.683  11
  -5   0   9 61.6096 76.7326   6
  -5   0   8-40.1638 109.010  11
  -5   0   8-25.7360 56.5775   6
  -5   0   8-5.67113 133.026   8
  -5   0   7-7.93913 52.8990   6
  -5   0   7-76.4972 121.712   8
  -5   0   7-12.7305 78.8849  11
  -5   0   6-24.5219 72.1148  11
  -5   0   6-30.1777 59.0035   6
  -5   0   6-21.5579 101.620   8
  -5   0   5-48.0455 106.004   4
  -5   0   5 29.7155 52.5319  11
   5   0  -5-41.2576 51.2535   6
  -5   0   5-8.29865 46.9989   6
  -5   0   5-57.0752 89.0653   8
  -5   0   4 139.145 97.8317   4
  -5   0   4 143.951 68.8525   6
  -5   0   4-73.2124 97.3232   8
   5   0  -4-88.8628 53.0627   6
   5   0  -3 128.635 68.0707   6
  -5   0   3-86.3830 112.492   8
   5   0  -2-4.97236 96.9814   1
   5   0  -2 26.8758 49.1278   6
  -5   0   2-171.588 111.334   8
  -5   0   1-110.102 93.2858   8
   5   0  -1-55.3541 93.4603   1
   5   0   0 111.530 115.519   1
  -5   0   0-18.9710 57.3830   8
  -5   0   0 13.3048 91.4030   5
  -5   0  -1 104.408 75.0634  10
   5   0   1-41.1626 65.3114   9
  -5   0  -1-32.5396 67.8051   8
  -5   0  -1 46.0981 105.611   5
  -5   0  -2-29.5628 79.6991  10
   5   0   2 10.6180 14.2570  11
   5   0   2-12.7720 40.0177   9
  -5   0  -2-16.7924 53.4089   8
  -5   0  -2 103.192 97.2059   5
   5   0   3 86.1469 36.6272  11
  -5   0  -3-25.8635 89.1381  10
   5   0   3-27.6644 85.0498   3
  -5   0  -3 17.8851 36.8953   8
  -5   0  -3-62.2587 99.0159   7
  -5   0  -4 25.1718 97.0098  10
   5   0   4-0.07628 43.7268  11
   5   0   4-69.8131 98.8798   3
  -5   0  -4-32.1611 95.1305   7
   5   0   5-132.267 79.9018  11
  -5   0  -5 45.8883 99.5401  10
   5   0   5-116.022 83.4488   3
  -5   0  -5-19.9904 84.5282   7
   5   0   6-96.6579 79.7616  11
  -5   0  -6 31.6704 108.168  10
   5   0   6 8.58012 64.5406   3
  -5   0  -6-139.922 119.663   7
   5   0   7 41.5808 69.2342  11
  -5   0  -7 32.6381 118.213  10
   5   0   7-116.150 97.4953   3
  -5   0  -7-3.73091 84.8483   7
   5   0   8-62.3106 90.5479  11
  -5   0  -8-23.2301 127.082  10
  -5   0  -8-38.8631 105.074   7
   5   0   9-58.3773 100.108  11
  -5   0  -9 60.7533 94.3774   7
   5   0  10-38.4704 90.5579  11
  -5   0 -10 27.5794 149.312  10
  -5   0 -10 137.740 129.603   7
   5   0  11-26.4697 116.211  11
  -5   0 -11-68.8384 147.446  10
  -5   0 -12-41.1089 170.861  10
  -5  -1  15 4332.55 477.832  11
  -5   1  15 4267.27 477.143  11
  -5   1  14 368.097 197.392  11
  -5  -1  14 399.536 207.968  11
  -5  -1  13 4676.14 358.986   6
  -5   1  13 4335.90 444.932  11
  -5  -1  13 4356.17 438.218  11
  -5   1  12 879.964 209.028  11
  -5  -1  12 792.797 196.120  11
  -5  -1  12 1065.31 175.752   6
  -5  -1  11 724.746 186.992  11
  -5   1  11 851.678 143.444   6
  -5  -1  11 724.233 138.582   6
   5  -1 -11 887.318 168.186   3
  -5   1  11 672.791 174.356  11
  -5   1  10 6988.14 333.856   6
  -5  -1  10 7164.46 379.068   6
  -5   1  10 6664.10 454.296  11
   5  -1 -10 7198.55 396.640   3
  -5  -1  10 7048.94 471.138  11
  -5  -1  10 7217.79 463.525   8
  -5   1   9 9928.67 374.800   6
  -5  -1   9 9812.87 417.597   6
   5  -1  -9 10383.2 461.145   3
  -5   1   9 10239.2 534.172  11
  -5  -1   9 9738.61 512.851  11
  -5  -1   9 9849.69 521.632   8
  -5  -1   8 2672.90 208.328   6
  -5   1   8 2697.47 184.929   6
   5  -1  -8 2669.40 225.447   3
  -5   1   8 2817.09 270.072  11
  -5  -1   8 2752.38 265.541  11
  -5  -1   8 2550.47 261.228   8
  -5   1   7 122.060 93.2481  11
  -5  -1   7 179.550 104.831  11
  -5  -1   7 85.9211 64.7583   6
  -5  -1   7-14.8654 99.8553   8
  -5   1   7 178.605 58.3044   6
  -5  -1   6 8737.63 342.793   6
  -5   1   6 9075.65 298.733   6
  -5   1   6 8949.35 399.294  11
  -5  -1   6 9166.10 400.344  11
  -5  -1   6 9195.72 443.061   8
  -5   1   6 9809.22 458.821   8
   5  -1  -6 9134.29 295.766   6
  -5  -1   5 6985.81 297.832   6
  -5   1   5 6909.24 255.292   6
  -5  -1   5 7028.45 323.827  11
  -5  -1   5 7462.83 387.796   8
  -5   1   5 7791.15 395.325   8
  -5   1   5 6682.29 353.669   4
  -5  -1   5 6819.09 350.985   4
   5  -1  -5 7187.49 247.886   6
   5  -1  -4 2576.04 147.951   6
  -5  -1   4 2735.54 195.522   6
  -5  -1   4 2685.04 178.616  11
   5  -1  -4 2671.39 181.959  11
  -5   1   4 2676.87 237.656   8
  -5  -1   4 2609.05 231.656   8
  -5   1   4 2994.77 239.417   4
  -5  -1   4 2736.26 226.639   4
   5  -1  -3 59357.6 713.008   6
  -5  -1   3 60526.1 696.188  11
   5  -1  -3 62095.5 762.409  11
  -5  -1   3 61334.2 1028.34   8
  -5   1   3 62615.4 1033.45   8
  -5  -1   3 60649.5 967.754   4
  -5   1   3 61912.7 999.896   4
   5  -1  -2 26597.8 501.515   6
   5   1  -2 28055.5 644.669   1
   5  -1  -2 26237.4 428.661  11
  -5  -1   2 27038.7 655.260   8
  -5   1   2 26508.5 653.634   8
   5  -1  -2 27017.7 595.732   1
   5  -1  -1 33376.3 606.188   6
   5   1  -1 33993.5 708.605   1
   5  -1  -1 32975.7 395.783  11
   5  -1  -1 33446.4 651.768   1
  -5  -1   1 33827.5 696.607   8
  -5   1   1 33702.8 699.160   8
   5  -1   0 12382.5 453.735   3
   5  -1   0 12059.2 199.991  11
  -5  -1   0 12657.3 409.710   8
  -5   1   0 12775.3 407.395   8
  -5  -1   0 13032.6 468.694   5
  -5   1   0 13255.2 480.182   5
   5   1   0 13048.3 444.440   1
   5  -1   0 12883.8 412.718   1
   5  -1   1 62839.7 1001.82   3
  -5   1  -1 62022.9 965.863  10
   5   1   1 60885.0 824.899   9
   5  -1   1 62522.0 803.942   9
  -5  -1  -1 61660.5 1022.16   5
  -5  -1  -1 60933.1 854.979   8
  -5   1  -1 60169.4 821.096   8
   5  -1   2 18402.8 540.174   3
  -5  -1  -2 18331.2 572.051  10
   5   1   2 19050.9 437.712   9
   5  -1   2 18463.9 410.032   9
  -5  -1  -2 19223.1 583.500   5
  -5   1  -2 19167.0 597.709   5
  -5  -1  -2 18424.2 441.175   8
  -5   1  -2 18692.0 558.225   7
  -5   1  -2 18621.5 550.594  10
   5  -1   3-51.7758 70.5995   3
   5  -1   3 37.3177 34.5367  11
  -5  -1  -3-97.8783 100.494  10
  -5   1  -3 159.768 130.912   5
  -5  -1  -3-4.66111 39.8146   8
  -5   1  -3 126.703 108.204  10
   5  -1   3 50.5174 39.3854   9
  -5   1  -3-47.4476 87.1386   7
   5   1   4 37662.0 726.688   3
   5   1   4 37618.7 549.658  11
   5  -1   4 37835.5 618.134  11
   5  -1   4 37128.4 737.621   3
  -5   1  -4 36123.7 857.089  10
  -5  -1  -4 37931.0 877.269  10
  -5  -1  -4 37989.2 527.112   8
  -5   1  -4 37335.1 824.377   7
  -5  -1  -4 38236.8 775.139   7
   5   1   5 917.930 128.640   3
   5   1   5 971.308 119.737  11
   5  -1   5 979.875 130.617  11
   5  -1   5 1019.41 150.204   3
  -5  -1  -5 991.380 201.617  10
  -5   1  -5 1105.41 199.173  10
  -5  -1  -5 620.242 61.2150   8
  -5   1  -5 1054.22 173.771   7
  -5  -1  -5 997.987 151.480   7
   5   1   6 2055.16 176.796  11
   5  -1   6 1948.66 179.284  11
   5   1   6 1946.87 166.595   3
   5  -1   6 1884.74 156.928   3
  -5  -1  -6 2139.09 246.668  10
  -5   1  -6 2238.80 268.899  10
  -5   1  -6 2257.03 231.972   7
  -5  -1  -6 2072.86 197.697   7
   5  -1   7 1908.90 194.637  11
   5   1   7 1899.47 189.209  11
   5   1   7 2080.01 170.155   3
   5  -1   7 1901.30 172.737   3
  -5  -1  -7 2039.07 262.946  10
  -5   1  -7 2012.22 222.624   7
  -5  -1  -7 1983.54 202.480   7
   5   1   8 312.260 104.216  11
   5  -1   8 349.452 118.225  11
  -5   1  -8 219.087 109.769   7
  -5  -1  -8 329.384 125.391   7
   5  -1   8 436.740 104.818   3
   5   1   9 45.5831 78.7286  11
   5  -1   9 105.632 92.6444  11
  -5  -1  -9 212.530 151.846  10
  -5   1  -9 210.795 150.584   7
  -5  -1  -9 39.4548 84.3767   7
   5   1  10 5821.68 394.318  11
   5  -1  10 5370.28 389.006  11
  -5  -1 -10 6271.45 494.233  10
  -5   1 -10 6405.87 422.608   7
   5   1  11 601.444 153.934  11
   5  -1  11 805.356 178.212  11
  -5  -1 -11 839.204 238.350  10
  -5   1 -11 1166.28 202.027   7
  -5  -1 -12 1310.51 290.755  10
  -5  -2  15 1074.25 273.891  11
  -5  -2  14 210.157 200.074  11
  -5  -2  13 1774.63 253.548   6
  -5  -2  13 1252.05 264.409  11
  -5   2  13 1940.47 316.788  11
  -5  -2  12 1658.53 220.991   6
  -5   2  12 1553.69 257.597  11
  -5  -2  12 1965.61 287.435  11
  -5   2  11 57.9586 124.745  11
  -5  -2  11 24.6123 88.3513   6
  -5  -2  11-33.5111 128.880  11
   5  -2 -11 159.865 109.915   3
  -5  -2  11 7.64849 126.224   8
  -5   2  11 97.8908 74.5428   6
  -5   2  10 4261.58 250.198   6
  -5  -2  10 4472.63 311.962   6
  -5  -2  10 4024.68 353.416  11
   5  -2 -10 4210.74 307.423   3
  -5  -2  10 4139.69 357.740   8
  -5   2  10 4091.43 359.392  11
  -5   2   9 1278.32 136.309   6
  -5  -2   9 1505.08 185.272   6
  -5   2   9 1278.42 203.593  11
   5  -2  -9 1354.31 187.319   3
  -5  -2   9 1186.97 199.841  11
  -5  -2   9 1347.12 215.085   8
  -5  -2   8 3128.22 238.153   6
  -5   2   8 3201.44 184.513   6
  -5  -2   8 2976.27 280.683   8
   5  -2  -8 3141.50 259.929   3
  -5  -2   8 3164.20 284.214  11
  -5  -2   7 3972.62 261.732   6
  -5   2   7 3837.19 187.140   6
   5  -2  -7 3763.66 281.601   3
  -5  -2   7 3683.28 277.735  11
  -5  -2   7 3743.04 303.082   8
   5  -2  -6 439.689 66.6492   6
  -5  -2   6 355.729 99.1093  11
  -5  -2   6 457.782 103.415   6
  -5   2   6 374.795 64.0139   6
   5  -2  -6 270.330 99.4176   3
  -5  -2   6 496.524 132.032   8
  -5  -2   5 6440.20 302.575   6
   5  -2  -5 6319.26 349.238   3
  -5  -2   5 6485.92 310.112  11
  -5  -2   5 6778.60 376.377   8
  -5   2   5 6500.26 354.046   4
  -5  -2   5 6546.55 342.142   4
   5  -2  -4 4762.29 177.027   6
  -5  -2   4 5448.30 281.806   6
   5  -2  -4 5481.11 321.357   3
  -5  -2   4 5192.38 250.045  11
  -5  -2   4 5369.50 328.868   8
  -5   2   4 5447.63 320.582   4
  -5  -2   4 5639.62 304.216   4
   5  -2  -3 1434.74 106.017   6
   5  -2  -3 1297.81 175.764   3
  -5  -2   3 1323.60 163.160   6
   5  -2  -3 1274.33 118.440  11
  -5  -2   3 1492.89 182.621   4
  -5   2   3 1590.51 201.486   4
  -5  -2   3 1284.53 109.968  11
  -5  -2   3 1208.97 154.000   8
   5  -2  -2 176331. 1216.35   6
   5  -2  -2 180580. 1768.70   3
   5  -2  -2 176177. 1192.66  11
   5   2  -2 178885. 1653.02   1
  -5  -2   2 176521. 1671.89   8
   5  -2  -1 256.103 44.5397  11
   5  -2  -1 108.863 76.7489   1
   5  -2  -1 237.212 111.776   3
   5   2  -1 200.498 109.548   1
   5  -2   0 27400.0 582.955   1
   5  -2   0 28579.5 697.774   3
  -5   2   0 28405.3 610.304  10
  -5  -2   0 28633.4 679.450   5
  -5   2   0 30829.9 733.428   5
   5   2   0 29856.0 678.601   1
   5  -2   1 13023.5 463.575   3
  -5   2  -1 12201.2 416.294  10
  -5  -2  -1 12743.7 462.508   5
  -5   2  -1 13458.6 492.042   5
   5  -2   2 38302.4 783.594   3
  -5  -2  -2 37470.8 810.762  10
  -5   2  -2 37684.4 769.749  10
   5  -2   2 38660.7 587.671   9
  -5  -2  -2 37406.6 810.170   5
  -5   2  -2 38380.5 849.705   5
  -5   2  -2 38436.9 824.395   7
   5  -2   3 4537.51 278.638   3
  -5   2  -3 4048.64 276.242  10
   5  -2   3 4059.32 175.339   9
  -5   2  -3 4390.09 305.609   5
  -5   2  -3 4051.52 276.855   7
  -5  -2  -3 4078.47 289.020  10
  -5  -2  -4 427.779 147.575  10
   5  -2   4 370.344 118.145   3
  -5   2  -4 536.806 132.245   7
  -5   2  -4 427.443 144.983  10
   5  -2   5 115621. 1253.11  11
   5  -2   5 112841. 1304.95   3
  -5  -2  -5 109994. 1593.12  10
  -5   2  -5 113125. 1586.87  10
  -5   2  -5 113794. 1493.58   7
   5   2   6 198.204 99.1610  11
   5  -2   6 93.0698 79.1201  11
  -5  -2  -6 287.256 156.397  10
   5   2   6 50.4907 64.0592   3
  -5  -2  -6 30.0930 30.3154   8
  -5   2  -6 135.852 136.830   7
   5  -2   6-70.5920 114.640   3
  -5  -2  -6-26.9685 81.8868   7
   5   2   7 1800.91 178.377  11
   5  -2   7 1721.63 191.658  11
  -5  -2  -7 1917.39 251.877  10
   5  -2   7 2016.12 191.472   3
  -5   2  -7 2037.19 228.688   7
  -5  -2  -7 1744.33 178.721   7
   5   2   7 1793.46 152.844   3
   5   2   8 22916.6 670.699  11
   5  -2   8 23721.0 731.807  11
  -5  -2  -8 24558.3 867.427  10
  -5   2  -8 25033.3 782.986   7
  -5  -2  -8 24318.5 662.170   7
   5   2   9 6628.22 392.790  11
   5  -2   9 6679.59 415.227  11
  -5  -2  -9 7384.99 512.403  10
  -5   2  -9 7685.58 464.778   7
  -5  -2  -9 6729.84 364.181   7
   5   2  10 1544.88 212.995  11
   5  -2  10 1632.90 227.207  11
  -5  -2 -10 1921.41 297.884  10
  -5   2 -10 2428.98 284.797   7
   5  -2  11 326.456 127.332  11
  -5  -2 -11 542.918 208.516  10
  -5   2 -11 837.852 199.362   7
  -5  -2 -12 3915.09 442.892  10
  -5  -3  14 658.838 189.021   6
  -5  -3  14 517.312 180.879  11
  -5  -3  13 57.6926 143.822  11
  -5  -3  13 173.224 126.785   6
  -5  -3  12 95.2854 138.284  11
  -5  -3  12 219.111 133.531   6
  -5  -3  12 180.921 153.595   8
  -5  -3  11 818.165 183.574  11
  -5  -3  11 1043.25 186.307   6
  -5  -3  11 576.923 174.134   8
   5  -3 -11 1164.83 185.793   3
  -5  -3  10 52.6882 129.195  11
  -5   3  10 98.3681 69.4040   6
  -5  -3  10 258.651 119.076   6
   5  -3 -10 118.061 98.1030   3
  -5  -3  10-64.9891 128.662   8
  -5  -3   9-4.16508 125.455  11
  -5   3   9 28.5320 47.8540   6
   5  -3  -9-95.6712 120.948   3
  -5  -3   9-117.918 154.183   8
  -5  -3   9 82.8136 89.7957   6
  -5  -3   8-82.7572 117.323  11
  -5  -3   8 128.091 96.6459   6
  -5   3   8 11.0414 41.9538   6
   5  -3  -8-3.21829 106.165   3
  -5  -3   8 24.9689 104.871   8
  -5  -3   7 9309.53 411.434   6
  -5   3   7 8802.16 248.989   6
  -5  -3   7 9202.20 443.938  11
   5  -3  -7 9680.73 449.391   3
  -5  -3   7 9785.39 485.721   8
  -5   3   6 731.939 69.9492   6
  -5  -3   6 747.218 132.759  11
   5  -3  -6 766.027 150.470   3
  -5  -3   6 674.701 145.289   8
  -5  -3   6 806.704 134.450   6
  -5  -3   5 2206.20 199.862   6
   5  -3  -5 2515.96 228.029   3
  -5  -3   5 2714.33 247.531   8
  -5  -3   5 2346.52 193.935  11
   5  -3  -5 2330.27 105.952   6
  -5   3   5 2527.16 242.954   4
  -5  -3   5 2498.46 217.887   4
   5  -3  -4 4046.79 139.344   6
  -5  -3   4 4150.44 259.541   6
   5  -3  -4 4303.79 294.386   3
  -5  -3   4 3972.03 223.616  11
   5  -3  -4 4165.61 203.962  10
  -5  -3   4 3935.61 286.797   8
  -5   3   4 4380.00 292.783   4
  -5  -3   4 4114.91 266.296   4
   5  -3  -3 3396.89 140.917   6
  -5  -3   3 3486.81 244.058   6
   5  -3  -3 3546.67 205.486  11
   5  -3  -3 3483.18 266.657   3
  -5  -3   3 3302.90 177.082  11
   5  -3  -3 3669.25 188.947  10
  -5  -3   3 3520.40 235.620   4
  -5   3   3 3723.68 258.929   4
   5  -3  -2 30097.9 473.412   6
   5  -3  -2 29077.6 527.223  11
  -5  -3   2 29241.3 418.963  11
   5   3  -2 30243.7 717.129   1
   5  -3  -2 30674.3 755.648   3
   5  -3  -2 29795.4 577.646   1
   5  -3  -2 29953.4 543.725  10
   5  -3  -1 10585.0 443.702   3
   5   3  -1 11522.4 444.384   1
   5  -3  -1 10589.7 344.411   1
   5  -3   0 8696.31 392.394   3
  -5   3   0 8715.05 333.948  10
  -5  -3   0 8609.84 375.621   5
  -5   3   0 8980.86 408.148   5
   5   3   0 8719.95 391.270   1
   5  -3   1 5199.40 308.210   3
  -5   3  -1 5554.28 281.615  10
  -5  -3  -1 5612.80 276.505   9
   5  -3   1 5499.90 251.381   8
  -5  -3  -1 5936.56 314.863   5
  -5   3  -1 5453.09 320.411   5
  -5   3  -1 5407.85 319.628   7
   5  -3   2 6957.59 349.269   3
  -5   3  -2 6837.66 329.852  10
  -5  -3  -2 7003.21 296.686   9
  -5   3  -2 7322.35 386.454   5
  -5   3  -2 6875.40 360.547   7
  -5  -3  -2 7746.01 379.619   5
   5  -3   3 23363.6 623.832   3
  -5  -3  -3 22131.8 664.718  10
  -5   3  -3 22279.1 627.535  10
  -5  -3  -3 22224.2 504.963   9
  -5   3  -3 22979.4 676.142   5
  -5   3  -3 22202.2 653.106   7
   5  -3   4 12639.6 455.862   3
  -5  -3  -4 11828.3 502.722  10
  -5   3  -4 12543.0 507.723  10
   5  -3   4 11963.3 257.139   9
  -5  -3  -4 12433.2 358.305   9
  -5   3  -4 12219.2 500.899   7
   5  -3   5 30601.4 707.089   3
  -5  -3  -5 30612.5 527.959   9
  -5  -3  -5 29976.9 835.906  10
  -5   3  -5 30157.0 815.052   7
   5  -3   6 5520.10 317.398  11
   5  -3   6 5611.19 304.286   3
  -5   3  -6 6281.14 391.021   7
  -5  -3  -6 5960.79 403.463  10
   5  -3   7 924.078 163.560   3
   5  -3   7 623.652 130.991  11
  -5  -3  -7 413.587 165.664  10
   5   3   7 493.022 85.1165   3
  -5   3  -7 649.451 161.987   7
  -5  -3  -8 382.921 168.586  10
   5  -3   8 209.406 116.901  11
  -5  -3  -8 134.513 70.8332   7
   5  -3   9 766.845 165.793  11
  -5  -3  -9 789.418 206.262  10
  -5   3  -9 987.766 221.415   7
   5  -3  10 647.257 163.191  11
  -5  -3 -10 933.207 214.616  10
  -5   3 -10 1087.83 220.486   7
   5  -3  11 4399.65 381.965  11
  -5  -3 -11 4249.75 422.473  10
  -5   3 -11 5336.54 419.544   7
   5  -3  12 115.196 135.146  11
  -5  -3 -12 84.4567 184.680  10
  -5   3 -12 228.231 182.280   7
  -5  -4  14-76.4097 161.634  11
  -5  -4  14-81.8953 127.500   6
  -5  -4  13 234.831 186.321  11
  -5  -4  13 59.5891 126.283   6
  -5  -4  13 233.755 158.003   8
  -5  -4  12 760.408 201.361  11
  -5  -4  12 655.844 169.422   6
  -5  -4  12 1057.71 231.013   8
  -5  -4  11 4290.99 349.314   6
  -5  -4  11 3890.45 378.434  11
   5  -4 -11 3670.08 293.699   3
  -5  -4  11 3744.21 350.665   8
  -5  -4  10 852.604 185.887  11
  -5  -4  10 1171.47 185.731   6
  -5  -4  10 704.416 168.023   8
   5  -4 -10 736.047 155.115   3
  -5  -4   9 8.65179 109.136  11
  -5  -4   9 157.983 113.065   6
  -5   4   9 79.0597 49.4324   6
  -5  -4   9 57.3964 118.692   8
   5  -4  -9 346.962 143.029   3
  -5  -4   8 23000.7 697.709   6
  -5   4   8 21318.3 363.105   6
  -5  -4   8 22112.6 737.722  11
   5  -4  -8 24108.4 721.713   3
  -5  -4   8 23624.3 775.638   8
  -5  -4   7 27085.8 726.886   6
  -5   4   7 24893.4 328.480   6
  -5  -4   7 27417.6 770.473  11
  -5  -4   7 27800.4 813.619   8
   5  -4  -7 28211.9 775.004   3
  -5  -4   6 1142.47 161.213  11
  -5  -4   6 883.140 159.763   8
   5  -4  -6 1091.85 178.265   3
  -5  -4   6 941.311 144.038   6
  -5  -4   5 10905.4 436.356   6
  -5  -4   5 10352.3 405.833  11
   5  -4  -5 11893.6 492.655   3
  -5   4   5 11489.7 478.548   4
  -5  -4   5 11046.1 428.231   4
  -5  -4   4 20144.3 578.992   6
  -5  -4   4 19264.8 497.775  11
   5  -4  -4 20011.1 636.311   3
   5  -4  -4 19720.2 402.690  10
  -5   4   4 20731.7 619.709   4
  -5  -4   4 19595.1 543.705   4
   5  -4  -3 7009.44 174.559   6
  -5  -4   3 7183.18 356.194   6
  -5  -4   3 7057.58 265.128  11
   5  -4  -3 7600.69 385.689   3
   5  -4  -3 7312.39 247.830  10
  -5   4   3 7686.04 376.554   4
  -5  -4   3 7278.84 325.108   4
   5   4  -2 451.153 130.306   1
  -5  -4   2 407.834 57.6068  11
   5  -4  -2 428.807 83.9923   1
   5  -4  -2 358.859 57.1726   6
   5  -4  -2 368.550 118.500   3
   5  -4  -1 14642.3 531.159   3
   5   4  -1 14983.2 524.848   1
  -5  -4   1 14729.4 496.050   9
   5  -4  -1 14481.4 385.066   1
   5  -4   0 2291.05 223.608   3
  -5   4   0 2252.37 169.595  10
  -5  -4   0 2203.28 187.632   9
  -5  -4   0 2270.63 198.112   5
  -5   4   0 2329.71 217.677   5
   5   4   0 2462.66 225.468   1
  -5   4   0 1995.39 201.674   7
  -5  -4  -1-97.4794 82.5678   9
  -5   4  -1 3.12491 65.0169  10
   5   4   1 332.334 159.504   1
   5  -4   1 212.635 124.489   3
  -5  -4  -1 125.520 91.9665   5
  -5   4  -1-36.2365 100.687   5
  -5   4  -1-94.5458 113.736   7
   5  -4   2 24639.9 672.544   3
  -5   4  -2 25087.0 622.237  10
  -5  -4  -2 25838.8 600.986   9
  -5  -4  -2 26090.9 670.176   5
  -5   4  -2 25453.6 705.791   5
   5  -4   2 25056.8 514.552   8
  -5   4  -2 25965.7 709.988   7
  -5  -4  -3 880.519 144.861  10
  -5   4  -3 1122.29 170.575  10
  -5  -4  -3 1083.82 126.067   9
  -5   4  -3 1077.00 175.804   5
   5  -4   3 874.999 92.7409   8
   5  -4   3 816.128 125.492   3
  -5   4  -3 924.363 157.051   7
  -5  -4  -4 20.1109 128.418  10
  -5  -4  -4 261.044 63.9463   9
  -5   4  -4 324.664 131.302   7
   5  -4   4 59.6773 118.870   3
  -5  -4  -5 7985.27 440.893  10
   5  -4   5 8193.01 387.910   3
  -5  -4  -5 8361.47 304.644   9
  -5   4  -5 8427.88 459.870   7
   5  -4   6 2758.30 251.922   3
  -5  -4  -6 1932.18 249.603  10
  -5  -4  -6 2117.76 149.785   9
  -5   4  -6 2513.78 281.808   7
  -5   4  -7 471.235 165.309   7
  -5  -4  -7 150.092 117.620  10
   5  -4   8 1280.34 190.690  11
  -5  -4  -8 1649.64 261.004  10
  -5   4  -8 1676.04 268.139   7
   5  -4   9 12750.5 601.941  11
  -5  -4  -9 12962.9 662.925  10
  -5   4  -9 14014.5 647.943   7
   5  -4  10 1356.01 221.840  11
  -5  -4 -10 1337.54 242.630  10
  -5   4 -10 1611.64 268.960   7
   5  -4  11 1240.87 225.589  11
  -5  -4 -11 1741.69 291.844  10
  -5   4 -11 1989.94 301.186   7
   5  -4  12 2875.22 337.940  11
  -5  -4 -12 2919.86 376.026  10
  -5   4 -12 3556.76 390.573   7
  -5  -5  15 293.194 166.411   6
  -5  -5  14 771.487 212.045  11
  -5  -5  14 933.233 215.439   6
  -5  -5  14 936.341 220.258   8
  -5  -5  13 731.898 210.878  11
  -5  -5  13 611.765 166.384   6
  -5  -5  13 739.153 197.060   8
  -5  -5  12 18.0729 134.781  11
  -5  -5  12 62.9977 100.281   6
  -5  -5  12 112.618 138.943   8
  -5  -5  11 3292.71 321.815   6
  -5  -5  11 3100.87 351.928  11
   5  -5 -11 3038.93 280.244   3
  -5  -5  11 2780.65 321.909   8
  -5  -5  10 238.480 150.035   8
  -5  -5  10 244.243 138.821  11
  -5  -5  10 351.857 135.604   6
   5  -5 -10 90.0575 144.561   3
  -5  -5   9 17333.0 645.232   6
   5  -5  -9 17556.3 636.417   3
  -5  -5   9 18127.6 709.029   8
  -5  -5   9 17047.0 696.785  11
  -5  -5   8 1466.20 207.553   6
  -5  -5   8 1424.23 223.069  11
  -5  -5   8 1407.73 232.408   8
   5  -5  -8 896.879 157.501   3
  -5  -5   7 873.748 156.887   6
  -5  -5   7 843.252 155.966  11
  -5  -5   7 973.515 176.723   8
   5  -5  -7 1072.45 150.559   3
  -5  -5   6 2422.47 228.616   6
   5  -5  -6 3127.46 284.252   3
  -5  -5   6 2517.39 223.984  11
  -5  -5   5 8145.18 398.625   6
  -5  -5   5 8234.81 367.201  11
   5  -5  -5 9519.41 458.334   3
   5  -5  -5 8773.94 250.206  10
  -5   5   5 9158.10 433.833   4
  -5  -5   4 2781.56 233.951   6
   5  -5  -4 3074.74 282.213   3
   5  -5  -4 2585.30 135.993  10
  -5   5   4 2781.11 250.981   4
  -5  -5   4 2526.27 210.401   4
   5  -5  -3 3386.97 97.2875   6
  -5  -5   3 3694.07 272.850   6
   5  -5  -3 4319.83 315.053   3
  -5  -5   3 3793.27 270.891   9
  -5   5   3 4055.74 278.064   4
  -5  -5   3 3751.11 234.313   4
  -5  -5   2 9487.54 426.891   6
   5   5  -2 9735.03 432.056   1
   5  -5  -2 10186.5 469.687   3
  -5  -5   2 9983.72 432.296   9
   5  -5  -2 9570.55 300.775   1
   5  -5  -1 7298.48 396.211   3
   5   5  -1 8063.29 391.763   1
  -5  -5   1 7528.46 364.648   9
   5  -5  -1 7054.28 258.632   1
  -5   5   0 956.576 112.248  10
  -5  -5   0 1039.11 142.671   9
   5  -5   0 573.132 130.784   3
  -5  -5   0 978.697 135.570   5
  -5   5   0 856.706 142.534   5
   5   5   0 1142.91 175.287   1
  -5   5   0 828.582 136.577   7
  -5  -5  -1 322.261 42.3188  11
  -5   5  -1 232.177 56.3285   1
  -5   5  -1 346.142 89.5762  10
  -5  -5  -1 343.841 93.3741   9
   5   5   1 579.790 167.849   1
  -5  -5  -1 353.306 93.7263   5
  -5   5  -1 183.694 103.967   5
   5  -5   1-52.2368 142.841   3
  -5   5  -1 302.995 108.884   7
  -5  -5  -2 12730.6 276.369  11
   5  -5   2 12889.0 504.276   3
  -5   5  -2 12784.4 444.449  10
  -5  -5  -2 13708.3 451.622   9
  -5  -5  -2 13189.8 477.757   5
  -5   5  -2 13106.3 509.314   5
   5  -5   2 12235.4 378.117   8
  -5   5  -2 13203.2 522.161   7
  -5  -5  -3 317.928 59.7326  11
  -5  -5  -3 393.734 97.3789   9
   5  -5   3 401.438 70.5092   8
  -5   5  -3 374.585 124.107   5
  -5   5  -3 303.753 122.955   7
   5  -5   3 135.289 113.635   3
  -5  -5  -4 8372.85 295.494  11
  -5  -5  -4 8309.17 339.082   9
  -5  -5  -4 7205.08 409.659  10
  -5   5  -4 8995.94 451.353   5
   5  -5   4 8007.11 250.041   8
   5  -5   4 8292.25 406.779   3
  -5   5  -4 8118.86 443.339   7
  -5  -5  -5 21215.3 721.980  10
   5  -5   5 22010.1 649.185   3
  -5  -5  -5 20737.1 514.758   9
  -5   5  -5 22398.5 726.480   7
  -5  -5  -6 19206.9 712.480  10
  -5  -5  -6 19987.0 489.015   9
   5  -5   6 21135.5 646.193   3
  -5   5  -6 20816.6 724.830   7
  -5  -5  -7 126.938 121.692  10
  -5   5  -7 527.013 193.938   7
  -5  -5  -8 2956.28 317.422  10
  -5   5  -8 3407.81 342.025   7
  -5  -5  -9 65.6825 134.351  10
   5  -5   9-18.8485 97.1652  11
   5  -5  10 27.2505 111.037  11
  -5  -5 -10 155.077 151.396  10
   5  -5  11 384.781 141.672  11
  -5  -5 -11 531.412 184.054  10
   5  -5  12-56.9803 144.761  11
  -5  -5 -12 42.1258 179.236  10
  -5   5 -13 1511.43 302.772   7
  -5  -6  15 677.836 215.860   6
  -5  -6  15 711.334 208.886   8
  -5  -6  14 6.09372 173.713  11
  -5  -6  14 215.074 166.370   6
  -5  -6  14-165.981 165.960   8
  -5  -6  13 16.2852 144.365  11
  -5  -6  13 324.844 139.678   6
  -5  -6  13 369.508 146.211   8
  -5  -6  12-81.6262 129.584  11
  -5  -6  12 31.0079 101.516   6
  -5  -6  12-166.318 152.175   8
  -5  -6  11 8415.27 507.973   6
  -5  -6  11 8002.64 543.965  11
   5  -6 -11 7401.53 433.448   3
  -5  -6  11 7750.49 510.139   8
  -5  -6  10 1952.82 250.049   6
  -5  -6  10 1915.10 275.126  11
   5  -6 -10 1977.45 241.428   3
  -5  -6  10 2151.66 285.968   8
  -5  -6   9 5641.61 390.726   6
  -5  -6   9 5608.34 418.985  11
   5  -6  -9 5672.09 379.804   3
  -5  -6   9 6041.50 438.018   8
  -5  -6   8 8015.14 446.001   6
  -5  -6   8 7558.67 450.325  11
   5  -6  -8 7596.57 431.017   3
  -5  -6   8 7222.51 447.735   8
  -5  -6   7 8.60533 91.3925   6
  -5  -6   7-38.3778 99.8735  11
  -5  -6   6 546.151 129.616   6
   5  -6  -6 41.7461 171.016   3
  -5   6   5 382.386 137.468   4
   5  -6  -5 266.234 45.7095  10
  -5  -6   5 242.259 105.078   6
  -5  -6   4 4999.75 322.676   6
   5  -6  -4 4612.44 315.833   3
  -5  -6   4 5355.43 343.114   9
  -5   6   4 5378.44 329.433   4
  -5  -6   4 5288.56 282.182   4
  -5   6   3 955.727 154.478   4
   5  -6  -3 923.254 93.0062   1
  -5  -6   3 1093.35 171.156   6
  -5  -6   3 964.201 153.259   9
   5  -6  -3 909.621 138.219   3
  -5  -6   3 1025.29 132.830   4
  -5  -6   2 1156.40 185.772   6
   5   6  -2 774.187 127.443   1
   5  -6  -2 1051.24 107.881   1
  -5  -6   2 1104.85 156.736   9
   5  -6  -2 799.825 137.169   3
  -5   6   2 1054.50 156.223   4
   5  -6  -2 1042.45 77.4942   6
  -5   6   1 3347.70 181.255  10
   5  -6  -1 3307.07 271.425   3
   5   6  -1 4150.74 298.765   1
  -5  -6   1 3835.37 272.145   9
  -5   6   1 3557.83 270.926   7
   5  -6   0 2998.71 268.494   3
  -5   6   0 3258.50 196.405  10
  -5  -6   0 3410.26 253.079   9
  -5  -6   0 3674.64 245.437   5
   5   6   0 3713.71 297.587   1
  -5   6   0 3533.31 285.086   7
   5   6   1 2664.62 269.918   1
   5  -6   1 2615.42 254.165   3
  -5   6  -1 2576.39 191.276  10
  -5  -6  -1 2586.42 218.456   9
  -5  -6  -1 2569.24 216.544   5
  -5   6  -1 2547.90 237.585   5
  -5   6  -1 2692.80 257.993   7
  -5  -6  -2 14814.3 338.328  11
  -5  -6  -2 14532.9 493.202   9
  -5  -6  -2 15355.8 513.192   5
  -5   6  -2 14817.7 540.141   5
   5  -6   2 14637.1 563.901   3
  -5   6  -2 14647.7 570.186   7
  -5  -6  -3 14108.8 364.062  11
  -5  -6  -3 14259.6 477.630   9
  -5   6  -3 14157.9 549.096   5
   5  -6   3 14090.4 402.176   8
   5  -6   3 14312.7 555.940   3
  -5   6  -3 13546.2 560.296   7
  -5  -6  -4 19588.4 476.785  11
  -5  -6  -4 19429.1 538.656   9
   5  -6   4 19757.9 639.760   3
  -5   6  -4 19449.7 665.065   5
   5  -6   4 18758.3 417.208   8
  -5   6  -4 19832.2 688.465   7
  -5  -6  -5 4532.66 346.065  10
  -5  -6  -5 5405.68 287.636   9
   5  -6   5 5952.01 384.369   3
  -5   6  -5 5195.88 391.364   7
  -5  -6  -6 14088.8 628.075  10
  -5  -6  -6 15602.6 469.931   9
  -5   6  -6 15130.2 650.260   7
  -5  -6  -7 674.434 163.487  10
  -5   6  -7 1645.08 262.076   7
  -5  -6  -8 1756.53 247.791  10
   5  -6   9 2730.14 303.627  11
  -5  -6  -9 2724.31 317.920  10
   5  -6  10 48.4181 115.457  11
  -5  -6 -10 67.5981 127.073  10
   5  -6  11 12.7811 95.8989  11
  -5  -6 -11 203.033 184.722  10
  -5  -6 -12 572.472 220.524  10
   5  -6  12 605.009 207.501  11
  -5  -7  15 920.368 236.873   6
  -5  -7  15 967.775 236.595   8
  -5  -7  14-51.0878 160.305  11
  -5  -7  14-30.9090 141.741   6
  -5  -7  14-73.6215 125.550   8
  -5  -7  13 148.291 129.243  11
  -5  -7  13 207.767 147.093   6
  -5  -7  13 128.158 136.747   8
  -5  -7  12 237.939 164.125  11
  -5  -7  12 309.398 135.109   6
  -5  -7  12 225.326 139.365   8
  -5  -7  11 156.623 144.131  11
  -5  -7  11 114.702 131.213   6
  -5  -7  11 64.6787 133.248   8
   5  -7 -11 164.202 121.654   3
  -5  -7  10 1179.87 217.745   6
  -5  -7  10 1116.21 216.009   8
  -5  -7  10 1095.49 217.353  11
   5  -7 -10 1207.38 224.852   3
  -5  -7   9 301.720 153.094  11
  -5  -7   9 234.279 127.804   6
  -5  -7   9 245.276 150.313   8
   5  -7  -9 13.2402 131.625   3
  -5  -7   8 814.156 179.180  11
  -5  -7   8 726.716 161.719   6
   5  -7  -8 817.877 186.058   3
  -5  -7   7 5686.80 376.217   6
   5  -7  -7 5636.32 389.926   3
  -5  -7   6 7834.94 432.611   6
   5  -7  -6 8090.51 457.456   3
  -5   7   5 321.486 118.888   4
  -5  -7   5 330.840 118.240   6
  -5  -7   5 373.287 121.744   9
   5  -7  -5 231.989 138.137   3
  -5   7   4 228.061 116.448   4
  -5  -7   4 238.493 85.0345   4
  -5  -7   4 161.337 104.517   6
  -5  -7   4 114.894 104.885   9
   5  -7  -4-125.565 179.233   3
  -5  -7   3 2425.71 242.416   6
   5  -7  -3 2493.05 141.905   1
   5  -7  -3 2366.01 248.287   3
  -5  -7   3 2738.00 257.634   9
  -5   7   3 2485.65 233.558   4
  -5  -7   3 2359.76 188.927   4
  -5  -7   2 4263.93 321.392   6
   5   7  -2 3733.46 267.838   1
   5  -7  -2 3997.49 327.289   3
  -5  -7   2 4447.47 312.297   9
   5  -7  -2 4336.64 179.778   1
  -5  -7   2 3908.89 231.736   4
  -5   7   2 4393.95 299.108   4
   5  -7  -2 4198.29 144.025   6
  -5   7   1 35818.6 569.072  10
   5  -7  -1 36664.7 919.554   3
   5   7  -1 35716.9 848.740   1
  -5  -7   1 37068.9 854.230   9
  -5   7   1 37534.9 903.030   7
   5  -7  -1 35507.3 532.568   6
  -5   7   0 50378.1 742.442  10
   5  -7   0 50646.0 1076.74   3
  -5  -7   0 52001.5 984.068   9
  -5  -7   0 51155.0 869.280   5
   5   7   0 51324.2 1015.83   1
  -5   7   0 52252.6 1067.98   7
   5  -7   0 48421.9 726.349   6
  -5   7  -1 183.726 93.9979  10
  -5  -7  -1 53.0894 99.1244   9
  -5  -7  -1 85.0845 86.2466   5
  -5   7  -1 75.3974 101.671   5
  -5   7  -1 141.353 121.822   7
   5   7   1 344.459 189.422   1
   5  -7   1 110.697 146.830   3
   5  -7   2 46982.4 1030.76   3
  -5  -7  -2 47412.7 673.175  11
  -5   7  -2 45649.1 681.371   1
  -5  -7  -2 48078.8 917.302   9
  -5  -7  -2 48074.6 899.462   5
  -5   7  -2 48447.3 999.515   5
  -5   7  -2 46687.2 1032.75   7
  -5  -7  -3 22829.8 500.909  11
   5  -7   3 23477.7 730.846   3
  -5  -7  -3 23384.5 632.958   9
  -5   7  -3 23005.9 706.701   5
  -5   7  -3 21829.6 727.792   7
  -5  -7  -4 2767.92 236.716   9
   5  -7   4 2564.41 284.408   3
  -5   7  -4 2569.66 273.215   5
   5  -7   4 2386.91 171.741   8
  -5   7  -4 2969.59 313.377   7
  -5  -7  -5 2247.78 219.644   9
  -5   7  -5 2171.49 261.319   5
  -5   7  -5 2432.14 300.203   7
  -5  -7  -6 13202.4 615.713  10
  -5  -7  -6 15102.0 496.260   9
  -5   7  -6 14183.5 640.384   7
  -5  -7  -7 1032.12 191.990  10
  -5  -7  -8 2772.28 309.620  10
  -5  -7  -9 992.588 199.680  10
   5  -7   9 1151.05 229.311   6
   5  -7  10 3441.20 361.880  11
  -5  -7 -10 2986.55 346.741  10
   5  -7  10 3097.68 368.115   6
  -5  -7 -11 2763.48 356.766  10
   5  -7  11 2993.83 387.558   6
   5  -7  12 661.799 216.335  11
  -5  -7 -12 679.599 224.829  10
  -5  -8  15 166.086 162.584   8
  -5  -8  14 414.830 205.603  11
  -5  -8  14 125.058 150.088   6
  -5  -8  14 194.124 159.845   8
  -5  -8  13 1503.19 278.021   6
  -5  -8  13 1887.43 324.518  11
  -5  -8  13 1173.83 239.643   8
  -5  -8  12 469.014 187.845  11
  -5  -8  12 466.288 179.573   6
  -5  -8  12 625.438 196.304   8
  -5  -8  11 230.549 153.222  11
  -5  -8  11 169.929 144.710   6
  -5  -8  11 324.135 158.867   8
   5  -8 -10 212.687 157.800   3
  -5  -8  10 9.64943 124.402  11
  -5  -8  10-76.8081 136.987   6
  -5  -8  10 79.8390 111.433   8
  -5  -8   9 514.049 168.948  11
  -5  -8   9 297.841 118.695   6
   5  -8  -9 622.170 190.111   3
  -5  -8   8 1610.44 225.030   6
   5  -8  -8 2409.83 285.362   3
  -5  -8   7 1852.01 230.655   6
   5  -8  -7 2299.03 284.358   3
  -5  -8   6-177.382 137.278   6
  -5  -8   6 225.149 142.412   9
   5  -8  -6 232.815 167.706   3
  -5   8   5 394.085 134.203   4
  -5  -8   5 198.173 104.050   6
  -5  -8   5 299.302 114.520   9
   5  -8  -5 445.487 180.305   3
  -5   8   4 47.6867 95.2612   4
  -5  -8   4-41.1342 64.6921   4
  -5  -8   4-89.1983 105.544   9
  -5  -8   4 39.8397 95.2327   6
   5  -8  -4 195.193 143.512   3
  -5  -8   3 20782.7 697.770   6
   5  -8  -3 21749.5 742.703   3
   5  -8  -3 19772.3 355.802   1
  -5  -8   3 20256.5 679.884   9
  -5   8   3 21908.7 659.997   4
  -5  -8   3 19803.7 506.919   4
  -5  -8   2 20.9747 71.7364   4
  -5   8   2-0.73341 102.393   4
   5  -8  -2 105.513 32.5047   6
   5   8  -2-89.1739 173.770   1
  -5  -8   2 75.6465 92.7569   6
  -5  -8   2 159.547 110.404   9
   5  -8  -2 142.600 132.684   3
  -5   8   1 3258.89 169.994  10
   5  -8  -1 3510.73 325.865   3
  -5  -8   1 3577.39 286.155   9
   5   8  -1 3674.95 299.322   1
  -5   8   1 3546.76 291.595   7
   5  -8  -1 3198.56 163.020   6
  -5  -8   0 137.112 110.616   9
   5   8   0 382.973 168.749   1
   5  -8   0 135.591 59.9429   6
  -5   8   0 236.355 75.2465  10
  -5  -8   0 37.6283 74.5445   5
  -5   8   0 192.120 124.513   7
   5  -8   0 160.036 162.563   3
   5   8   1 16002.2 601.114   1
   5  -8   1 16230.3 637.954   3
  -5  -8  -1 15077.1 554.373   9
  -5  -8  -1 15420.2 487.458   5
  -5   8  -1 16122.2 576.057   5
  -5   8  -1 16022.7 613.123   7
  -5   8  -1 15205.5 450.714  10
   5  -8   1 15784.4 468.485   6
  -5   8  -2 916.500 105.597   1
   5  -8   2 1551.73 258.093   3
  -5  -8  -2 1109.88 175.239   9
  -5  -8  -2 1099.62 158.840   5
  -5   8  -2 1244.73 192.350   5
  -5   8  -2 1118.49 212.011   7
   5  -8   2 1334.36 162.482   6
   5  -8   3 458.397 122.689   6
  -5  -8  -3 593.778 151.046   9
  -5   8  -3 520.978 152.018   5
  -5   8  -3 894.836 210.154   7
  -5  -8  -4 1007.74 163.850   9
  -5   8  -4 775.682 172.599   5
  -5   8  -4 1068.27 223.387   7
   5  -8   4 867.048 163.317   6
  -5  -8  -5 16858.4 565.495   9
  -5   8  -5 17628.2 664.434   5
  -5   8  -5 16425.3 687.404   7
   5  -8   5 16981.1 657.268   6
  -5  -8  -6 281.558 102.122   9
  -5   8  -6 558.008 208.988   7
   5  -8   6-1.43761 126.058   6
   5  -8   7 1408.03 220.712   6
  -5  -8  -7 1016.55 195.520  10
   5  -8   8 275.294 163.111   6
  -5  -8  -8-77.1484 147.297  10
   5  -8   9 694.380 205.422   6
  -5  -8  -9 662.894 186.947  10
   5  -8  10 329.164 186.860   6
  -5  -8 -10 391.158 178.213  10
   5  -8  11-163.514 152.977   6
   5  -8  11 117.175 129.883  11
  -5  -8 -11 20.4022 130.745  10
   5  -8  12 197.321 170.651  11
  -5  -8 -12 328.936 191.706  10
  -5  -9  14 274.252 163.713   6
  -5  -9  14 318.481 178.909   8
  -5  -9  13 1198.10 286.653  11
  -5  -9  13 1278.98 255.881   6
  -5  -9  13 812.303 225.889   8
  -5  -9  12 2016.00 302.212   6
  -5  -9  12 1936.84 311.681  11
  -5  -9  12 2098.57 297.015   8
  -5  -9  11 1067.74 243.907  11
  -5  -9  11 1235.68 237.568   6
  -5  -9  11 1269.32 245.248   8
  -5  -9  10-2.24731 112.873  11
  -5  -9  10-30.6671 123.712   6
   5  -9  -9 849.256 221.584   3
  -5  -9   9-80.8827 159.426   6
  -5  -9   8 7341.74 473.215   6
   5  -9  -8 8679.50 512.176   3
  -5  -9   7 10197.1 538.796   6
  -5  -9   7 11307.2 569.575   9
  -5  -9   6-193.424 176.635   6
  -5  -9   6 133.920 99.3543   9
   5  -9  -6 87.9149 166.569   3
  -5  -9   5 3257.33 300.215   6
   5  -9  -5 4317.48 375.072   3
  -5  -9   5 3787.24 324.485   9
  -5  -9   4 5660.87 390.835   6
   5  -9  -4 6732.43 461.595   3
  -5  -9   4 5617.26 383.686   9
  -5   9   4 6451.87 374.514   4
  -5  -9   3 10729.0 531.112   6
   5   9  -3 11735.4 530.449   1
   5  -9  -3 11997.6 588.993   3
  -5  -9   3 11681.1 531.378   9
   5  -9  -3 10279.6 212.989   1
  -5   9   3 12444.4 512.192   4
  -5  -9   3 10300.2 361.141   4
  -5   9   2 74.6499 104.143   4
  -5  -9   2 279.072 71.7675   4
   5  -9  -2 314.515 46.4763   6
   5   9  -2 271.545 122.527   1
  -5  -9   2 335.674 135.358   6
  -5  -9   2 315.440 136.881   9
  -5   9   2 102.622 116.043   7
   5  -9  -1 520.573 226.789   3
   5   9  -1 177.269 125.292   1
  -5   9   1 241.855 58.8123  10
  -5  -9   1 295.734 126.628   9
   5  -9  -1 204.957 55.5099   6
  -5   9   1 110.272 98.7470   7
  -5   9   0 5984.22 255.784  10
   5  -9   0 6368.22 435.953   3
  -5  -9   0 5758.43 285.047   5
   5   9   0 6650.07 404.008   1
  -5   9   0 5850.18 378.094   7
  -5  -9   0 6097.42 377.684   9
   5  -9   0 5737.92 256.433   6
  -5  -9  -1 9077.36 447.914   9
   5  -9   1 10401.7 545.069   3
  -5  -9  -1 9519.10 382.310   5
  -5   9  -1 10104.9 498.832   7
   5  -9   1 9873.18 377.578   6
  -5   9  -2 3097.33 160.313   1
  -5  -9  -2 3435.33 282.873   9
  -5  -9  -2 3619.49 259.337   5
  -5   9  -2 3638.53 295.860   5
  -5   9  -2 3475.18 318.716   7
   5  -9   2 3732.06 260.704   6
  -5  -9  -3 19342.1 634.305   9
  -5  -9  -3 19436.2 601.797   5
  -5   9  -3 19659.6 667.985   5
  -5   9  -3 19011.4 719.772   7
   5  -9   3 20394.9 631.008   6
  -5  -9  -4 3484.58 278.915   9
  -5   9  -4 2908.31 273.117   5
  -5   9  -4 3281.06 333.615   7
   5  -9   4 3181.70 274.880   6
  -5  -9  -5 8649.86 427.919   9
  -5   9  -5 8848.93 473.878   5
  -5   9  -5 8782.49 524.842   7
   5  -9   5 8116.36 457.289   6
   5  -9   6-134.364 130.837   6
  -5  -9  -6 161.683 101.657   9
  -5   9  -6-74.7554 129.961   5
   5  -9   7 163.561 129.680   6
   5  -9   8 251.472 130.234   6
   5  -9   9 730.429 199.201   6
  -5  -9  -9 519.901 167.746  10
   5  -9  10 873.197 219.312   6
  -5  -9 -10 885.886 204.713  10
   5  -9  11 632.156 233.582   6
   5  -9  11 693.785 222.107  11
  -5  -9 -11 542.992 188.796  10
   5  -9  12 169.099 153.983  11
  -5 -10  14 625.346 216.378   8
  -5 -10  13 752.389 240.058  11
  -5 -10  13 495.166 188.331   6
  -5 -10  13 585.248 212.633   8
  -5 -10  12 206.025 151.136   6
  -5 -10  12 363.396 178.925  11
  -5 -10  12 289.940 164.830   8
  -5 -10  11 740.401 214.835  11
  -5 -10  11 650.946 213.395   6
  -5 -10  11 919.621 231.473   8
  -5 -10  10 10856.9 630.940   6
  -5 -10   9 1135.76 235.142   6
  -5 -10   8 509.660 160.975   6
   5 -10  -8 1595.78 292.839   3
  -5 -10   7 44.5239 111.480   6
  -5 -10   7 18.3751 117.904   9
  -5 -10   6 3433.64 321.353   6
  -5 -10   6 3598.86 332.650   9
   5 -10  -5 287.337 223.538   3
  -5 -10   5-60.8563 132.985   6
  -5 -10   5 123.815 147.921   9
  -5 -10   4 2143.14 258.134   6
   5 -10  -4 2772.54 338.559   3
  -5 -10   4 2160.82 261.868   9
  -5  10   4 2303.05 243.003   4
  -5 -10   3 20441.4 749.442   6
   5  10  -3 20405.6 717.343   1
   5 -10  -3 23241.9 849.117   3
  -5 -10   3 21145.2 729.296   9
  -5  10   3 21416.8 673.713   4
  -5 -10   3 20423.3 489.382   4
   5 -10  -2 9678.23 246.193   6
  -5 -10   2 9493.82 518.244   6
   5  10  -2 9760.53 492.383   1
  -5 -10   2 10232.3 503.786   9
   5 -10  -2 10779.1 601.062   3
  -5  10   2 9810.50 492.220   7
  -5  10   2 10601.8 470.233   4
  -5 -10   2 9645.71 331.684   4
   5  10  -1 79.1576 154.224   1
  -5  10   1 288.577 59.7818  10
  -5 -10   1 290.610 130.325   9
   5 -10  -1 250.283 63.3392   6
  -5  10   1 5.73676 123.877   4
  -5  10   1 235.309 121.818   7
  -5  10   0 8582.36 303.624  10
  -5 -10   0 9068.41 462.034   9
   5 -10   0 10089.0 569.958   3
  -5  10   0 9440.04 490.980   7
   5  10   0 8843.67 472.547   1
   5 -10   0 8541.95 322.680   6
   5 -10   1 416.607 93.1141   6
  -5 -10  -1 459.704 140.708   9
  -5 -10  -1 400.814 98.2963   5
  -5  10  -1 405.844 164.298   7
  -5 -10  -2 4058.16 336.412   9
  -5 -10  -2 3945.72 267.963   5
  -5  10  -2 4216.81 322.340   5
  -5  10  -2 4114.40 360.554   7
   5 -10   2 4634.04 291.928   6
  -5 -10  -3 8016.93 435.908   9
  -5 -10  -3 8014.35 386.948   5
  -5  10  -3 8448.17 451.584   5
  -5  10  -3 8159.51 500.914   7
   5 -10   3 8255.84 411.876   6
   5 -10   4 1306.90 197.631   6
  -5 -10  -4 1334.86 195.933   9
  -5  10  -4 1195.79 197.078   5
  -5  10  -4 1292.62 233.545   7
   5 -10   5 544.365 148.386   6
  -5  10  -5 548.185 150.408   5
  -5  10  -5 769.638 211.938   7
   5 -10   6-32.8788 119.242   6
  -5  10  -6-16.9049 116.008   5
   5 -10   7-32.7207 137.550   6
  -5  10  -7 215.715 145.937   5
   5 -10   8 994.314 216.816   6
   5 -10   9-422.688 171.187   6
   5 -10  10-60.1283 177.710   6
  -5 -10 -11 9.71598 145.108  10
   5 -10  12 575.949 212.256  11
  -5 -11  14 46.5721 151.326   8
  -5 -11  13 123.159 148.234  11
  -5 -11  13 63.4022 139.049   8
  -5 -11  12 1506.48 297.748  11
  -5 -11  12 1643.50 292.935   6
  -5 -11  12 1710.84 284.118   8
  -5 -11  11 2921.41 365.752   6
  -5 -11  11 2627.13 350.737  11
  -5 -11  10 357.614 184.282   6
  -5 -11   9 276.271 139.928   6
  -5 -11   8 5876.75 461.644   6
  -5 -11   8 6338.62 452.607   9
  -5 -11   7 2895.13 321.956   6
  -5 -11   7 3031.21 327.791   9
  -5 -11   6 214.254 134.140   6
  -5 -11   6 266.297 140.145   9
  -5 -11   5 12439.1 610.489   6
  -5 -11   5 12514.7 609.862   9
  -5  11   4 1536.40 208.496   4
  -5 -11   4 1658.35 243.989   6
  -5 -11   4 1746.79 235.973   9
  -5 -11   3 11563.9 588.666   6
  -5 -11   3 10319.3 536.645   9
   5  11  -3 11270.6 549.636   1
  -5  11   2 538.119 148.261   4
  -5 -11   2 521.168 90.0604   4
  -5 -11   2 546.748 170.124   6
  -5 -11   2 553.294 164.676   9
   5  11  -2 230.048 147.570   1
  -5  11   2 270.576 128.133   7
   5 -11  -1 7667.31 281.967   6
  -5  11   1 7156.50 231.703  10
  -5 -11   1 7866.32 451.787   9
   5  11  -1 8024.14 453.225   1
  -5 -11   1 7607.82 483.689   6
  -5  11   1 7053.65 431.334   7
  -5 -11   1 7109.72 280.747   4
  -5  11   1 7777.70 400.789   4
   5 -11   0 111.207 72.7181   6
  -5  11   0 241.328 82.3465  10
  -5 -11   0 93.7033 116.370   9
  -5  11   0 139.913 123.574   7
   5  11   0 202.264 161.682   1
  -5 -11  -1 1558.99 226.270   9
  -5 -11  -1 1239.27 145.093   5
  -5  11  -1 1433.88 227.937   7
   5 -11   1 1468.66 159.349   6
  -5 -11  -2 34934.4 926.599   9
  -5 -11  -2 34217.2 742.083   5
  -5  11  -2 35139.8 887.743   5
  -5  11  -2 33181.0 971.316   7
   5 -11   2 34711.8 793.379   6
   5 -11   3 886.314 158.122   6
  -5 -11  -3 890.178 188.908   9
  -5 -11  -3 998.454 156.332   5
  -5  11  -3 748.066 164.688   5
  -5  11  -3 1051.92 222.903   7
  -5  11  -4 4237.14 341.182   5
  -5  11  -4 3705.33 346.139   7
   5 -11   4 3665.40 296.131   6
   5 -11   5 102.044 127.647   6
  -5  11  -5 358.880 179.877   7
  -5  11  -5 301.584 121.986   5
   5 -11   6 388.805 148.715   6
  -5  11  -6 669.934 168.296   5
   5 -11   7 862.768 186.972   6
  -5  11  -7 763.764 185.167   5
   5 -11   8 459.158 165.664   6
  -5  11  -8 612.033 187.918   5
   5 -11   9 138.786 146.035   6
   5 -11  10 135.359 159.592   6
  -5 -12  13 491.818 188.651   8
  -5 -12  12 300.225 197.467  11
  -5 -12  12 301.507 197.782   6
  -5 -12  12 321.200 188.249   8
  -5 -12  11 940.216 244.502   6
  -5 -12  10 4543.68 445.861   6
  -5 -12   9-20.6686 133.356   6
  -5 -12   8 997.262 216.413   6
  -5 -12   8 766.383 192.741   9
  -5 -12   7 2138.83 286.491   6
  -5 -12   7 2359.84 291.722   9
  -5 -12   6 1087.53 224.055   6
  -5 -12   6 1239.30 230.413   9
  -5 -12   5 1372.99 227.813   6
  -5 -12   5 1862.22 270.028   9
   5  12  -4-117.725 181.402   1
  -5 -12   4 99.3563 116.376   6
  -5 -12   4 94.5152 133.423   9
  -5  12   3 929.981 175.533   4
   5  12  -3 615.831 165.291   1
  -5 -12   3 815.522 196.619   6
  -5 -12   3 827.681 202.210   9
  -5 -12   2 14259.5 672.574   6
   5  12  -2 13326.1 606.864   1
  -5 -12   2 13837.9 622.788   9
  -5  12   2 13746.1 603.785   7
  -5  12   2 14751.7 565.925   4
  -5 -12   1 2163.90 288.144   6
  -5 -12   1 1544.03 226.285   9
   5  12  -1 1816.76 249.930   1
  -5  12   1 1803.71 246.598   7
  -5  12   1 1769.62 211.586   4
  -5 -12   1 1573.66 126.722   4
   5 -12   0-16.5326 78.9017   6
   5  12   0 275.871 167.118   1
  -5  12   0 17.8258 53.1529  10
  -5 -12   0 113.501 110.746   9
  -5  12   0-101.489 130.598   7
   5 -12   1 18204.6 551.807   6
  -5 -12  -1 17635.1 691.740   9
  -5 -12  -1 17377.5 480.639   5
  -5  12  -1 17794.6 709.085   7
   5 -12   2 321.158 117.943   6
  -5 -12  -2 578.561 194.271   9
  -5 -12  -2 278.588 93.5476   5
  -5  12  -2 630.474 214.760   7
   5 -12   3 240.376 99.4182   6
  -5 -12  -3 421.877 165.570   9
  -5 -12  -3 283.484 112.631   5
  -5  12  -3-116.515 132.288   5
  -5  12  -3 296.506 159.950   7
   5 -12   4 199.927 112.971   6
  -5 -12  -4 477.692 130.276   5
  -5  12  -4 172.856 108.738   5
  -5  12  -4 296.626 158.372   7
  -5  12  -5 14811.1 620.634   5
  -5  12  -5 14155.3 702.948   7
   5 -12   5 14129.7 621.865   6
   5 -12   6 1059.70 203.982   6
  -5  12  -6 1088.51 204.209   5
   5 -12   7 1235.32 231.747   6
  -5  12  -7 1132.98 216.763   5
  -5  12  -8 6776.44 485.624   5
   5 -12   8 9127.09 591.348   6
   5 -12   9 1484.19 277.407   6
  -5  12  -9 1927.58 293.001   5
   5 -12  10 245.551 179.802   6
  -5 -13  12 361.819 185.226  11
  -5 -13  11 396.054 183.633   6
  -5 -13  10 1680.97 297.042   6
  -5 -13   9 1032.89 239.391   6
  -5 -13   9 1053.54 220.452   9
  -5 -13   8-111.844 162.097   6
  -5 -13   8-134.775 162.242   9
  -5 -13   7 226.034 118.673   6
  -5 -13   7 168.846 145.994   9
  -5 -13   6 225.591 127.427   6
  -5 -13   6 331.937 150.173   9
  -5 -13   5 3000.63 333.623   6
  -5 -13   5 3068.42 324.332   9
   5  13  -4 806.382 174.442   1
  -5 -13   4 1176.24 238.770   6
  -5 -13   4 881.997 198.969   9
  -5  13   3 74.0527 102.046   4
  -5 -13   3-73.9471 132.844   6
  -5 -13   3-59.5043 133.243   9
   5  13  -3-100.510 164.433   1
  -5 -13   2 3011.35 348.508   6
  -5 -13   2 2313.16 279.347   9
   5  13  -2 2210.61 288.048   1
  -5  13   2 2282.50 273.710   7
  -5  13   2 2591.94 269.721   4
  -5  13   1 414.846 139.368   4
  -5 -13   1 664.141 204.095   9
  -5 -13   1 716.990 200.870   6
  -5  13   1 578.535 165.765   7
   5  13  -1 826.117 210.379   1
  -5  13   0 47.9977 104.620   4
   5  13   0 51.7029 161.497   1
  -5 -13   0 144.336 137.931   9
  -5  13   0 8.01182 107.300   7
   5 -13   1 4240.65 280.598   6
  -5 -13  -1 3894.78 359.951   9
  -5  13  -1 4022.27 368.349   7
   5 -13   2 4577.91 318.436   6
  -5 -13  -2 4712.53 389.808   9
  -5  13  -2 4923.96 413.172   7
  -5  13  -3 1290.32 241.347   7
  -5  13  -3 1016.34 170.397   5
   5 -13   3 1298.98 189.153   6
   5 -13   4 79.3769 99.2046   6
  -5  13  -4 8.68577 102.205   5
  -5  13  -4 357.201 165.829   7
  -5  13  -5 1966.90 263.313   5
  -5  13  -5 2377.83 343.433   7
   5 -13   5 2101.39 267.142   6
   5 -13   6 925.196 197.761   6
  -5  13  -6 509.038 152.825   5
   5 -13   7 312.849 150.954   6
  -5  13  -7 146.532 132.108   5
   5 -13   8 2642.74 340.625   6
   5 -13   9 70.6309 148.595   6
  -5 -14  10 1439.65 279.184   6
  -5 -14   9-120.284 161.028   6
  -5 -14   9-10.2642 143.739   9
  -5 -14   8 2142.96 317.548   6
  -5 -14   8 2424.02 312.109   9
  -5 -14   7 416.027 160.163   6
  -5 -14   7 137.486 125.206   9
  -5 -14   6-68.4860 117.510   6
  -5 -14   6 2.07243 104.889   9
  -5 -14   5 1614.25 271.774   6
   5  14  -5 1675.92 250.844   1
  -5 -14   5 1542.88 253.062   9
  -5 -14   4 5790.84 471.800   6
   5  14  -4 5637.67 428.918   1
  -5 -14   4 5880.91 459.737   9
  -5  14   3 5.43297 101.052   4
  -5 -14   3 100.818 120.559   6
  -5 -14   3-0.13645 130.625   9
   5  14  -3 6.20479 147.269   1
  -5  14   3 8.11863 131.073   7
  -5 -14   2 3284.05 359.528   6
  -5 -14   2 3774.25 367.121   9
   5  14  -2 3660.43 352.813   1
  -5  14   2 3603.35 340.934   7
  -5  14   2 3598.45 297.630   4
  -5 -14   1 6291.55 468.923   9
   5  14  -1 5475.97 428.824   1
  -5  14   1 5741.68 422.269   7
  -5  14   1 5860.59 369.614   4
  -5  14   0-188.629 130.084   4
  -5 -14   0 161.076 166.978   9
  -5  14   0 95.0570 125.924   7
  -5 -14  -1 6802.84 479.492   9
  -5  14  -1 6392.65 458.665   7
   5 -14   2 790.631 152.075   6
  -5 -14  -2 979.097 229.438   9
  -5  14  -2 778.115 228.940   7
   5 -14   3 159.508 104.652   6
  -5  14  -3 262.536 187.211   7
   5 -14   4 425.116 148.813   6
  -5  14  -4 674.368 225.033   7
  -5  14  -5 8252.36 573.404   7
   5 -14   5 7607.91 476.847   6
   5 -14   6 1719.19 245.135   6
  -5  14  -6 2285.78 357.264   7
   5 -14   7 467.207 184.182   6
   5 -14   8 3385.56 377.963   6
   5 -14   9 68.0165 148.338   6
  -5 -15   9 473.792 183.820   6
  -5 -15   9 550.797 203.311   9
  -5 -15   8 612.704 192.425   6
  -5 -15   8 474.566 188.067   9
  -5 -15   7-14.6077 135.670   6
  -5 -15   7-68.2367 145.034   9
  -5 -15   6-115.516 116.200   6
  -5 -15   6 78.7313 133.454   9
  -5 -15   5 4733.18 443.761   6
   5  15  -5 4572.67 397.590   1
  -5 -15   5 5128.99 447.175   9
  -5 -15   4 3930.06 406.192   6
   5  15  -4 3736.08 362.377   1
  -5  15   4 3797.47 402.045   2
  -5 -15   4 4422.83 411.887   9
  -5  15   3 1628.90 274.024   2
  -5 -15   3 1925.88 300.839   6
  -5 -15   3 1766.69 264.898   9
  -5  15   3 1884.32 248.779   7
   5  15  -3 1688.86 247.968   1
  -5 -15   2 7343.55 532.282   6
  -5  15   2 6281.14 502.940   2
  -5 -15   2 6767.52 497.321   9
   5  15  -2 6850.47 476.218   1
  -5  15   2 6633.19 456.759   7
  -5  15   1 256.287 131.379   2
  -5 -15   1 538.706 183.475   9
   5  15  -1 678.398 205.137   1
  -5  15   1 396.682 167.338   7
  -5 -15   0 8239.05 541.314   9
  -5  15   0 8330.53 528.220   7
  -5 -15  -1 796.719 218.532   9
  -5  15  -1 936.190 217.722   7
  -5 -15  -2 2614.55 324.751   9
  -5  15  -2 2080.25 297.398   7
  -5  15  -3 1470.05 278.025   7
   5 -15   4 1110.75 193.596   6
  -5  15  -4 2170.78 328.903   7
   5 -15   5 1058.62 191.907   6
  -5  15  -5 1383.90 288.707   7
   5 -15   6 340.782 168.664   6
  -5  15  -6 365.532 230.663   7
   5 -15   7 5785.61 474.679   6
   5 -15   8 16.9527 144.526   6
  -5 -16   9 829.099 218.621   9
  -5 -16   8 120.315 183.313   6
  -5 -16   8-29.6617 147.409   9
  -5 -16   7 368.972 187.184   6
  -5 -16   7 333.569 174.357   9
   5  16  -6-214.276 185.758   1
  -5 -16   6 70.7034 115.181   6
  -5 -16   6 35.1788 141.035   9
  -5  16   5-154.833 217.980   2
   5  16  -5-53.0455 150.379   1
  -5 -16   5 56.8194 133.888   6
  -5 -16   5 166.338 167.252   9
  -5  16   4 146.558 176.289   2
  -5 -16   4 575.829 186.116   6
  -5 -16   4 580.790 195.211   9
   5  16  -4 458.112 171.697   1
  -5  16   3 498.969 159.446   2
   5  16  -3 664.744 189.951   1
  -5 -16   3 511.886 187.656   6
  -5 -16   3 1051.50 254.893   9
  -5  16   3 575.221 146.089   7
  -5  16   2-32.5063 144.772   2
  -5 -16   2-117.556 159.886   6
  -5 -16   2 27.8495 123.834   9
  -5  16   2 19.2614 126.953   7
   5  16  -2 207.484 171.639   1
  -5  16   1 139.075 157.743   2
  -5 -16   1 866.134 236.126   9
   5  16  -1 738.443 232.547   1
  -5  16   1 454.789 170.847   7
  -5 -16   0 6612.58 515.617   9
  -5  16   0 6027.03 472.808   7
  -5  16   0 6233.61 500.295   2
  -5 -16  -1 151.869 134.270   9
  -5  16  -1-114.009 123.553   7
  -5 -16  -2 1268.67 269.433   9
  -5  16  -2 850.176 216.921   7
  -5  16  -3 351.137 198.082   7
  -5  16  -4 1242.33 265.429   7
   5 -16   5 774.228 188.225   6
  -5  16  -5 979.123 270.501   7
   5 -16   6 413.333 179.029   6
  -5  16  -6 505.522 237.079   7
   5 -16   7 1580.96 273.613   6
   5 -16   8-60.9341 145.196   6
   5  17  -7 1011.33 237.870   1
  -5 -17   7 1305.69 269.690   9
   5  17  -6-146.002 168.120   1
  -5 -17   6 13.8447 145.856   6
  -5 -17   6 33.6896 143.125   9
  -5  17   5 216.545 158.965   2
  -5 -17   5 216.747 140.614   6
   5  17  -5 294.864 161.321   1
  -5 -17   5 312.862 165.952   9
  -5  17   4 351.843 150.439   2
  -5 -17   4 248.192 126.474   6
  -5 -17   4 557.102 203.930   9
   5  17  -4 536.032 193.222   1
  -5  17   3-339.080 221.462   2
   5  17  -3 134.182 150.324   1
  -5 -17   3 4.38495 143.897   6
  -5 -17   3 218.912 146.918   9
  -5  17   3-216.487 169.878   7
  -5  17   2 139.171 162.908   2
  -5 -17   2 357.151 174.256   9
  -5 -17   2 368.480 169.777   6
   5  17  -2 752.745 223.831   1
  -5  17   2 348.226 141.990   7
  -5  17   1 400.883 164.342   2
   5  17  -1 1059.80 243.703   1
  -5 -17   1 955.854 252.164   9
  -5  17   1 717.609 192.015   7
  -5 -17   0 6992.19 535.644   9
  -5  17   0 5906.06 500.853   2
  -5  17   0 6230.29 488.165   7
  -5 -17  -1 429.136 182.598   9
  -5  17  -1 281.182 164.549   7
  -5 -17  -2 965.601 246.730   9
  -5  17  -2 539.377 205.723   7
  -5  17  -3 2939.20 377.733   7
  -5  17  -4 3886.66 437.241   7
   5  18  -7 247.533 175.796   1
   5  18  -6-101.310 176.557   1
  -5  18   5-150.292 223.694   2
  -5 -18   5 212.714 178.954   6
  -5 -18   5 253.142 168.131   9
   5  18  -5 198.953 153.811   1
  -5  18   4 1628.32 297.873   2
  -5 -18   4 2137.50 334.852   6
  -5 -18   4 2367.62 346.798   9
   5  18  -4 2420.09 319.733   1
  -5  18   3-403.145 258.901   2
  -5 -18   3 68.9607 157.508   6
  -5 -18   3 201.318 151.718   9
   5  18  -3 168.590 158.670   1
  -5  18   3 8.77347 142.096   7
  -5  18   2-360.344 214.604   2
   5  18  -2 646.043 222.533   1
  -5 -18   2 301.100 186.626   9
  -5 -18   2 77.5270 168.474   6
  -5  18   2-141.577 159.519   7
  -5  18   1 4419.57 456.260   2
  -5 -18   1 4701.93 474.738   9
  -5  18   1 4372.57 414.489   7
  -5  18   0 97.6539 149.077   2
  -5 -18   0 484.634 224.459   9
  -5  18   0 211.899 158.968   7
  -5 -18  -1 213.940 173.071   9
  -5  18  -1 250.909 171.615   7
  -5 -18  -2 2001.36 330.463   9
  -5  18  -2 2009.77 312.384   7
  -5  18  -3 683.323 225.797   7
   5  19  -7 1390.10 256.221   1
   5  19  -6 1195.95 247.054   1
   5  19  -5 853.410 227.165   1
   5  19  -4 878.747 234.809   1
   5  19  -3 437.993 203.536   1
  -5  19   2 371.924 201.398   2
  -5  19   2 368.404 156.378   7
  -5  19   1 573.995 203.678   2
  -5  19   1 685.800 208.546   7
  -5  19   0 3352.49 410.370   2
  -5  19   0 3384.55 388.263   7
  -5  19  -1 754.662 226.026   7
  -5  19  -2 828.803 237.899   7
  -5  20   1 561.773 208.600   7
  -5  20   0 654.059 229.700   2
  -5  20   0 674.312 210.943   7
  -6   0  14 3070.34 389.685  11
  -6   0  13 606.450 197.254  11
  -6   0  12 557.056 192.153  11
  -6   0  11-135.412 141.339  11
   6   0 -11-17.9645 118.137   3
  -6   0  10 200.396 96.8196  11
  -6   0  10 69.3176 67.3928   6
   6   0 -10 37.1285 130.935   3
  -6   0   9 10359.2 407.019   6
  -6   0   9 10042.8 534.189  11
  -6   0   8 5022.74 277.019   6
  -6   0   8 5189.96 356.858  11
  -6   0   8 4984.53 383.602   8
  -6   0   7 1121.67 134.716   6
  -6   0   7 1238.62 175.088  11
  -6   0   7 1463.92 217.901   8
  -6   0   6 28393.0 619.500   6
  -6   0   6 28519.3 704.457  11
  -6   0   6 30127.7 864.718   8
  -6   0   6 27645.6 787.703   4
  -6   0   5 80892.9 1357.31   8
  -6   0   5 78459.1 1267.31   4
  -6   0   4 14938.8 576.027   8
  -6   0   4 14651.7 552.969   4
  -6   0   3 125043. 1581.48   8
  -6   0   3 127181. 1553.70   4
   6   0  -2 8801.97 388.475   1
  -6   0   2 8731.19 406.347   8
   6   0  -1 3310.67 245.891   1
  -6   0   1 3211.04 238.926   8
  -6   0   0 26241.1 638.564   8
  -6   0   0 24317.5 707.684   5
   6   0   0 26496.2 669.319   1
  -6   0  -1 336.348 85.2985   8
  -6   0  -1 112.453 105.835   5
   6   0   2 66125.4 1111.54   3
  -6   0  -2 66154.6 1150.87  10
  -6   0  -2 66447.1 1199.58   5
  -6   0  -2 64332.9 903.287   8
   6   0   3 17781.9 571.318   3
   6   0   3 15935.2 259.874  11
  -6   0  -3 16506.3 609.165  10
   6   0   3 17836.7 425.130   9
  -6   0  -3 19146.8 669.182   5
  -6   0  -3 17370.4 435.026   8
   6   0   4 58877.6 660.644  11
   6   0   4 58788.0 1033.52   3
  -6   0  -4 57991.6 1165.51  10
  -6   0  -4 59378.8 1191.74   5
   6   0   5 1909.59 148.000  11
   6   0   5 1567.34 177.352   3
  -6   0  -5 1962.45 252.668  10
  -6   0  -5 1706.57 197.742   7
   6   0   6-30.5320 61.7514  11
  -6   0  -6 78.7388 144.330  10
   6   0   6 11.1924 92.4798   3
  -6   0  -6-13.7804 95.4303   7
   6   0   7 23678.0 615.490   3
  -6   0  -7 24649.1 863.534  10
  -6   0  -7 24482.9 747.724   7
  -6   0  -8 374.782 151.395  10
  -6   0  -8 280.069 100.483   7
  -6   0  -9 2570.58 338.271  10
  -6   0  -9 2304.28 249.798   7
  -6   0 -10 1948.55 306.952  10
  -6   0 -11 3421.21 410.972  10
  -6   1  14 728.003 241.636  11
  -6  -1  14 663.501 238.752  11
  -6   1  13 12.2435 124.459  11
  -6  -1  13 25.6953 132.681  11
  -6   1  12 198.885 145.256  11
  -6  -1  12-141.737 156.084  11
   6   1 -11 513.502 126.380   3
  -6   1  11 740.339 188.990  11
  -6  -1  11 731.463 193.656  11
  -6  -1  11 723.620 140.917   6
   6  -1 -11 620.232 151.940   3
  -6  -1  10 2427.44 229.421   6
  -6   1  10 2318.18 197.257   6
  -6   1  10 2479.84 288.849  11
  -6  -1  10 2124.47 268.831  11
   6  -1 -10 2233.72 246.642   3
  -6  -1  10 2431.71 291.753   8
  -6  -1   9-29.9369 88.5329   6
  -6   1   9 35.8427 99.3559  11
  -6   1   9 60.4260 67.9765   6
   6  -1  -9-155.931 133.254   3
  -6  -1   9-69.5090 111.992  11
  -6  -1   9 216.185 146.087   8
  -6  -1   8 80.8299 91.6803  11
  -6  -1   8 109.044 79.1790   6
  -6   1   8 176.885 73.0841   6
   6  -1  -8-131.327 145.314   3
  -6  -1   8 39.4925 107.983   8
  -6  -1   7 1954.34 180.292   6
  -6   1   7 1959.52 158.211   6
   6  -1  -7 1819.57 214.611   3
  -6  -1   7 1903.64 212.182  11
  -6  -1   7 2031.82 254.106   8
  -6  -1   6 7218.22 333.962   6
   6  -1  -6 7390.74 419.090   3
  -6   1   6 7557.22 296.969   6
  -6  -1   6 7455.68 362.021  11
  -6  -1   6 8136.56 452.706   8
  -6   1   6 7655.42 450.282   8
   6  -1  -6 7342.42 278.263   6
  -6   1   6 7752.82 423.555   4
  -6  -1   6 7546.08 422.802   4
   6  -1  -5 4388.72 216.771   6
  -6  -1   5 4680.80 274.872   6
  -6  -1   5 4766.49 340.166   8
  -6   1   5 4452.87 345.868   8
  -6  -1   5 4633.40 264.502  11
  -6   1   5 4661.26 352.122   4
  -6  -1   5 4779.90 341.559   4
   6  -1  -4 3109.92 181.160   6
   6  -1  -4 3129.66 202.708  11
  -6  -1   4 3168.75 278.931   8
  -6   1   4 3379.53 286.085   8
  -6   1   4 3294.72 290.375   4
  -6  -1   4 3120.07 270.399   4
   6  -1  -3 18382.2 562.515   1
  -6  -1   3 16287.6 578.642   8
  -6   1   3 17225.8 595.357   8
   6  -1  -3 16302.5 394.976  11
  -6  -1   3 17340.0 582.513   4
  -6   1   3 17573.8 605.671   4
   6  -1  -2 43.2722 34.0076  11
   6   1  -2-115.899 146.267   1
   6  -1  -2-118.413 125.466   1
  -6  -1   2 28.6955 79.7714   8
  -6   1   2 107.605 91.7716   8
   6  -1  -1 10423.4 466.487   3
   6  -1  -1 10856.4 219.757  11
   6   1  -1 11765.3 458.744   1
  -6  -1   1 11420.2 454.559   8
   6  -1  -1 11396.9 436.195   1
  -6   1   1 11726.8 452.555   8
   6  -1   0 7638.91 365.611   1
   6  -1   0 6860.89 370.739   3
  -6  -1   0 7410.89 351.093   8
  -6   1   0 7125.24 337.974   8
  -6  -1   0 7440.34 396.130   5
  -6   1   0 7087.87 398.467   5
   6   1   0 7521.13 383.172   1
  -6   1  -1-56.8372 112.302  10
   6  -1   1-10.7600 114.500   3
  -6  -1  -1 250.440 84.3366   8
  -6   1  -1 236.467 80.1905   8
  -6  -1  -1 3.55271 98.8037   5
  -6   1  -1 144.055 102.013   5
   6  -1   2 4319.19 294.462   3
   6  -1   2 3895.38 124.139  11
  -6  -1  -2 4054.81 303.089  10
  -6   1  -2 4317.83 299.313  10
  -6  -1  -2 4460.74 343.556   5
  -6   1  -2 5066.23 366.370   5
  -6  -1  -2 3915.27 232.061   8
   6  -1   3 4992.94 181.354  11
   6  -1   3 4907.95 316.198   3
  -6  -1  -3 4909.04 342.183  10
  -6   1  -3 4752.72 322.455  10
   6  -1   3 5467.81 235.381   9
  -6  -1  -3 5516.90 375.402   5
  -6   1  -3 5712.67 388.706   5
  -6  -1  -3 5140.72 246.880   8
   6  -1   4 1094.22 107.719  11
  -6  -1  -4 969.537 191.803  10
  -6   1  -4 1083.06 186.381  10
   6   1   4 526.737 112.450   3
  -6   1  -4 1296.17 216.843   5
  -6  -1  -4 970.933 104.138   8
   6  -1   4 776.637 144.835   3
  -6   1  -4 408.417 116.061   7
   6   1   5 5341.82 230.467  11
   6   1   5 4806.75 291.906   3
   6  -1   5 4703.18 240.046  11
   6  -1   5 4958.46 308.315   3
  -6  -1  -5 4737.76 365.922  10
  -6   1  -5 5130.73 340.474   7
  -6   1  -5 4752.65 360.756  10
   6  -1   6 10433.3 395.193  11
   6   1   6 10995.5 425.212   3
   6  -1   6 10881.8 437.746   3
  -6  -1  -6 11473.0 573.646  10
  -6   1  -6 10489.5 546.740  10
  -6   1  -6 11005.8 507.745   7
  -6  -1  -6 10980.0 479.185   7
   6  -1   7 351.717 113.754  11
  -6  -1  -7 467.267 186.989  10
   6   1   7 508.165 115.580   3
   6  -1   7 123.973 93.0291   3
  -6   1  -7 494.128 147.981   7
  -6  -1  -7 325.687 118.961   7
  -6  -1  -8 2248.21 294.041  10
  -6   1  -8 2160.06 298.386  10
  -6   1  -8 2330.95 256.315   7
  -6  -1  -8 2405.53 236.092   7
  -6  -1  -9 85.1085 150.133  10
  -6   1  -9 236.476 176.639  10
  -6   1  -9 93.9989 114.479   7
  -6  -1  -9 12.4402 104.084   7
  -6  -1 -10 468.489 174.005  10
  -6   1 -10 515.208 157.049   7
  -6   1 -10 423.423 183.753  10
  -6   1 -11 290.031 146.136  10
  -6  -1 -11 390.406 157.814  10
  -6  -2  14 1045.87 263.487  11
  -6  -2  13 604.657 194.840  11
  -6  -2  12 25.7222 111.949  11
  -6  -2  12-51.5637 113.191   6
  -6  -2  11 1265.11 235.983  11
   6  -2 -11 985.826 178.269   3
  -6  -2  11 1145.59 179.964   6
  -6  -2  11 1334.11 243.592   8
  -6  -2  10 1545.73 193.539   6
  -6  -2  10 1374.01 231.344  11
   6  -2 -10 1140.25 196.461   3
  -6  -2  10 1280.18 237.347   8
  -6  -2   9 1224.11 167.614   6
  -6   2   9 1219.82 127.992   6
  -6  -2   9 1052.45 181.898  11
   6  -2  -9 1014.72 179.107   3
  -6  -2   9 1111.63 200.546   8
  -6   2   8 741.828 101.469   6
  -6  -2   8 917.701 166.984  11
  -6  -2   8 634.581 123.610   6
   6  -2  -8 592.801 146.060   3
  -6  -2   8 578.985 156.832   8
  -6  -2   7 1242.02 162.368   6
  -6   2   7 1314.05 119.908   6
  -6  -2   7 1346.30 180.152  11
   6  -2  -7 1147.04 183.673   3
  -6  -2   7 1135.99 195.312   8
  -6   2   6 125.927 113.781   4
  -6  -2   6 64.6205 97.1036   4
   6  -2  -6 118.366 50.7903   6
  -6  -2   6 93.5188 71.3341  11
  -6  -2   6-4.61009 68.5354   6
   6  -2  -6-53.8223 122.633   3
  -6  -2   6 53.3372 103.736   8
  -6  -2   5 8448.10 377.052   6
   6  -2  -5 8286.98 437.209   3
  -6  -2   5 8530.56 351.692  11
  -6  -2   5 8716.98 456.131   8
  -6   2   5 9508.35 456.935   4
  -6  -2   5 8189.80 411.535   4
   6  -2  -5 8329.23 262.772   6
  -6   2   4 269.823 128.180   4
  -6  -2   4 157.850 103.972   4
  -6  -2   4 266.080 73.7450  11
   6  -2  -4 243.756 62.4592   6
   6  -2  -4 168.359 119.395   3
  -6  -2   4 72.7541 117.594   8
   6  -2  -3 16484.3 399.506   6
   6  -2  -3 17171.5 519.577   1
   6  -2  -3 16763.8 605.837   3
   6  -2  -3 16395.7 416.614  11
  -6  -2   3 16684.8 582.804   8
  -6  -2   3 17087.2 567.979   4
  -6   2   3 16968.6 589.513   4
   6  -2  -2 2059.72 158.061   6
   6  -2  -2 2154.09 220.632   3
   6  -2  -2 2144.80 134.989  11
   6   2  -2 2004.32 207.831   1
   6  -2  -2 2166.67 190.775   1
  -6  -2   2 2442.69 219.623   8
   6  -2  -1 11722.5 497.061   3
   6  -2  -1 11909.7 276.468  11
   6   2  -1 12650.5 493.722   1
  -6  -2   1 12935.3 483.970   8
   6  -2  -1 12622.6 438.879   1
   6  -2   0 3205.31 263.662   3
  -6  -2   0 3662.63 251.100   8
  -6  -2   0 3430.28 270.612   5
  -6   2   0 3879.24 294.253   5
   6   2   0 3913.89 293.348   1
  -6   2  -1-121.596 113.101  10
   6  -2   1-81.3810 112.355   3
  -6  -2  -1-48.1269 62.4137   8
  -6  -2  -1-16.0778 102.950   5
  -6   2  -1-38.6109 116.111   5
   6  -2   2 15595.4 555.621   3
  -6   2  -2 15327.8 540.367  10
  -6  -2  -2 15943.3 590.146   5
  -6  -2  -2 15835.0 475.353   8
  -6   2  -2 16219.3 607.200   5
   6  -2   3 2539.53 230.358   3
  -6   2  -3 2175.68 226.830  10
  -6  -2  -3 1939.62 210.776  10
   6  -2   3 2335.52 152.642   9
  -6  -2  -3 2717.23 268.839   5
  -6   2  -3 3090.15 291.601   5
  -6  -2  -3 2238.67 171.042   8
  -6   2  -3 1733.76 190.802   7
   6  -2   4 1674.50 139.005  11
   6  -2   4 1533.84 189.577   3
  -6  -2  -4 1159.13 194.318  10
  -6   2  -4 1410.82 196.688  10
   6  -2   4 1704.21 116.393   9
  -6  -2  -4 1609.86 136.047   8
  -6   2  -4 1540.78 209.762   5
  -6   2  -4 1494.22 190.038   7
   6   2   5 814.441 128.345   3
   6  -2   5 967.548 120.851  11
  -6  -2  -5 1162.89 208.766  10
  -6   2  -5 743.679 172.433  10
  -6  -2  -5 983.852 99.9239   8
   6  -2   5 959.722 153.052   3
  -6   2  -5 1063.42 177.217   7
   6   2   6 1969.24 187.252   3
   6  -2   6 2085.28 193.505  11
   6  -2   6 2171.18 210.941   3
  -6  -2  -6 2105.68 281.081  10
  -6   2  -6 2146.90 271.332  10
  -6   2  -6 2199.67 253.171   7
   6  -2   7 6048.17 339.395  11
   6   2   7 6026.52 312.305   3
  -6  -2  -7 6020.81 444.477  10
   6  -2   7 6045.62 333.446   3
  -6   2  -7 6564.82 471.402  10
  -6   2  -7 6375.78 412.917   7
  -6   2  -8 1801.65 282.655  10
  -6  -2  -8 1615.36 253.319  10
  -6   2  -8 1617.17 223.005   7
  -6  -2  -9 237.007 140.445  10
  -6   2  -9 660.628 221.766  10
  -6   2  -9 231.404 138.573   7
  -6  -2 -10 4488.45 448.814  10
  -6   2 -10 4341.69 440.820  10
  -6   2 -10 5100.88 402.262   7
  -6  -2 -11 1542.92 281.302  10
  -6   2 -11 1740.76 317.347  10
  -6  -3  14 288.461 163.552  11
  -6  -3  13 187.832 148.065  11
  -6  -3  12 2294.13 260.315   6
  -6  -3  12 2146.81 304.895  11
  -6  -3  12 2322.57 320.980   8
  -6  -3  11 2636.08 269.934   6
  -6  -3  11 2529.92 313.290  11
   6  -3 -11 3113.00 307.068   3
  -6  -3  11 2702.18 325.595   8
  -6  -3  10 4689.16 339.033   6
  -6  -3  10 4652.41 380.667  11
   6  -3 -10 4834.33 364.559   3
  -6  -3  10 4351.08 384.876   8
  -6  -3   9-118.678 111.079   6
   6  -3  -9 9.99370 107.356   3
  -6  -3   9-64.7499 132.343   8
  -6  -3   9-44.4423 105.383  11
  -6  -3   8 1519.10 187.200   6
  -6   3   8 1458.03 113.314   6
  -6  -3   8 1320.89 195.756  11
   6  -3  -8 1641.84 226.908   3
  -6  -3   8 1618.40 230.081   8
  -6  -3   7 3737.64 273.645   6
  -6  -3   7 3649.34 281.340  11
   6  -3  -7 3432.89 296.764   3
  -6  -3   7 3353.27 317.612   8
  -6   3   6 106.560 123.232   4
  -6  -3   6 57.7125 106.418   4
  -6  -3   6 35.8453 63.4367  11
  -6  -3   6 95.0759 84.4039   6
   6  -3  -6-153.332 129.444   3
  -6  -3   6-27.3605 128.096   8
  -6   3   5 300.416 132.192   4
  -6  -3   5 233.185 104.608   4
   6  -3  -5 295.389 49.2986   6
  -6  -3   5 236.482 73.2324  11
  -6  -3   5 292.817 97.2417   6
   6  -3  -5 136.419 114.411   3
  -6  -3   5-34.3105 129.458   8
  -6   3   4 16.5070 97.1541   4
  -6  -3   4 77.6220 89.0093   4
  -6  -3   4 27.3856 45.7047  11
   6  -3  -4 72.0499 40.7514   6
  -6  -3   4 49.2383 70.2148   6
   6  -3  -4-6.91873 131.420   3
  -6  -3   4-145.915 133.460   8
   6  -3  -3 1888.08 130.047   6
   6   3  -3 1961.38 205.125   1
  -6  -3   3 1928.77 128.161  11
   6  -3  -3 2082.03 232.921   3
   6  -3  -3 1817.74 173.774   1
  -6  -3   3 1546.75 166.199   8
  -6  -3   3 1937.44 203.696   4
  -6   3   3 1869.88 219.086   4
   6  -3  -2 419.628 69.6442  11
   6   3  -2 503.961 125.002   1
   6  -3  -2 457.983 76.8666   6
  -6  -3   2 623.327 125.657   8
   6  -3  -2 587.487 148.320   3
   6  -3  -2 447.387 102.672   1
   6  -3  -1 253.976 58.9606  11
   6   3  -1 339.306 138.072   1
   6  -3  -1 361.938 116.879   1
   6  -3  -1 380.056 122.542   3
   6  -3   0 5229.00 341.675   3
  -6  -3   0 4869.89 322.232   5
  -6   3   0 5432.08 351.268   5
   6   3   0 5541.06 353.948   1
   6  -3   1 3699.06 296.482   3
  -6   3  -1 3254.95 239.255  10
  -6  -3  -1 3564.24 278.685   5
  -6   3  -1 3236.95 277.661   5
   6  -3   2 3319.75 269.291   3
  -6   3  -2 3309.86 254.968  10
  -6  -3  -2 3755.81 294.274   5
  -6   3  -2 3141.63 289.921   5
  -6   3  -2 3169.04 269.616   7
   6  -3   3 18221.9 610.403   3
  -6  -3  -3 17027.8 643.268  10
  -6   3  -3 17409.4 596.055  10
   6  -3   3 17726.1 414.890   9
  -6  -3  -3 18202.2 641.495   5
  -6   3  -3 19130.4 676.260   5
  -6   3  -3 17624.9 631.540   7
  -6   3  -4 749.913 155.752  10
  -6   3  -4 1012.93 205.725   5
  -6  -3  -4 815.528 168.012  10
   6  -3   4 516.530 127.836   3
  -6   3  -4 860.063 163.959   7
   6  -3   5 20477.9 553.076  11
   6  -3   5 21250.1 647.216   3
  -6  -3  -5 21204.0 756.849  10
  -6   3  -5 20543.6 716.727  10
  -6   3  -5 21448.3 731.925   7
   6   3   6 5549.03 303.290   3
   6  -3   6 5860.50 319.086  11
  -6  -3  -6 5813.93 417.528  10
   6  -3   6 6036.93 348.548   3
  -6   3  -6 6510.33 433.580  10
  -6   3  -6 6131.69 411.645   7
   6   3   7 2415.59 197.420   3
   6  -3   7 2453.21 229.170  11
  -6  -3  -7 2667.96 310.267  10
  -6   3  -7 2857.77 325.050  10
   6  -3   7 2832.80 251.371   3
  -6   3  -7 2977.55 296.301   7
  -6  -3  -8 625.782 186.473  10
  -6   3  -8 805.170 204.031  10
  -6   3  -8 526.954 156.949   7
  -6  -3  -9 498.584 173.821  10
  -6   3  -9 806.916 198.630   7
  -6  -3 -10 1683.53 302.931  10
  -6   3 -10 1139.54 224.380   7
  -6  -3 -11 954.153 241.887  10
  -6   3 -11 1067.45 230.102   7
  -6  -4  14 839.108 226.127  11
  -6  -4  13 599.408 202.655  11
  -6  -4  13 628.671 162.414   6
  -6  -4  13 559.517 192.567   8
  -6  -4  12 81.4626 113.195  11
  -6  -4  12 234.168 132.743   6
  -6  -4  12 19.7371 144.719   8
  -6  -4  11-31.5511 124.572  11
  -6  -4  11-64.2422 112.255   6
  -6  -4  11 41.2586 138.083   8
   6  -4 -11-36.5506 111.259   3
  -6  -4  10 23.2037 99.5256  11
  -6  -4  10-24.6006 110.602   6
  -6  -4  10 113.467 117.749   8
   6  -4 -10 289.089 151.568   3
  -6  -4   9 2669.07 258.607   6
  -6  -4   9 2627.75 282.424  11
   6  -4  -9 2898.71 290.320   3
  -6  -4   9 2688.46 307.723   8
  -6  -4   8 88.1354 100.056  11
  -6  -4   8-47.9983 106.415   6
  -6  -4   8 21.8823 115.716   8
   6  -4  -8 192.470 120.283   3
  -6  -4   7 3182.17 264.838   6
  -6  -4   7 3450.56 281.246  11
   6  -4  -7 3595.62 314.166   3
  -6  -4   7 3419.35 314.444   8
  -6  -4   6 10955.9 469.229   6
  -6  -4   6 11032.0 454.977  11
   6  -4  -6 11176.6 525.272   3
  -6  -4   6 11837.3 559.476   8
  -6   4   6 12036.2 549.917   4
  -6   4   5 151.916 125.296   4
  -6  -4   5 43.3348 83.3606   4
   6  -4  -5 38.2564 20.2236   6
  -6  -4   5 71.3985 54.9134  11
  -6  -4   5 74.0542 82.5756   6
   6  -4  -5-68.8298 118.160   3
  -6  -4   5 14.8144 125.808   8
   6  -4  -4 8247.20 200.985   6
  -6  -4   4 9238.38 430.181   6
  -6  -4   4 8653.55 328.165  11
   6  -4  -4 9214.72 481.389   3
  -6   4   4 8743.24 445.914   4
  -6  -4   4 8487.92 400.775   4
   6  -4  -3 6188.37 207.320   6
   6   4  -3 6236.08 360.398   1
  -6  -4   3 6618.21 244.531  11
   6  -4  -3 6908.07 406.120   3
   6  -4  -3 6320.37 298.452   1
  -6  -4   3 6147.18 334.122   4
  -6   4   3 6821.07 384.704   4
   6  -4  -2-1.31310 79.7790   1
   6   4  -2-76.2558 163.908   1
   6  -4  -2 36.5246 42.0845   6
   6  -4  -2 107.545 125.868   3
   6   4  -1 949.640 207.416   1
   6  -4  -1 868.926 196.159   3
   6  -4  -1 1096.87 165.488   1
   6  -4   0 40759.7 948.717   3
  -6   4   0 39326.0 775.246  10
  -6  -4   0 40044.9 888.718   5
  -6   4   0 42269.6 955.361   5
   6   4   0 43189.7 943.631   1
   6  -4   1 19102.9 654.808   3
  -6   4  -1 17206.6 537.831  10
  -6  -4  -1 17850.9 602.413   5
  -6   4  -1 18716.7 653.525   5
  -6   4  -1 18014.9 638.902   7
   6  -4   2 3948.22 305.525   3
  -6   4  -2 3773.72 276.005  10
  -6  -4  -2 4073.08 311.735   5
  -6   4  -2 3696.96 304.128   5
  -6   4  -2 3569.00 301.115   7
   6  -4   3 9209.67 450.330   3
  -6   4  -3 9678.25 453.896  10
  -6  -4  -3 11173.5 517.870   5
  -6   4  -3 10000.8 510.304   5
  -6   4  -3 10331.2 502.831   7
  -6  -4  -4 1885.82 239.701  10
  -6   4  -4 1925.75 233.945  10
  -6   4  -4 2335.73 273.842   5
  -6   4  -4 2126.56 252.583   7
   6  -4   4 1847.45 211.633   3
  -6  -4  -5 2793.19 293.074  10
   6  -4   5 2793.76 247.500   3
  -6   4  -5 3018.88 291.453  10
  -6   4  -5 3225.16 315.814   5
  -6   4  -5 3126.34 303.902   7
  -6  -4  -6-333.705 192.998  10
  -6   4  -6-46.3240 117.215  10
  -6   4  -6-19.6471 112.239   7
   6  -4   6-17.6089 101.657   3
   6  -4   7 319.021 143.877   3
   6   4   7-31.0485 86.7702   3
   6  -4   7-5.99169 86.3321  11
  -6  -4  -7-116.155 169.742  10
  -6   4  -7 382.288 170.071   7
   6  -4   8 163.655 110.755  11
  -6  -4  -8 8.42004 121.046  10
  -6   4  -8 101.594 148.197   7
  -6  -4  -9 1575.44 281.283  10
  -6   4  -9 1584.41 251.222   7
  -6  -4 -10 1035.92 251.809  10
  -6   4 -10 1108.14 239.297   7
  -6  -4 -11 189.059 186.655  10
  -6   4 -11 68.7232 153.549   7
  -6  -5  14 191.284 171.046  11
  -6  -5  14 241.970 155.815   8
  -6  -5  13 113.034 123.394  11
  -6  -5  13 265.830 147.733   6
  -6  -5  13 141.491 129.796   8
  -6  -5  12-100.138 137.680  11
  -6  -5  12 170.265 129.948   6
  -6  -5  12 20.4906 121.921   8
  -6  -5  11 598.340 188.671  11
  -6  -5  11 488.148 158.597   6
  -6  -5  11 304.650 153.088   8
   6  -5 -11 327.647 123.142   3
  -6  -5  10 76.5694 115.228  11
  -6  -5  10-159.386 139.896   6
  -6  -5  10 148.459 124.477   8
   6  -5 -10-133.391 159.415   3
  -6  -5   9 461.610 151.928  11
  -6  -5   9 408.358 116.874   6
  -6  -5   9 414.097 148.843   8
   6  -5  -9 323.297 143.041   3
  -6  -5   8 1849.17 234.577  11
   6  -5  -8 2171.26 274.544   3
  -6  -5   8 1210.27 182.392   6
  -6  -5   8 1426.71 228.034   8
  -6  -5   7 661.880 139.014  11
  -6  -5   7 507.037 132.332   6
  -6  -5   7 611.390 176.910   8
   6  -5  -7 921.825 213.319   3
  -6  -5   6 6222.62 377.238   6
  -6  -5   6 5906.87 339.834  11
   6  -5  -6 6700.82 427.503   3
  -6  -5   6 5911.76 405.917   8
  -6   5   6 6939.46 425.452   4
  -6   5   5 710.320 166.863   4
  -6  -5   5 836.745 147.825   4
  -6  -5   5 732.395 126.191  11
  -6  -5   5 691.367 137.081   6
   6  -5  -5 882.755 191.882   3
  -6  -5   4 27346.7 767.733   6
  -6  -5   4 26394.2 594.967  11
   6  -5  -4 26948.1 827.611   3
   6  -5  -4 27104.9 512.811  10
  -6   5   4 28349.0 796.335   4
  -6  -5   4 26234.0 699.147   4
  -6  -5   3 255.159 99.0653   4
  -6   5   3 176.641 103.822   4
  -6  -5   3 279.385 70.0253  11
   6  -5  -3 142.102 67.6301   1
   6  -5  -3 193.125 40.1966   6
   6  -5  -3 325.515 179.035   3
  -6  -5   2 279.925 53.7346  11
   6  -5  -2 220.992 54.6383   6
   6  -5  -2 354.729 102.710   1
   6  -5  -2 497.563 189.444   3
   6  -5  -1 54879.4 1150.91   3
  -6  -5   1 56584.4 1063.37   9
   6   5  -1 57224.8 1104.53   1
   6  -5   0 38369.8 946.999   3
  -6   5   0 36593.0 733.599  10
  -6  -5   0 37805.4 860.981   9
  -6  -5   0 39197.5 866.411   5
  -6   5   0 38914.7 933.210   5
   6   5   0 40326.0 935.894   1
   6  -5   1 2897.22 272.561   3
  -6   5  -1 3716.54 253.264  10
  -6  -5  -1 3883.45 277.471   9
  -6  -5  -1 3814.37 292.325   5
  -6   5  -1 3913.82 323.681   5
  -6   5  -1 3518.00 308.031   7
   6  -5   2 24971.3 763.233   3
  -6   5  -2 25374.6 672.428  10
  -6  -5  -2 26523.7 680.533   9
  -6  -5  -2 25850.6 743.853   5
  -6   5  -2 25073.9 776.900   5
  -6   5  -2 26555.4 799.621   7
   6  -5   3 53059.5 1097.00   3
  -6  -5  -3 55995.1 955.239   9
  -6  -5  -3 56214.0 1107.01   5
  -6   5  -3 56076.8 1169.53   5
  -6   5  -3 55278.5 1172.82   7
  -6   5  -4 141.254 118.648  10
  -6  -5  -4 71.7370 76.9326   9
  -6   5  -4 256.696 149.294   5
  -6   5  -4 188.292 137.768   7
   6  -5   4 54.0892 119.878   3
  -6  -5  -5 6624.96 440.231  10
  -6   5  -5 7301.74 436.743  10
   6  -5   5 6781.73 399.155   3
  -6  -5  -5 6975.18 316.778   9
  -6   5  -5 7103.01 449.819   5
  -6   5  -5 6693.20 428.417   7
  -6  -5  -6 8857.21 520.526  10
   6  -5   6 9681.60 468.013   3
  -6   5  -6 9894.18 532.903   7
  -6  -5  -7 7672.99 506.789  10
  -6   5  -7 7971.88 503.447   7
   6  -5   8 507.555 147.197  11
  -6  -5  -8 615.273 196.092  10
  -6   5  -8 685.026 201.369   7
  -6  -5  -9 7665.32 546.060  10
  -6   5  -9 8222.45 544.919   7
  -6  -5 -10 6037.88 508.165  10
  -6   5 -10 6673.20 504.435   7
  -6  -5 -11 46.6194 161.182  10
  -6   5 -11 65.6847 181.472   7
  -6   5 -12 2863.05 372.904   7
  -6  -6  14-9.54495 155.792  11
  -6  -6  14-33.5859 126.783   6
  -6  -6  14 10.8504 157.118   8
  -6  -6  13 83.0778 159.179  11
  -6  -6  13-74.1482 124.641   6
  -6  -6  13 81.1605 143.794   8
  -6  -6  12 459.070 189.123  11
  -6  -6  12 470.259 176.314   6
  -6  -6  12 476.432 175.490   8
  -6  -6  11 2685.77 301.678   6
  -6  -6  11 2790.67 331.954  11
   6  -6 -11 2801.37 303.690   3
  -6  -6  11 2744.21 330.144   8
  -6  -6  10 245.795 134.520  11
  -6  -6  10 527.948 134.535   6
  -6  -6  10 623.008 183.968   8
   6  -6 -10 599.239 161.181   3
  -6  -6   9 1298.05 217.518  11
  -6  -6   9 1181.97 192.587   6
  -6  -6   9 1201.30 220.849   8
   6  -6  -9 1361.74 217.551   3
  -6  -6   8 413.502 130.682  11
  -6  -6   8-12.5693 146.445   6
  -6  -6   8 376.543 159.200   8
   6  -6  -8 226.594 126.258   3
  -6  -6   7 1149.14 190.977  11
  -6  -6   7 696.881 147.535   6
  -6  -6   7 1138.04 219.989   8
   6  -6  -7 669.684 152.838   3
  -6  -6   6 2940.96 291.351   6
  -6  -6   6 2596.61 241.321  11
   6  -6  -6 2083.65 254.772   3
  -6   6   6 3136.22 320.233   4
  -6  -6   5 2697.70 264.146   6
  -6  -6   5 2812.42 224.559  11
  -6   6   5 2961.34 275.284   4
  -6  -6   5 3017.26 249.450   4
  -6  -6   4 1722.76 226.232   6
  -6  -6   4 1602.76 158.219  11
   6  -6  -4 1121.77 176.244   3
  -6   6   4 2049.54 242.954   4
  -6  -6   4 1824.62 199.386   4
  -6   6   3-72.6649 104.931   4
  -6  -6   3-45.6326 83.9997   4
   6  -6  -3-38.4895 23.8095   6
  -6  -6   3 33.3880 83.0368   6
   6  -6  -3-56.0406 72.3626   1
   6  -6  -3-264.593 191.995   3
   6  -6  -3 14.6244 20.6458   6
   6  -6  -2 3759.33 322.760   3
   6   6  -2 3870.19 298.371   1
  -6  -6   2 4648.26 331.589   9
   6  -6  -2 4670.04 238.007   1
   6  -6  -1 3333.15 299.530   3
  -6  -6   1 3651.68 294.698   9
   6   6  -1 3259.99 313.425   1
  -6   6   0 928.053 134.176  10
  -6  -6   0 1129.80 178.544   9
  -6  -6   0 1222.72 182.765   5
   6  -6   0 791.094 178.676   3
  -6   6   0 926.203 177.671   7
  -6  -6  -1 1114.90 70.6491  11
  -6   6  -1 1173.79 156.637  10
  -6  -6  -1 1214.23 174.894   9
  -6  -6  -1 1173.49 185.904   5
  -6   6  -1 1477.26 222.945   5
   6  -6   1 1019.47 181.352   3
  -6   6  -1 1009.26 180.652   7
  -6  -6  -2 497.043 57.2903  11
  -6   6  -2 584.609 135.384  10
  -6  -6  -2 606.003 132.177   9
  -6  -6  -2 641.873 157.545   5
  -6   6  -2 490.824 149.666   5
  -6   6  -2 499.942 148.516   7
   6  -6   2 317.677 149.667   3
  -6   6  -3 1629.87 206.702  10
  -6  -6  -3 1666.82 184.079   9
  -6  -6  -3 1911.98 233.323   5
  -6   6  -3 1567.25 220.064   5
  -6   6  -3 1453.11 219.066   7
   6  -6   3 1527.90 212.622   3
  -6   6  -4 357.910 132.822  10
  -6  -6  -4 313.753 94.8523   9
  -6   6  -4 249.683 121.873   5
  -6   6  -4 466.391 137.946   7
   6  -6   4 519.775 173.296   3
   6  -6   5 1359.84 220.188   3
  -6  -6  -5 1249.14 153.923   9
  -6   6  -5 1027.47 188.271   5
  -6   6  -5 1132.17 198.898   7
  -6  -6  -6 16.7739 135.965  10
  -6   6  -6 160.828 127.125   5
  -6   6  -6 288.281 166.075   7
  -6  -6  -7 2234.68 293.262  10
  -6   6  -7 2782.76 327.132   7
  -6  -6  -8 780.300 204.341  10
  -6   6  -8 885.764 228.619   7
  -6  -6  -9 716.667 207.554  10
  -6   6  -9 1039.97 237.757   7
  -6  -6 -10 1941.17 316.676  10
  -6   6 -10 2565.21 349.155   7
  -6  -6 -11 390.956 166.334  10
  -6   6 -11 1025.52 263.953   7
  -6   6 -12 1817.33 336.370   7
  -6  -7  14 310.167 185.285  11
  -6  -7  14 313.213 173.492   6
  -6  -7  14 245.258 168.773   8
  -6  -7  13 6.22161 130.823  11
  -6  -7  13-66.9433 121.564   6
  -6  -7  13-60.4256 115.755   8
  -6  -7  12 2755.46 334.108   6
  -6  -7  12 2815.31 359.716  11
  -6  -7  12 3195.20 379.474   8
  -6  -7  11 423.003 136.049  11
  -6  -7  11 660.972 193.469   6
  -6  -7  11 607.377 186.789   8
   6  -7 -11 471.848 161.870   3
  -6  -7  10 891.382 204.697  11
  -6  -7  10 706.696 157.355   6
  -6  -7  10 966.079 222.574   8
   6  -7 -10 1124.06 214.055   3
  -6  -7   9 656.618 175.905  11
  -6  -7   9 439.362 132.101   6
  -6  -7   9 632.323 190.114   8
   6  -7  -9 439.452 159.323   3
  -6  -7   8 38.1704 94.6124  11
  -6  -7   8-163.935 157.937   6
  -6  -7   8-74.6697 113.916   8
   6  -7  -8-45.2852 135.703   3
  -6  -7   7 2517.36 262.758   6
  -6  -7   7 2993.08 279.062  11
   6  -7  -7 3013.22 309.639   3
  -6  -7   6 23438.2 783.611   6
  -6  -7   6 23663.5 704.759  11
   6  -7  -6 25368.4 851.157   3
  -6  -7   5 2891.89 288.793   6
   6  -7  -5 2532.32 284.073   3
  -6   7   5 3290.06 305.785   4
  -6  -7   5 2985.67 261.077   4
  -6   7   4 436.208 142.961   4
  -6  -7   4 545.682 122.264   4
   6  -7  -4 386.878 80.6159   1
  -6  -7   4 405.341 138.909   6
  -6  -7   4-57.5828 168.659   9
   6  -7  -4 326.919 148.166   3
  -6  -7   3 3484.06 307.661   6
   6   7  -3 2854.14 256.325   1
   6  -7  -3 3165.12 303.719   3
   6  -7  -3 3269.27 189.858   1
  -6  -7   3 3258.04 289.950   9
  -6   7   3 3831.58 309.629   4
  -6  -7   3 3574.76 250.205   4
   6  -7  -2 8074.06 476.113   3
   6   7  -2 8182.87 448.465   1
  -6  -7   2 9075.43 458.770   9
  -6   7   2 8879.76 450.902   4
   6  -7  -2 7949.56 229.741   6
   6  -7  -1 2894.56 292.883   3
  -6  -7   1 3079.80 277.610   9
   6   7  -1 3168.94 294.595   1
  -6   7   0 18538.8 506.230  10
   6  -7   0 18916.4 716.175   3
  -6  -7   0 20114.9 668.156   9
  -6  -7   0 19484.0 598.031   5
  -6   7   0 19145.3 706.642   7
   6   7   0 19828.2 693.461   1
  -6  -7  -1 7740.42 233.413  11
  -6   7  -1 7953.08 355.247  10
   6  -7   1 8198.55 475.247   3
  -6  -7  -1 8571.01 424.413   9
  -6  -7  -1 8018.06 407.372   5
  -6   7  -1 8383.80 458.363   5
  -6   7  -1 8733.42 478.114   7
  -6   7  -2 14873.5 517.700  10
   6  -7   2 14767.0 618.002   3
  -6  -7  -2 15592.3 557.688   9
  -6  -7  -2 15737.8 574.918   5
  -6   7  -2 15892.4 624.924   5
  -6   7  -2 14613.6 627.417   7
  -6   7  -3 2132.16 221.051  10
   6  -7   3 2176.84 275.561   3
  -6  -7  -3 2296.10 215.907   9
  -6  -7  -3 2227.53 239.139   5
  -6   7  -3 2005.13 245.087   5
  -6   7  -3 2078.21 260.040   7
   6  -7   4 2714.92 295.548   3
  -6  -7  -4 2351.15 220.055   9
  -6   7  -4 2433.98 274.334   5
  -6   7  -4 2444.71 284.927   7
  -6  -7  -5 1348.76 171.336   9
   6  -7   5 1690.81 260.316   3
  -6   7  -5 1231.69 204.558   5
  -6   7  -5 1243.02 230.699   7
  -6   7  -6-7.80611 132.072   5
  -6   7  -6 237.176 145.609   7
  -6  -7  -7 2244.59 300.325  10
  -6   7  -7 2701.05 329.132   7
  -6  -7  -8 369.434 141.852  10
  -6   7  -8 477.360 199.607   7
  -6  -7  -9 1802.06 296.077  10
  -6   7  -9 1847.55 301.292   7
  -6  -7 -10 133.759 174.065  10
  -6   7 -10 601.336 228.671   7
   6  -7  10 356.765 183.312   6
  -6  -7 -11 291.728 210.583  10
  -6   7 -11 507.351 253.422   7
  -6   7 -12 3349.70 429.504   7
  -6  -8  14 406.355 181.008   6
  -6  -8  14 504.727 189.921   8
  -6  -8  13 296.902 183.403  11
  -6  -8  13 286.905 158.361   6
  -6  -8  13 255.023 162.953   8
  -6  -8  12 2129.81 307.973   6
  -6  -8  12 1731.40 292.073  11
  -6  -8  12 2364.31 332.106   8
  -6  -8  11 617.732 188.464  11
  -6  -8  11 973.488 227.125   6
  -6  -8  11 669.877 196.201   8
   6  -8 -11 720.652 204.394   3
  -6  -8  10 275.359 152.847  11
  -6  -8  10 365.625 164.454   6
  -6  -8  10 334.404 162.457   8
   6  -8 -10 326.107 163.281   3
  -6  -8   9 4342.31 376.821   6
  -6  -8   9 4193.01 375.262  11
   6  -8  -9 4669.23 389.975   3
  -6  -8   9 4362.34 398.666   8
  -6  -8   8 254.724 127.086  11
  -6  -8   8 196.289 115.171   6
   6  -8  -8 97.1642 133.795   3
  -6  -8   7 2762.36 282.279   6
  -6  -8   7 2765.49 272.966  11
   6  -8  -7 3136.13 325.921   3
  -6  -8   6 6379.65 427.969   6
   6  -8  -6 6519.28 462.694   3
  -6  -8   5 19045.3 722.613   6
   6  -8  -5 20120.4 794.097   3
  -6  -8   5 21060.9 766.656   9
  -6   8   5 20731.6 724.603   4
  -6  -8   4 4091.82 352.227   6
   6  -8  -4 3404.93 190.556   1
   6  -8  -4 3243.46 346.331   3
  -6  -8   4 3806.39 337.831   9
  -6   8   4 3621.86 312.445   4
  -6  -8   4 3351.78 250.793   4
  -6  -8   3 2906.39 294.357   6
   6   8  -3 2634.32 275.746   1
   6  -8  -3 3033.15 332.316   3
  -6  -8   3 2748.57 285.273   9
   6  -8  -3 2891.60 169.031   1
  -6   8   3 3057.08 286.132   4
  -6  -8   3 2703.32 222.113   4
   6  -8  -2 4095.11 375.671   3
   6   8  -2 4052.60 339.868   1
  -6  -8   2 4395.76 351.961   9
  -6  -8   2 4008.96 265.490   4
  -6   8   2 4340.37 336.379   4
   6  -8  -2 4068.00 160.673   6
   6  -8  -1 3615.69 356.356   3
  -6  -8   1 3734.30 316.275   9
   6   8  -1 3668.75 336.969   1
  -6   8   1 4017.71 332.196   7
   6  -8  -1 3492.95 185.731   6
  -6   8   0 19320.7 505.711  10
   6  -8   0 19246.2 736.417   3
  -6  -8   0 20879.9 693.489   9
  -6  -8   0 19245.6 595.606   5
  -6   8   0 21119.8 747.949   7
   6   8   0 19168.0 711.207   1
   6  -8   0 19798.4 499.243   6
  -6   8  -1 1102.17 151.404  10
  -6  -8  -1 1109.69 183.975   9
  -6  -8  -1 950.165 154.135   5
  -6   8  -1 997.767 174.968   5
  -6   8  -1 965.021 177.438   7
   6  -8   1 1166.75 145.851   6
   6  -8   1 1269.03 257.212   3
  -6   8  -2 14149.5 505.407  10
  -6  -8  -2 14798.2 563.866   9
  -6  -8  -2 15061.9 561.891   5
  -6   8  -2 15324.0 627.729   5
   6  -8   2 14809.6 647.930   3
  -6   8  -2 15236.1 660.416   7
  -6   8  -3 4529.49 316.916  10
   6  -8   3 4104.08 369.099   3
  -6  -8  -3 3720.58 291.313   9
  -6  -8  -3 3883.94 299.927   5
  -6   8  -3 4100.69 339.889   5
  -6   8  -3 3853.35 342.427   7
  -6  -8  -4 9237.45 439.357   9
   6  -8   4 10031.2 549.309   3
  -6  -8  -4 9548.15 480.166   5
  -6   8  -4 9677.01 527.500   5
  -6   8  -4 9960.26 551.287   7
  -6  -8  -5 1392.10 175.311   9
  -6   8  -5 1695.66 241.799   5
  -6   8  -5 1514.71 250.511   7
  -6   8  -6 504.990 188.614   5
  -6   8  -6 613.732 193.130   7
  -6   8  -7 2191.74 285.616   5
  -6   8  -7 2136.98 309.765   7
  -6  -8  -8 2414.88 329.904  10
  -6   8  -8 2657.96 349.185   7
   6  -8   8 2591.68 324.476   6
   6  -8   9 1550.07 284.621   6
  -6  -8  -9 1496.60 275.086  10
  -6   8  -9 1852.10 315.266   7
  -6  -8 -10 2081.20 316.858  10
  -6   8 -10 2333.65 342.981   7
   6  -8  10 2077.82 315.474   6
  -6   8 -11 3107.46 403.319   7
  -6  -9  14 110.117 128.795   6
  -6  -9  13 76.7610 157.659  11
  -6  -9  13 50.0326 131.748   6
  -6  -9  13-27.7087 136.004   8
  -6  -9  12 378.967 195.121  11
  -6  -9  12 385.769 167.781   6
  -6  -9  12 331.428 180.996   8
   6  -9 -11 290.596 166.519   3
  -6  -9  11 69.7379 133.955  11
  -6  -9  11 122.977 155.271   6
  -6  -9  11 85.1377 136.568   8
   6  -9 -10 150.413 171.149   3
  -6  -9  10 48.0879 118.005  11
  -6  -9  10 7.89892 118.151   6
  -6  -9  10-107.564 101.851   8
  -6  -9   9 539.173 181.996  11
  -6  -9   9 664.739 207.859   6
   6  -9  -9 995.905 233.994   3
  -6  -9   8 894.802 192.584  11
  -6  -9   8 794.282 191.590   6
   6  -9  -8 891.303 234.192   3
  -6  -9   7 109.656 100.966   6
   6  -9  -7 191.210 164.610   3
  -6  -9   6 340.069 141.568   6
  -6  -9   6 470.054 156.000   9
   6  -9  -6 609.338 193.722   3
  -6  -9   5 13402.1 629.558   6
   6  -9  -5 12751.8 655.020   3
  -6  -9   5 13582.7 641.599   9
  -6   9   5 13420.8 600.246   4
   6   9  -4 19887.4 735.971   1
  -6  -9   4 19708.2 754.875   6
   6  -9  -4 19731.9 802.723   3
  -6  -9   4 20748.3 757.084   9
  -6   9   4 21198.8 724.493   4
  -6  -9   4 19072.1 556.545   4
  -6  -9   3 17862.4 716.537   6
   6   9  -3 17600.9 686.619   1
   6  -9  -3 18737.2 767.992   3
  -6  -9   3 18329.3 713.217   9
  -6   9   3 18799.7 674.981   4
  -6  -9   3 16743.9 516.911   4
   6  -9  -2 12077.5 637.567   3
   6   9  -2 11817.2 569.549   1
  -6  -9   2 12792.9 582.046   9
  -6  -9   2 11086.0 416.980   4
  -6   9   2 12137.0 543.741   4
  -6   9   1 20229.6 463.235  10
   6  -9  -1 19860.5 788.517   3
  -6  -9   1 20147.4 713.047   9
   6   9  -1 19371.2 724.397   1
  -6   9   1 21468.8 764.971   7
   6  -9  -1 19746.9 437.148   6
   6   9   0 116.550 161.750   1
   6  -9   0 476.974 94.9374   6
  -6   9   0 368.807 89.6275  10
  -6  -9   0 347.964 139.525   9
  -6   9   0 204.246 133.345   7
  -6   9  -1 4948.10 280.387  10
   6  -9   1 5584.20 438.339   3
  -6  -9  -1 5187.60 358.763   9
  -6  -9  -1 4379.23 296.654   5
  -6   9  -1 5042.75 388.079   7
   6  -9   1 5313.52 288.412   6
   6  -9   2 733.999 237.497   3
   6  -9   2 327.714 110.313   6
  -6   9  -2 402.196 127.301  10
  -6  -9  -2 325.549 131.479   9
  -6  -9  -2 438.945 142.709   5
  -6   9  -2 394.053 175.307   5
  -6   9  -2 527.999 189.834   7
  -6  -9  -3 6939.79 402.713   9
   6  -9   3 7575.70 495.058   3
  -6  -9  -3 6829.47 406.211   5
  -6   9  -3 6785.67 440.782   5
  -6   9  -3 6467.87 452.695   7
   6  -9   3 7509.19 405.286   6
   6  -9   4-1.71283 105.111   6
  -6  -9  -4 172.738 116.793   9
  -6  -9  -4 170.708 127.841   5
  -6   9  -4 90.9191 130.242   5
  -6   9  -4 370.760 183.594   7
   6  -9   5 1381.56 214.742   6
  -6  -9  -5 1472.41 195.414   9
  -6   9  -5 1715.98 247.180   5
  -6   9  -5 1441.60 251.735   7
  -6   9  -6 9992.27 566.880   5
  -6   9  -6 9585.20 592.229   7
   6  -9   6 9596.15 551.551   6
  -6   9  -7 2621.05 327.564   5
  -6   9  -7 2435.36 349.852   7
   6  -9   7 2383.63 309.057   6
   6  -9   8 1502.75 261.965   6
  -6   9  -8 2024.06 316.950   5
  -6   9  -8 1558.65 292.183   7
  -6   9  -9 3185.26 392.186   7
   6  -9   9 2853.20 357.635   6
   6  -9  10 80.6160 130.287   6
  -6  -9 -10 112.310 173.082  10
  -6   9 -10 150.174 205.244   7
  -6 -10  13 722.197 232.353  11
  -6 -10  13 858.716 239.349   6
  -6 -10  13 970.193 258.266   8
  -6 -10  12 534.651 220.892  11
  -6 -10  12 247.876 157.352   6
  -6 -10  12 394.218 184.654   8
  -6 -10  11 83.4186 151.614  11
  -6 -10  11 27.1072 144.542   6
  -6 -10  11 169.200 153.089   8
  -6 -10  10 1604.16 271.194  11
  -6 -10  10 1293.37 245.845   6
   6 -10 -10 1925.29 312.995   3
  -6 -10   9 5332.75 445.600   6
  -6 -10   9 4486.43 405.338  11
   6 -10  -9 5878.69 472.554   3
   6 -10  -8 401.778 217.846   3
  -6 -10   8 121.721 146.954   6
  -6 -10   7 6755.96 473.404   6
   6 -10  -7 5966.12 475.371   3
   6 -10  -6 658.225 207.670   3
  -6 -10   6 446.684 144.592   6
  -6 -10   6 736.833 178.042   9
  -6 -10   5 3688.29 353.030   6
   6 -10  -5 3528.43 367.235   3
  -6 -10   5 3858.99 359.513   9
  -6  10   5 4155.15 348.237   4
  -6 -10   4 3461.31 344.247   6
   6  10  -4 3051.08 331.712   1
   6 -10  -4 3816.74 388.741   3
  -6 -10   4 3556.19 346.850   9
  -6  10   4 3389.44 311.355   4
  -6 -10   3 5197.77 422.927   6
   6  10  -3 4771.37 392.259   1
   6 -10  -3 5247.82 451.547   3
  -6 -10   3 4858.85 386.650   9
  -6  10   3 5147.13 373.575   4
  -6 -10   3 4512.56 269.790   4
   6 -10  -2 14696.8 701.628   3
   6  10  -2 14605.8 642.603   1
  -6 -10   2 14843.8 637.327   9
  -6  10   2 15332.4 614.122   4
  -6 -10   2 13859.8 459.608   4
  -6  10   1 1963.19 147.520  10
   6 -10  -1 2018.50 302.890   3
  -6 -10   1 1756.56 235.468   9
   6  10  -1 1483.30 238.319   1
  -6  10   1 1855.00 251.057   7
  -6  10   0 6753.89 295.367  10
   6 -10   0 7900.11 542.893   3
  -6 -10   0 7369.86 444.377   9
  -6  10   0 7312.74 466.854   7
   6  10   0 7135.47 462.204   1
   6 -10   0 7405.75 311.537   6
   6 -10   1 1020.67 252.092   3
   6 -10   1 822.486 122.052   6
  -6  10  -1 791.058 127.088  10
  -6 -10  -1 948.740 183.663   9
  -6 -10  -1 671.150 118.352   5
  -6  10  -1 763.962 181.356   7
  -6  10  -2 19418.2 590.464  10
  -6 -10  -2 19957.6 698.469   9
   6 -10   2 20413.9 817.913   3
  -6 -10  -2 19782.2 629.808   5
  -6  10  -2 19956.9 730.832   5
  -6  10  -2 19258.2 773.380   7
   6 -10   2 20298.4 617.650   6
  -6 -10  -3 5713.90 386.522   9
  -6 -10  -3 5111.65 346.770   5
  -6  10  -3 5225.98 391.080   5
  -6  10  -3 5657.71 440.561   7
   6 -10   3 5357.71 347.877   6
  -6 -10  -4 11064.9 517.208   9
  -6 -10  -4 10160.1 496.102   5
  -6  10  -4 10956.7 561.483   5
  -6  10  -4 10054.2 586.078   7
   6 -10   4 10795.3 520.129   6
  -6 -10  -5 2680.87 263.515   9
  -6  10  -5 2726.47 304.843   5
  -6  10  -5 2783.39 336.921   7
   6 -10   5 2369.62 267.726   6
   6 -10   6 895.020 200.696   6
  -6  10  -6 1282.94 246.610   5
  -6  10  -6 874.938 230.096   7
  -6  10  -7 2831.37 335.125   5
  -6  10  -7 3152.47 380.783   7
   6 -10   7 2821.11 327.584   6
  -6  10  -8 4186.75 411.741   5
  -6  10  -8 4071.06 429.839   7
   6 -10   8 4263.68 418.727   6
   6 -10   9 691.717 224.307   6
  -6  10  -9 1090.04 264.142   5
  -6  10  -9 782.390 257.785   7
   6 -10  10 472.967 191.086   6
  -6  10 -10 789.071 280.696   7
  -6 -11  12 937.720 246.266  11
  -6 -11  12 958.881 232.167   6
  -6 -11  12 896.149 258.326   8
  -6 -11  11 1000.30 244.164  11
  -6 -11  11 1027.32 263.373   6
  -6 -11  11 1337.76 269.502   8
  -6 -11  10 4984.12 457.755   6
  -6 -11  10 4941.22 441.943  11
   6 -11  -9 756.802 242.344   3
  -6 -11   9 259.918 156.770   6
   6 -11  -8 400.061 214.386   3
  -6 -11   8-121.599 164.016   6
  -6 -11   7 3623.64 360.030   6
  -6 -11   7 4046.99 388.165   9
   6 -11  -6 148.161 191.169   3
  -6 -11   6-96.7025 126.692   6
  -6 -11   6-31.0582 120.876   9
   6 -11  -5 1078.51 273.541   3
  -6 -11   5 687.779 186.789   6
  -6 -11   5 714.671 184.924   9
   6 -11  -4 2064.66 341.987   3
  -6 -11   4 1694.08 263.730   6
   6  11  -4 1168.54 207.992   1
  -6 -11   4 1595.22 254.550   9
  -6  11   4 1702.27 232.793   4
  -6 -11   3 12478.9 642.942   6
   6  11  -3 11941.5 608.890   1
   6 -11  -3 12594.9 687.505   3
  -6 -11   3 11999.3 604.837   9
  -6  11   3 13983.6 600.227   4
  -6 -11   3 12003.4 416.065   4
  -6  11   2 136.038 115.226   4
  -6 -11   2 87.3573 69.0847   4
   6  11  -2-79.2170 157.500   1
  -6 -11   2 143.421 132.029   9
  -6  11   1 33.8187 130.027   4
  -6 -11   1-72.0323 149.226   9
  -6  11   1-261.050 191.108   7
   6  11  -1-30.5394 168.000   1
  -6  11   0 15335.4 434.689  10
  -6 -11   0 17275.6 687.385   9
   6 -11   0 18212.3 806.245   3
  -6  11   0 17363.0 722.716   7
   6  11   0 16455.9 701.865   1
   6 -11   1 249.726 88.7987   6
  -6  11  -1 299.357 98.2189  10
  -6 -11  -1 259.465 140.976   9
  -6 -11  -1 94.3106 71.2881   5
  -6  11  -1 210.572 127.879   7
  -6  11  -2 3118.55 248.894  10
  -6 -11  -2 3248.38 313.976   9
  -6 -11  -2 3207.29 265.627   5
  -6  11  -2 3583.92 365.236   7
   6 -11   2 3212.89 253.281   6
  -6 -11  -3 2706.32 285.972   9
  -6 -11  -3 2418.21 242.936   5
  -6  11  -3 2689.39 293.154   5
  -6  11  -3 2355.17 302.054   7
   6 -11   3 2660.70 254.865   6
   6 -11   4-26.2192 102.162   6
  -6 -11  -4 37.9383 116.407   9
  -6 -11  -4 50.3148 103.893   5
  -6  11  -4-38.2397 108.143   5
  -6  11  -4 108.409 153.237   7
  -6 -11  -5 2630.51 280.631   9
  -6 -11  -5 2623.27 276.073   5
  -6  11  -5 2897.33 321.299   5
  -6  11  -5 2669.31 328.697   7
   6 -11   5 2476.62 280.100   6
  -6  11  -6 1556.44 251.822   5
  -6  11  -6 2326.27 342.739   7
   6 -11   6 2133.56 282.121   6
   6 -11   7 28.4927 120.927   6
  -6  11  -7 7.22229 116.264   5
   6 -11   8 586.116 182.406   6
  -6  11  -8 755.701 214.751   5
   6 -11   9 2375.71 338.219   6
  -6  11  -9 2052.27 314.924   5
  -6  11  -9 2117.07 358.140   7
  -6  11 -10 144.121 144.847   5
  -6 -12  12 982.921 270.825  11
  -6 -12  11 15.9996 129.857  11
  -6 -12  11 118.415 148.113   6
  -6 -12  10 440.330 173.009   6
  -6 -12   9 895.821 225.571   6
  -6 -12   8 129.215 126.582   6
  -6 -12   7-33.7511 128.963   6
  -6 -12   7-9.16463 146.933   9
  -6 -12   6 2844.17 330.043   6
  -6 -12   6 2618.10 310.421   9
   6  12  -5 361.301 155.399   1
  -6 -12   5 426.302 145.639   6
  -6 -12   5 531.204 169.362   9
   6  12  -4 1174.78 224.526   1
  -6 -12   4 1350.95 251.780   6
  -6 -12   4 1400.98 233.370   9
  -6  12   4 1761.95 234.523   4
  -6 -12   3 7313.51 513.493   6
   6  12  -3 7416.31 494.739   1
  -6 -12   3 7887.72 506.002   9
  -6  12   3 8351.00 471.937   4
  -6  12   2 473.667 136.479   4
   6  12  -2 321.711 148.633   1
  -6 -12   2 351.700 151.646   9
  -6  12   2 225.318 124.396   7
  -6  12   1 360.529 127.675   4
   6  12  -1 461.847 179.386   1
  -6 -12   1 267.423 113.520   9
  -6  12   1 313.302 136.747   7
   6  12   0 2506.52 328.397   1
  -6 -12   0 1959.91 263.517   9
  -6  12   0 1848.67 260.737   7
  -6 -12  -1 1331.66 225.221   9
  -6  12  -1 806.885 185.721   7
  -6 -12  -2 1889.80 259.252   9
  -6 -12  -2 1805.68 195.920   5
  -6  12  -2 1825.03 270.658   7
   6 -12   2 1932.26 200.438   6
   6 -12   3 60.1285 88.5250   6
  -6 -12  -3 73.5899 115.369   9
  -6 -12  -3 4.97165 78.5937   5
  -6  12  -3-36.7457 119.464   5
  -6  12  -3 61.5842 135.441   7
   6 -12   4-49.7004 101.470   6
  -6 -12  -4 65.4021 112.445   9
  -6 -12  -4-36.8069 90.6200   5
  -6  12  -4-9.10375 109.143   5
  -6  12  -4-18.6614 146.550   7
   6 -12   5 2.24989 118.768   6
  -6 -12  -5 47.9205 102.368   9
  -6 -12  -5 77.3238 116.420   5
  -6  12  -5 80.4322 117.809   5
  -6  12  -5-22.1397 131.053   7
   6 -12   6-91.4912 128.347   6
  -6  12  -6-123.035 148.011   5
  -6  12  -6 185.131 186.769   7
   6 -12   7 1038.60 216.783   6
  -6  12  -7 688.584 196.684   5
  -6  12  -7 1379.17 289.674   7
   6 -12   8-254.593 197.106   6
  -6  12  -8-61.0653 133.811   5
   6 -12   9 683.576 220.674   6
  -6  12  -9 508.621 191.851   5
  -6 -13  11 104.210 156.615  11
  -6 -13  10 1879.16 305.438   6
  -6 -13   9 139.444 135.300   6
  -6 -13   8-118.427 130.811   6
  -6 -13   8-80.8474 160.399   9
  -6 -13   7-15.3355 148.676   6
  -6 -13   7-42.8311 126.126   9
  -6 -13   6 1110.26 229.248   6
  -6 -13   6 942.682 195.440   9
   6  13  -5-27.5745 163.522   1
  -6 -13   5 216.785 166.671   6
  -6 -13   5 211.297 144.177   9
  -6 -13   4 2418.09 321.967   6
   6  13  -4 2466.46 312.625   1
  -6 -13   4 2032.65 295.506   9
  -6  13   4 2518.16 282.465   4
  -6  13   3 327.404 148.896   4
  -6 -13   3 285.365 180.373   6
  -6 -13   3 142.896 150.493   9
   6  13  -3-90.4100 154.701   1
  -6  13   2 199.351 120.007   4
   6  13  -2 223.709 173.181   1
  -6 -13   2 124.020 118.884   9
  -6  13   2 104.745 144.238   7
  -6  13   1-49.9944 106.629   4
   6  13  -1 4.35628 163.905   1
  -6 -13   1-35.4920 108.571   9
  -6  13   1-88.8239 182.707   7
   6  13   0 995.070 245.486   1
  -6 -13   0 710.819 193.027   9
  -6  13   0 583.479 153.177   4
  -6  13   0 436.416 184.222   7
  -6 -13  -1 393.367 158.280   9
  -6  13  -1 540.182 194.800   7
  -6 -13  -2 167.354 112.444   9
  -6  13  -2 171.824 143.228   7
  -6 -13  -3 93.6613 128.052   9
  -6  13  -3 14.9529 146.498   7
   6 -13   4 5.58465 90.7447   6
  -6 -13  -4 192.734 149.303   9
  -6  13  -4 18.9927 124.921   5
  -6  13  -4 197.684 168.343   7
   6 -13   5 662.785 161.782   6
  -6 -13  -5 924.170 197.668   9
  -6  13  -5 843.170 186.356   5
  -6  13  -5 1141.89 252.691   7
   6 -13   6 219.259 128.232   6
  -6  13  -6 183.563 103.438   5
   6 -13   7 633.855 189.057   6
  -6  13  -7 501.626 167.970   5
  -6  13  -7 669.505 251.567   7
   6 -13   8 702.892 200.920   6
  -6 -14   9 377.193 174.611   6
  -6 -14   8 306.095 147.733   6
  -6 -14   8 157.669 149.317   9
  -6 -14   7 895.407 235.536   6
  -6 -14   7 831.860 226.609   9
   6  14  -6-71.6660 166.790   1
  -6 -14   6 87.1588 128.164   6
  -6 -14   6-25.5426 111.840   9
   6  14  -5-13.5569 179.245   1
  -6 -14   5 351.347 151.362   6
  -6 -14   5 139.074 139.380   9
  -6 -14   4 98.2082 166.763   6
  -6 -14   4 169.417 157.107   9
   6  14  -4-91.0688 183.546   1
   6  14  -3 908.492 229.905   1
  -6  14   3 1070.66 194.956   4
  -6 -14   3 1212.63 250.979   6
  -6 -14   3 961.399 210.164   9
  -6 -14   2 4364.75 404.007   9
   6  14  -2 4156.75 396.909   1
  -6  14   2 4304.41 379.331   7
  -6  14   2 4720.28 357.686   4
  -6  14   1 37.9175 113.668   4
  -6 -14   1 81.7154 150.350   9
  -6  14   1 78.0145 128.514   7
   6  14  -1 289.377 204.790   1
  -6 -14   0 5174.18 429.419   9
  -6  14   0 4653.79 416.049   7
  -6  14   0 4874.91 370.548   4
  -6 -14  -1 773.106 218.451   9
  -6  14  -1 290.380 169.763   7
  -6 -14  -2 4659.16 410.641   9
  -6  14  -2 4529.02 421.719   7
  -6 -14  -3 2003.00 283.930   9
  -6  14  -3 2248.36 321.369   7
  -6 -14  -4 3815.83 372.561   9
  -6  14  -4 3250.19 322.964   5
  -6  14  -4 3804.29 410.395   7
  -6 -14  -5 1574.23 255.169   9
  -6  14  -5 2239.32 333.212   7
   6 -14   5 2443.44 282.010   6
   6 -14   6 412.190 146.997   6
  -6  14  -6 687.699 256.263   7
   6 -14   7 579.316 149.803   6
   6 -14   8 26.8010 138.138   6
  -6 -15   8 1511.87 286.789   6
  -6 -15   8 1482.15 276.946   9
  -6 -15   7-48.8753 139.037   6
  -6 -15   7-17.1054 138.455   9
   6  15  -6 238.351 152.983   1
  -6 -15   6 261.298 162.218   6
  -6 -15   6 351.765 152.613   9
   6  15  -5-162.186 183.416   1
  -6 -15   5 153.468 147.794   6
  -6 -15   5 64.3895 161.299   9
  -6 -15   4 175.022 142.643   6
  -6 -15   4 76.1473 115.078   9
   6  15  -4 68.3766 145.224   1
  -6  15   3 125.330 115.202   4
   6  15  -3 108.483 141.642   1
  -6 -15   3 293.489 184.497   6
  -6 -15   3 197.138 156.106   9
   6  15  -2 918.253 242.132   1
  -6  15   2 475.142 150.861   4
  -6 -15   2 926.767 228.684   9
  -6  15   2 187.785 144.466   7
  -6 -15   1 7652.46 536.800   9
  -6  15   1 7050.45 507.590   7
   6  15  -1 7597.09 532.280   1
  -6 -15   0 1945.35 308.970   9
  -6  15   0 1680.60 285.537   7
  -6 -15  -1 4435.43 408.766   9
  -6  15  -1 4130.64 411.087   7
  -6 -15  -2 410.793 184.706   9
  -6  15  -2 704.748 230.605   7
  -6 -15  -3 158.932 166.297   9
  -6  15  -3 401.319 207.910   7
  -6 -15  -4 186.836 171.867   9
  -6  15  -4 68.2216 164.643   7
  -6 -15  -5 127.224 151.041   9
  -6  15  -5 343.435 186.455   7
   6 -15   7 901.848 215.459   6
   6  16  -7 406.154 200.287   1
  -6 -16   7 578.072 225.340   6
  -6 -16   6 2080.34 332.236   6
   6  16  -6 2305.79 329.132   1
  -6 -16   6 2015.78 310.766   9
  -6 -16   5 1027.47 250.049   6
  -6 -16   5 1398.07 269.489   9
   6  16  -5 1091.22 233.402   1
   6  16  -4 104.020 144.119   1
  -6 -16   4 29.7294 154.461   6
  -6 -16   4 5.09169 150.264   9
  -6 -16   3 274.526 161.103   6
   6  16  -3 331.449 184.732   1
  -6 -16   3 314.078 156.381   9
  -6 -16   2 3422.39 378.886   9
   6  16  -2 4264.56 423.191   1
  -6  16   2 3660.39 382.213   7
  -6 -16   1 589.899 201.942   9
  -6  16   1 140.639 145.942   7
  -6 -16   0 948.647 245.438   9
  -6  16   0 434.645 197.947   7
  -6 -16  -1 312.516 189.702   9
  -6  16  -1 376.740 177.544   7
  -6 -16  -2 1160.19 251.018   9
  -6  16  -2 1101.93 235.037   7
  -6 -16  -3 811.899 224.326   9
  -6  16  -3 887.427 233.321   7
  -6 -16  -4 957.856 237.775   9
  -6  16  -4 1014.02 232.823   7
  -6 -16  -5 501.906 202.148   9
   6  17  -7 548.454 216.794   1
   6  17  -6-68.4299 191.493   1
   6  17  -5 229.726 146.549   1
   6  17  -4 27.4526 158.999   1
  -6 -17   4 71.4679 159.073   6
  -6 -17   4-93.8335 146.089   9
  -6 -17   3-86.4208 162.094   6
  -6 -17   3 132.323 181.011   9
   6  17  -3 199.603 173.656   1
   6  17  -2 674.901 241.685   1
  -6 -17   2 412.603 193.689   9
  -6  17   2-2.37696 168.030   7
  -6 -17   1 563.117 218.163   9
  -6  17   1 344.926 169.644   7
  -6 -17   0 599.765 191.722   9
  -6  17   0 491.114 199.501   7
  -6 -17  -1 808.202 231.322   9
  -6  17  -1 410.406 158.786   7
  -6 -17  -2 478.331 209.360   9
  -6  17  -2 327.851 190.352   7
  -6 -17  -3 2551.03 355.021   9
  -6  17  -3 2450.56 355.220   7
  -6 -17  -4 761.451 243.334   9
  -6 -17  -5 232.356 183.004   9
   6  18  -6-135.471 185.974   1
   6  18  -5 556.246 199.339   1
   6  18  -4 130.333 161.297   1
   6  18  -3 1399.23 272.156   1
  -6  18   2 1259.78 244.306   7
   6  18  -2 2483.73 344.773   1
  -6  18   1-133.828 175.295   7
  -6  18   0 385.819 174.254   7
  -6  18  -1-282.049 202.519   7
   6  19  -5-89.7361 189.944   1
   6  19  -4 1000.91 252.452   1
   6  19  -3 1392.93 291.485   1
   6  19  -2 4114.69 440.505   1
  -6  19   2 3058.84 371.809   7
  -6  19   1-42.5702 183.247   7
  -7   0  13-13.4028 145.152  11
  -7   0  12-48.9353 147.248  11
   7   0 -12-56.3772 112.463   3
  -7   0  11-91.4039 127.434  11
   7   0 -11-31.2717 115.244   3
  -7   0  10-34.6823 115.024  11
   7   0 -10-39.0688 126.491   3
   7   0  -9-197.737 159.195   3
  -7   0   9 35.1945 67.1079   6
  -7   0   8-25.1012 56.0600   6
  -7   0   8-263.821 169.942   8
  -7   0   7 75.0367 76.7443   6
  -7   0   7-227.291 173.611   8
  -7   0   6 72.5297 115.630   4
  -7   0   6-124.424 145.179   8
  -7   0   5 138.109 133.706   4
  -7   0   5 83.0997 104.205   8
  -7   0   4-147.598 141.913   4
  -7   0   4-45.4173 110.642   8
   7   0  -3-109.108 132.436   1
  -7   0   3-111.389 130.744   8
  -7   0   3-381.783 183.509   4
   7   0  -2-27.7642 106.044   1
  -7   0   2-83.5590 119.318   8
   7   0  -1 135.501 130.100   1
  -7   0   1-76.7913 97.7589   8
  -7   0   0-116.752 109.154   8
  -7   0   0-202.145 186.192   5
  -7   0  -1-70.1484 104.140   8
  -7   0  -1-21.8516 111.686   5
  -7   0  -2 60.4876 137.283  10
   7   0   2-295.573 161.275   3
  -7   0  -2 43.6892 66.3114   8
  -7   0  -2 184.890 177.070   5
  -7   0  -3 493.073 196.889  10
   7   0   3-3.57122 114.193   3
  -7   0  -3 396.288 206.913   5
  -7   0  -4-72.6019 131.956  10
   7   0   4-133.865 128.303   3
  -7   0  -4 64.8530 137.943   5
  -7   0  -5-16.1925 126.338  10
   7   0   5 60.4533 94.4182   3
  -7   0  -5 81.2354 131.671   5
  -7   0  -6 64.3640 126.472  10
   7   0   6 39.5443 96.8038   3
  -7   0  -7-42.8900 129.172  10
  -7   0  -8 162.108 154.460  10
  -7   0  -8-59.6875 129.394   7
  -7   0  -9-9.80419 168.563  10
  -7   0 -10 140.944 195.748  10
  -7  -1  14 549.769 214.694  11
  -7  -1  13-24.5754 146.716  11
  -7  -1  12-11.8034 111.012  11
   7   1 -12-40.1881 109.376   3
   7  -1 -12-70.3059 112.977   3
   7   1 -11-191.872 145.903   3
  -7  -1  11-8.87254 123.485  11
   7  -1 -11-10.2223 112.051   3
  -7  -1  10 532.015 155.788  11
   7  -1 -10 395.595 139.638   3
  -7  -1  10 558.436 166.910   8
  -7  -1   9 179.684 113.087  11
  -7  -1   9 84.9406 75.5335   6
   7  -1  -9 136.781 123.268   3
  -7  -1   9-12.7162 135.748   8
  -7  -1   8 1283.19 166.288   6
  -7   1   8 1484.06 154.088   6
  -7  -1   8 1193.43 179.750  11
   7  -1  -8 959.467 165.185   3
  -7  -1   8 958.125 191.713   8
  -7  -1   7 59.8799 79.2378  11
  -7  -1   7 93.1952 82.9045   6
  -7  -1   7-11.8858 140.297   8
   7  -1  -6 7335.27 449.486   3
  -7  -1   6 7970.25 481.794   8
  -7   1   6 7531.74 448.872   4
  -7  -1   6 8190.96 461.905   4
   7  -1  -5 3322.96 312.129   3
  -7  -1   5 3519.51 321.316   8
  -7   1   5 3318.47 314.625   8
  -7   1   5 3598.14 318.332   4
  -7  -1   5 3860.26 326.644   4
  -7   1   4-52.0132 117.801   4
  -7  -1   4 55.8374 107.246   4
   7  -1  -4-77.4072 134.787   1
   7  -1  -4-30.1633 148.891   3
  -7  -1   4 43.9372 98.6347   8
  -7   1   4 202.008 117.161   8
   7  -1  -3 2121.83 230.671   3
   7   1  -3 2541.51 245.057   1
   7  -1  -3 2465.78 233.620   1
  -7  -1   3 2507.39 249.975   8
  -7   1   3 2587.46 260.967   8
  -7  -1   3 2069.75 221.800   4
  -7   1   3 2271.69 239.793   4
   7   1  -2-154.171 134.674   1
   7  -1  -2 155.313 112.978   1
   7  -1  -2-183.020 191.910   3
  -7  -1   2 8.10739 78.4603   8
  -7   1   2 121.655 103.134   8
   7  -1  -1 2228.65 236.528   3
  -7  -1   1 2468.28 230.717   8
  -7   1   1 2567.89 242.379   8
   7   1  -1 2931.93 272.418   1
   7  -1  -1 2725.29 256.458   1
   7   1   0 4988.65 357.992   1
   7  -1   0 4397.67 335.516   3
  -7  -1   0 4587.48 308.428   8
  -7  -1   0 4742.02 342.039   5
  -7   1   0 4630.34 346.952   5
   7  -1   1 120.624 105.411   3
  -7  -1  -1 160.759 105.576   8
  -7  -1  -1 321.220 169.367   5
  -7   1  -1 279.326 183.143   5
   7  -1   2 28680.7 823.601   3
  -7   1  -2 28805.6 813.511  10
  -7  -1  -2 29664.4 878.578   5
  -7   1  -2 28821.5 872.199   5
  -7  -1  -2 30836.2 702.643   8
   7   1   3 36873.3 899.455   3
   7  -1   3 36456.8 918.867   3
  -7  -1  -3 38156.9 996.001  10
  -7   1  -3 37492.2 961.810  10
  -7  -1  -3 35138.3 975.020   5
  -7   1  -3 35672.9 987.376   5
  -7  -1  -3 38888.0 739.964   8
   7   1   4 2832.87 257.485   3
   7  -1   4 3016.14 276.089   3
  -7  -1  -4 2874.22 297.439  10
  -7   1  -4 3132.19 310.319  10
  -7  -1  -4 2881.56 303.449   5
  -7   1  -4 2815.78 310.945   5
   7   1   5 1846.93 204.027   3
   7  -1   5 1631.98 211.549   3
  -7   1  -5 1823.75 254.061  10
  -7  -1  -5 1382.74 218.641  10
  -7  -1  -5 2113.69 266.388   5
  -7   1  -5 2001.54 273.900   5
  -7  -1  -6 196.040 151.064  10
  -7   1  -6 26.5355 120.487  10
  -7   1  -6 201.040 138.060   5
   7   1   6 149.233 93.3374   3
   7  -1   6 107.822 91.9373   3
  -7   1  -6-37.9766 141.165   7
  -7  -1  -7 1758.42 279.895  10
  -7   1  -7 1882.92 282.072  10
  -7   1  -7 1719.30 236.701   7
   7  -1   7 1413.48 178.730   3
  -7  -1  -8 6592.43 517.665  10
  -7   1  -8 6399.80 503.493  10
  -7   1  -8 6299.44 433.018   7
  -7  -1  -9 4997.85 475.269  10
  -7   1  -9 4944.42 467.266  10
  -7   1  -9 4492.04 385.108   7
  -7  -1 -10 5272.47 499.893  10
  -7   1 -10 4608.10 463.917  10
  -7  -2  14 5.71894 141.644  11
  -7  -2  13-3.68882 144.958  11
  -7  -2  12 345.346 141.610  11
   7  -2 -12 586.386 166.845   3
  -7  -2  11-111.065 131.113  11
   7  -2 -11 45.2456 123.040   3
  -7  -2  11-99.6843 172.586   8
  -7  -2  10 66.5001 98.0249  11
  -7  -2  10 73.5625 85.1973   6
   7  -2 -10 153.407 119.370   3
  -7  -2  10 96.3383 120.038   8
  -7  -2   9 1550.73 187.820   6
  -7  -2   9 1504.96 220.285  11
   7  -2  -9 1534.01 232.309   3
  -7  -2   9 1431.33 238.913   8
  -7  -2   8 1245.75 174.512   6
  -7  -2   8 1071.53 177.251  11
   7  -2  -8 1314.59 203.728   3
  -7  -2   8 1063.10 204.853   8
  -7  -2   7 2149.52 219.465   6
  -7  -2   7 2241.13 223.660  11
   7  -2  -7 2188.20 261.534   3
  -7  -2   7 2101.22 268.018   8
  -7  -2   6 13240.0 506.543   6
  -7  -2   6 12369.4 463.833  11
   7  -2  -6 12062.4 586.837   3
  -7  -2   6 13226.5 618.201   8
  -7   2   6 12716.9 586.531   4
  -7  -2   6 12515.3 559.277   4
   7  -2  -5 10161.7 531.868   3
  -7  -2   5 9624.76 518.964   8
  -7   2   5 9556.82 502.511   4
  -7  -2   5 9959.16 488.701   4
  -7   2   4 569.956 150.092   4
  -7  -2   4 349.103 131.946   4
   7  -2  -4 537.969 119.567   1
   7  -2  -4 629.068 161.453   3
  -7  -2   4 732.044 171.398   8
   7  -2  -3 17338.8 677.091   3
   7   2  -3 17924.2 637.686   1
   7  -2  -3 18071.8 582.252   1
  -7  -2   3 17937.8 659.537   8
  -7  -2   3 16773.3 617.538   4
  -7   2   3 17289.3 645.052   4
   7  -2  -2 7380.98 438.190   3
   7   2  -2 7578.31 422.990   1
   7  -2  -2 7748.88 387.629   1
  -7  -2   2 8167.73 436.798   8
   7  -2  -1 288.173 145.710   1
   7  -2  -1 59.2240 112.363   3
  -7  -2   1 425.723 137.388   8
   7   2  -1 12.3654 120.440   1
   7   2   0 19798.0 674.422   1
   7  -2   0 18063.5 668.612   3
  -7  -2   0 19312.1 624.637   8
  -7  -2   0 17804.7 656.272   5
  -7   2   0 18633.3 684.167   5
   7  -2   1 54381.3 1145.59   3
  -7  -2  -1 56856.7 1022.51   8
  -7  -2  -1 55060.6 1160.91   5
  -7   2  -1 55757.1 1208.77   5
  -7   2  -2 318.703 155.205  10
   7  -2   2 111.152 126.281   3
  -7  -2  -2 56.4211 75.3606   8
  -7  -2  -2 142.510 134.140   5
  -7   2  -2 51.5025 155.435   5
   7  -2   3 5668.78 373.100   3
  -7   2  -3 6008.29 393.458  10
  -7  -2  -3 7005.55 439.731   5
  -7   2  -3 7230.82 464.646   5
  -7  -2  -3 6732.38 325.656   8
   7   2   4 22766.6 696.533   3
   7  -2   4 23540.1 729.490   3
  -7  -2  -4 21976.8 783.585  10
  -7   2  -4 22093.3 769.079  10
  -7  -2  -4 22753.2 793.836   5
  -7   2  -4 22707.4 808.128   5
  -7  -2  -5 171.257 113.873  10
  -7   2  -5 384.545 137.477  10
   7   2   5 470.951 114.254   3
  -7  -2  -5 435.339 160.477   5
  -7   2  -5 664.875 203.344   5
   7  -2   5 276.254 122.784   3
  -7   2  -5 298.249 101.454   7
   7   2   6 1409.53 180.468   3
  -7   2  -6 1413.53 240.874  10
  -7   2  -6 1472.20 251.729   5
  -7  -2  -6 1390.24 245.419  10
   7  -2   6 1383.69 184.533   3
  -7   2  -6 1347.93 208.376   7
  -7  -2  -7 4902.00 433.266  10
   7  -2   7 4595.64 321.382   3
  -7   2  -7 5025.86 426.910  10
  -7   2  -7 4849.21 380.920   7
  -7  -2  -8 6321.95 502.159  10
  -7   2  -8 5960.33 479.802  10
  -7   2  -8 5823.88 430.679   7
  -7  -2  -9 304.852 203.292  10
  -7   2  -9 13.2966 151.087  10
  -7   2  -9 154.234 144.091   7
  -7  -2 -10 1326.95 291.565  10
  -7   2 -10 1367.24 280.344  10
  -7   2 -10 1289.32 233.412   7
  -7  -3  14 267.853 155.351  11
  -7  -3  13 1.16990 120.000  11
  -7  -3  12 446.375 185.276  11
  -7  -3  12 418.219 154.575   8
  -7  -3  11 88.9361 115.509  11
  -7  -3  11 49.2660 100.363   6
   7  -3 -11 225.712 145.002   3
  -7  -3  11 56.7883 141.349   8
  -7  -3  10 419.391 152.319  11
  -7  -3  10 203.787 99.5538   6
   7  -3 -10 562.012 168.889   3
  -7  -3  10 386.403 170.453   8
  -7  -3   9 736.941 169.172  11
  -7  -3   9 628.055 131.811   6
   7  -3  -9 738.733 180.051   3
  -7  -3   9 780.895 182.570   8
  -7  -3   8 8881.64 450.115   6
  -7  -3   8 8206.64 456.430  11
   7  -3  -8 8493.80 508.029   3
  -7  -3   8 8484.63 526.345   8
  -7  -3   7 1997.42 219.782   6
  -7  -3   7 1649.51 196.648  11
   7  -3  -7 1622.55 240.434   3
  -7  -3   7 1817.08 253.283   8
  -7  -3   6 5203.89 347.820   6
  -7  -3   6 5205.71 307.283  11
   7  -3  -6 5099.96 393.625   3
  -7  -3   6 5588.46 419.141   8
  -7   3   6 5794.34 417.315   4
  -7  -3   6 6076.35 393.708   4
  -7  -3   5 13126.0 428.933  11
   7  -3  -5 13625.5 618.543   3
  -7  -3   5 14044.8 624.686   8
  -7   3   5 14610.0 613.934   4
  -7  -3   5 13788.2 564.823   4
  -7  -3   4 6266.63 257.666  11
   7  -3  -4 6219.18 342.907   1
   7  -3  -4 6626.05 432.230   3
  -7  -3   4 6695.31 423.968   8
  -7   3   4 6303.75 407.279   4
  -7  -3   4 6219.58 379.384   4
   7  -3  -3 4104.50 350.738   3
   7   3  -3 3951.37 321.310   1
   7  -3  -3 4309.25 297.761   1
  -7  -3   3 4523.92 350.006   8
  -7  -3   3 4255.93 317.236   4
  -7   3   3 4228.44 339.714   4
   7  -3  -2 17200.0 679.103   3
   7   3  -2 18343.0 652.665   1
  -7  -3   2 18657.1 664.129   8
   7  -3  -2 18100.4 560.143   1
   7  -3  -1 7177.54 365.567   1
   7  -3  -1 6814.93 424.710   3
  -7  -3   1 7012.71 404.645   8
   7   3  -1 7456.93 425.124   1
   7  -3   0 6877.60 430.515   3
  -7  -3   0 7843.30 411.808   8
  -7  -3   0 7217.74 420.839   5
  -7   3   0 7436.23 440.645   5
   7   3   0 7929.91 442.891   1
   7  -3   1 7637.58 449.873   3
  -7   3  -1 7714.83 405.923  10
  -7  -3  -1 7920.10 402.713   8
  -7  -3  -1 8350.02 465.266   5
  -7   3  -1 8029.20 474.785   5
   7  -3   2 11401.5 527.757   3
  -7   3  -2 11448.9 504.329  10
  -7  -3  -2 12093.3 466.869   8
  -7  -3  -2 11319.1 542.014   5
  -7   3  -2 11877.3 572.402   5
  -7   3  -3 480.144 138.638  10
  -7  -3  -3 223.482 73.6970   8
   7  -3   3 160.970 130.734   3
  -7  -3  -3 391.256 160.626   5
  -7  -3  -4-99.2348 144.402  10
  -7   3  -4 63.0820 108.223  10
  -7  -3  -4 41.3555 58.6468   8
  -7  -3  -4 139.243 151.042   5
  -7   3  -4 347.749 151.859   5
   7  -3   4-111.805 137.226   3
  -7   3  -4-58.5799 129.923   7
  -7  -3  -5 200.111 118.942  10
  -7   3  -5 172.038 118.866  10
  -7  -3  -5 262.362 136.486   5
  -7   3  -5 215.130 142.908   5
   7  -3   5 195.705 109.890   3
  -7   3  -5 238.627 123.344   7
   7   3   6 2963.28 251.333   3
  -7  -3  -6 2970.96 335.433  10
   7  -3   6 3040.56 273.571   3
  -7   3  -6 2946.31 319.011  10
  -7   3  -6 3105.68 350.667   5
  -7   3  -6 3259.52 320.217   7
  -7  -3  -7 771.623 198.319  10
  -7   3  -7 967.515 229.071  10
  -7   3  -7 757.305 189.567   7
   7  -3   7 882.811 169.461   3
  -7  -3  -8 790.133 216.679  10
  -7   3  -8 935.994 224.805  10
  -7   3  -8 1049.65 219.209   7
  -7  -3  -9 403.390 182.678  10
  -7   3  -9 639.508 211.601  10
  -7   3  -9 566.951 163.729   7
  -7  -3 -10 70.5354 183.563  10
  -7   3 -10 214.878 196.728  10
  -7   3 -10-36.6597 142.974   7
  -7  -4  14-20.7152 148.543  11
  -7  -4  13 103.318 147.797  11
  -7  -4  13 168.062 145.942   8
  -7  -4  12 3606.03 386.933  11
  -7  -4  12 3933.71 422.857   8
  -7  -4  11 544.715 182.800  11
  -7  -4  11 197.682 94.5836   6
  -7  -4  11 431.659 169.322   8
   7  -4 -11 643.094 186.172   3
  -7  -4  10 1270.74 221.334  11
   7  -4 -10 2108.36 280.057   3
  -7  -4  10 1482.67 208.346   6
  -7  -4  10 1726.15 274.031   8
  -7  -4   9 475.265 144.412  11
  -7  -4   9 131.305 113.755   6
  -7  -4   9 185.146 109.537   8
   7  -4  -9 527.033 177.506   3
  -7  -4   8 8302.14 458.604   6
  -7  -4   8 8317.78 458.306  11
   7  -4  -8 8538.51 514.383   3
  -7  -4   8 8441.01 535.604   8
  -7  -4   7 1754.00 222.882   6
  -7  -4   7 1608.61 195.320  11
   7  -4  -7 2027.58 287.748   3
  -7  -4   7 1995.53 279.778   8
  -7  -4   6 10813.5 501.479   6
  -7  -4   6 9797.23 422.486  11
   7  -4  -6 10394.1 548.510   3
  -7  -4   6 11063.3 576.843   8
  -7   4   6 11233.6 561.139   4
  -7  -4   6 10653.5 507.455   4
  -7  -4   5 3929.22 315.801   6
  -7  -4   5 3449.38 225.255  11
   7  -4  -5 3647.07 336.172   3
  -7  -4   5 4347.40 359.495   8
  -7   4   5 3729.40 333.124   4
  -7  -4   5 3880.16 305.503   4
  -7   4   4-73.4898 148.413   4
  -7  -4   4 10.4180 92.9471   4
   7   4  -4-401.845 189.505   1
   7  -4  -4-63.0592 124.862   1
  -7  -4   4 21.0617 46.7796  11
   7  -4  -4 34.9770 127.269   3
  -7  -4   4-70.9612 137.016   8
  -7  -4   3 965.233 163.857   4
  -7   4   3 1066.73 197.009   4
  -7  -4   3 1014.54 87.3601  11
   7   4  -3 880.464 171.122   1
   7  -4  -3 1146.14 211.243   3
  -7  -4   3 884.823 174.635   8
   7  -4  -3 1060.25 165.274   1
   7  -4  -2 489.700 145.996   1
  -7  -4   2 439.767 163.921   8
   7  -4  -2 437.631 151.010   3
   7   4  -2 807.988 220.341   1
   7  -4  -1 490.429 168.802   3
   7   4  -1 347.510 158.129   1
   7  -4   0-6.02976 123.557   3
   7   4   0 234.229 174.139   1
  -7  -4   0 50.3366 112.902   5
  -7   4  -1 885.618 143.011  10
   7  -4   1 1022.08 189.186   3
  -7  -4  -1 941.112 177.132   5
  -7   4  -1 841.927 165.438   5
  -7   4  -2 499.296 126.594  10
   7  -4   2 300.311 129.405   3
  -7  -4  -2 476.027 117.533   5
  -7   4  -2 470.959 144.853   5
   7  -4   3 9761.98 495.708   3
  -7   4  -3 10060.1 489.465  10
  -7  -4  -3 10407.0 526.699   5
  -7   4  -3 9925.87 535.912   5
  -7   4  -3 9664.78 521.635   7
  -7   4  -4 1091.70 197.087  10
  -7  -4  -4 1230.29 216.898   5
  -7   4  -4 1355.69 225.880   5
   7  -4   4 886.064 169.261   3
  -7   4  -4 928.917 179.381   7
  -7  -4  -5-168.609 153.295  10
  -7   4  -5 84.1088 122.761  10
  -7  -4  -5 19.1742 99.0345   5
  -7   4  -5 49.8686 136.312   5
  -7   4  -5-85.4329 129.715   7
   7  -4   5-103.763 125.060   3
  -7  -4  -6 5242.76 432.079  10
  -7   4  -6 5499.32 419.779  10
   7  -4   6 5730.70 381.365   3
  -7   4  -6 5507.61 444.709   5
  -7   4  -6 6058.29 440.521   7
  -7  -4  -7 5788.16 468.850  10
  -7   4  -7 6511.32 493.189  10
   7  -4   7 5872.51 386.777   3
  -7   4  -7 6436.73 496.016   5
  -7   4  -7 5518.48 437.651   7
  -7  -4  -8-92.5108 168.784  10
  -7   4  -8 163.773 173.387  10
  -7   4  -8 122.182 125.649   7
  -7  -4  -9 1717.08 298.535  10
  -7   4  -9 1693.69 287.268  10
  -7   4  -9 1752.59 279.168   7
  -7  -4 -10 6054.64 535.437  10
  -7   4 -10 5441.24 529.069  10
  -7   4 -10 5694.53 476.097   7
  -7  -5  14 482.573 201.087  11
  -7  -5  13 101.233 146.156  11
  -7  -5  13 264.773 191.406   8
  -7  -5  12 379.754 158.276  11
  -7  -5  12 485.330 160.449   6
  -7  -5  12 624.025 222.029   8
  -7  -5  11 424.548 163.656  11
  -7  -5  11 368.388 137.682   6
  -7  -5  11 197.020 144.286   8
   7  -5 -11 85.9639 121.998   3
  -7  -5  10 89.6091 115.165  11
  -7  -5  10-49.7708 113.214   6
  -7  -5  10 26.1214 135.324   8
   7  -5 -10-93.6964 173.950   3
  -7  -5   9 1311.56 217.619  11
  -7  -5   9 1096.32 183.071   6
  -7  -5   9 1393.37 249.836   8
   7  -5  -9 1531.06 254.276   3
  -7  -5   8 3102.46 298.375   6
  -7  -5   8 3207.91 297.881  11
   7  -5  -8 3474.94 351.480   3
  -7  -5   8 3266.02 353.737   8
  -7  -5   7 756.180 151.112  11
  -7  -5   7 755.933 193.708   6
  -7  -5   7 1119.56 247.969   8
   7  -5  -7 1075.70 251.849   3
  -7  -5   6 2406.14 273.569   6
  -7  -5   6 1932.92 193.237  11
   7  -5  -6 2893.75 329.036   3
  -7  -5   6 2509.37 316.155   8
  -7   5   6 2297.04 282.504   4
  -7  -5   6 2423.04 267.795   4
  -7   5   5 1350.15 224.051   4
  -7  -5   5 1507.20 203.641   4
  -7  -5   5 1253.33 148.181  11
   7  -5  -5 1788.68 269.717   3
  -7  -5   5 1462.01 209.875   6
  -7  -5   5 1474.17 232.480   8
  -7   5   4 554.403 155.385   4
  -7  -5   4 308.063 123.570   4
   7   5  -4 257.188 131.551   1
  -7  -5   4 390.563 79.9233  11
   7  -5  -4 502.490 117.102   1
  -7  -5   4 749.997 185.208   8
   7  -5  -4 664.766 205.932   3
  -7  -5   3 359.968 129.306   4
  -7   5   3 384.722 146.095   4
   7  -5  -3 427.517 117.296   1
  -7  -5   3 415.558 64.7665  11
   7   5  -3 300.866 161.886   1
   7  -5  -3 591.462 195.920   3
   7  -5  -2 15832.2 674.749   3
   7   5  -2 16052.2 645.776   1
   7  -5  -2 15431.1 489.221   1
   7  -5  -1 1080.48 230.233   3
   7   5  -1 585.190 179.713   1
   7  -5   0 2302.65 279.466   3
  -7  -5   0 1905.44 223.259   5
   7   5   0 2169.03 285.077   1
  -7   5  -1 1814.41 199.099  10
  -7  -5  -1 1916.12 228.970   5
  -7   5  -1 2061.89 250.976   5
   7  -5   1 1419.53 185.221   3
  -7   5  -2 1411.26 186.493  10
  -7  -5  -2 1492.86 215.604   5
  -7   5  -2 1376.66 225.007   5
   7  -5   2 1274.95 169.240   3
  -7   5  -2 1380.55 210.316   7
   7  -5   3 2829.65 288.720   3
  -7   5  -3 3204.37 288.848  10
  -7  -5  -3 3200.13 314.052   5
  -7   5  -3 3073.70 321.400   5
  -7   5  -3 2969.59 310.465   7
  -7   5  -4 182.594 110.703  10
  -7  -5  -4 84.7681 114.253   5
  -7   5  -4-36.8475 121.542   5
  -7   5  -4 89.7779 116.604   7
   7  -5   4 78.5973 118.980   3
  -7   5  -5 272.453 115.660  10
  -7  -5  -5 376.160 165.904   5
  -7   5  -5 219.645 120.656   5
  -7   5  -5 145.381 118.536   7
   7  -5   5 503.953 156.935   3
  -7  -5  -6 180.110 145.506  10
  -7   5  -6 151.724 142.683  10
  -7   5  -6 309.074 176.427   5
  -7   5  -6 135.147 141.513   7
   7  -5   6 189.681 156.947   3
   7  -5   7 851.851 212.276   3
  -7  -5  -7 441.401 186.492  10
  -7   5  -7 608.812 195.811  10
  -7   5  -7 699.935 218.136   5
  -7   5  -7 589.056 192.673   7
  -7  -5  -8 44.5972 124.548  10
  -7   5  -8 76.8975 140.616  10
  -7   5  -8-33.8441 160.909   7
  -7  -5  -9 328.357 170.404  10
  -7   5  -9 155.076 167.805  10
  -7   5  -9 280.672 165.472   7
  -7   5 -10 2019.44 343.253  10
  -7   5 -10 2100.33 321.736   7
  -7   5 -11 256.767 186.226   7
  -7  -6  14 166.466 172.184  11
  -7  -6  13 798.929 224.073  11
  -7  -6  13 558.067 204.485   8
  -7  -6  12 485.348 186.999  11
  -7  -6  12 514.802 174.864   6
  -7  -6  12 216.384 141.837   8
  -7  -6  11 9.50818 124.529  11
  -7  -6  11-4.32945 106.392   6
  -7  -6  11-43.0016 146.549   8
   7  -6 -11-53.9643 140.782   3
  -7  -6  10 629.976 183.212  11
  -7  -6  10 597.683 152.784   6
  -7  -6  10 683.985 199.358   8
   7  -6 -10 548.335 170.395   3
  -7  -6   9 65.3028 95.6633  11
  -7  -6   9-14.7793 136.887   6
  -7  -6   9 93.2090 145.263   8
   7  -6  -9-62.2393 175.460   3
  -7  -6   8 8916.94 505.928   6
  -7  -6   8 8941.35 491.067  11
   7  -6  -8 8814.66 539.779   3
  -7  -6   8 8684.00 550.173   8
  -7  -6   7 7592.26 466.607   6
  -7  -6   7 6970.10 407.211  11
   7  -6  -7 7350.11 494.255   3
  -7  -6   7 8625.32 548.499   8
  -7  -6   6 5894.47 413.791   6
  -7  -6   6 5577.40 338.015  11
   7  -6  -6 5993.86 458.066   3
  -7  -6   6 6407.90 468.065   8
  -7   6   6 6830.25 459.663   4
  -7  -6   5 6996.43 437.462   6
  -7  -6   5 6428.77 332.332  11
   7  -6  -5 7165.68 473.310   3
  -7   6   5 7357.15 466.933   4
  -7  -6   5 6736.97 392.057   4
   7   6  -4 10690.3 549.511   1
  -7  -6   4 10062.9 367.488  11
   7  -6  -4 11300.5 585.540   3
   7  -6  -4 10386.0 404.895   1
  -7   6   4 10444.0 536.960   4
  -7  -6   4 10566.2 475.793   4
  -7  -6   3 12507.3 352.059  11
   7  -6  -3 12452.6 620.772   3
   7   6  -3 13699.4 613.683   1
   7  -6  -3 13333.5 442.728   1
  -7  -6   3 12681.1 513.255   4
  -7   6   3 13268.8 590.285   4
   7  -6  -2 8185.04 347.505   1
  -7  -6   2 7287.27 213.637  11
   7  -6  -2 6785.96 451.667   3
   7   6  -2 7469.24 468.440   1
   7  -6  -1 7191.10 456.046   3
   7   6  -1 9122.96 498.096   1
  -7   6   0 515.341 117.242  10
   7   6   0 589.120 189.783   1
   7  -6   0 140.760 181.689   3
  -7  -6   0 619.976 150.174   5
  -7   6  -1 1061.77 159.481  10
  -7  -6  -1 976.795 155.830   9
  -7  -6  -1 1320.98 207.473   5
  -7   6  -1 1456.43 233.459   5
   7  -6   1 695.591 149.961   3
  -7   6  -2 146.774 105.398  10
  -7  -6  -2 53.9356 86.1970   9
  -7  -6  -2 198.627 116.764   5
  -7   6  -2 243.511 145.165   5
   7  -6   2-18.6964 165.740   3
  -7   6  -2 191.015 104.872   7
  -7   6  -3 17317.7 642.280  10
   7  -6   3 17639.9 702.300   3
  -7  -6  -3 19375.5 624.946   9
  -7  -6  -3 18051.9 698.058   5
  -7   6  -3 19719.0 759.712   5
  -7   6  -3 18615.2 749.417   7
  -7   6  -4 11.4989 95.8734  10
  -7  -6  -4 15.4665 75.5917   9
  -7  -6  -4-3.91929 101.182   5
  -7   6  -4-23.3728 121.483   5
  -7   6  -4 56.3978 106.363   7
   7  -6   4 122.283 144.571   3
  -7   6  -5 3507.03 331.920  10
   7  -6   5 3496.64 337.462   3
  -7  -6  -5 3772.39 353.736   5
  -7   6  -5 4024.41 378.586   5
  -7   6  -5 3661.18 352.547   7
  -7   6  -6 5017.23 410.020  10
   7  -6   6 5334.95 406.739   3
  -7   6  -6 5800.00 465.443   5
  -7   6  -6 5019.70 433.355   7
  -7  -6  -7 296.377 163.506  10
  -7   6  -7 658.430 204.063  10
  -7   6  -7 504.006 179.850   5
  -7   6  -7 423.120 158.114   7
  -7  -6  -8 548.637 163.190  10
  -7   6  -8 843.529 222.274  10
  -7   6  -8 894.864 212.369   5
  -7   6  -8 920.524 217.416   7
  -7  -6  -9 1200.24 257.865  10
  -7   6  -9 1359.72 271.004  10
  -7   6  -9 1320.45 254.451   7
  -7   6 -10 2909.51 392.508  10
  -7   6 -10 2823.94 360.834   7
  -7   6 -11 1908.70 327.570   7
  -7  -7  13-132.028 158.580  11
  -7  -7  13-55.8132 137.348   6
  -7  -7  13-83.8109 138.812   8
  -7  -7  12 42.1043 120.695  11
  -7  -7  12-77.9617 148.213   6
  -7  -7  12 39.3687 127.763   8
  -7  -7  11 78.8257 121.133  11
  -7  -7  11 78.9233 117.188   6
  -7  -7  11 167.254 163.630   8
   7  -7 -11 37.9640 109.340   3
  -7  -7  10 1458.28 245.879  11
  -7  -7  10 1690.25 253.185   6
  -7  -7  10 1647.90 282.239   8
   7  -7 -10 1670.29 264.476   3
  -7  -7   9 1454.19 226.676  11
  -7  -7   9 1118.04 209.309   6
  -7  -7   9 1476.00 257.355   8
   7  -7  -9 976.969 201.801   3
  -7  -7   8 547.247 158.948  11
  -7  -7   8 477.286 164.067   6
  -7  -7   8 548.897 182.871   8
   7  -7  -8 170.052 140.476   3
  -7  -7   7 14502.1 653.668   6
  -7  -7   7 13880.8 587.889  11
   7  -7  -7 14358.5 695.817   3
  -7  -7   7 14962.6 707.232   8
  -7  -7   6 2155.91 285.433   6
  -7  -7   6 1585.66 204.740  11
   7  -7  -6 1298.60 236.840   3
  -7   7   6 2286.50 318.199   4
  -7  -7   5 36724.8 1010.24   6
   7  -7  -5 37868.1 763.735   1
  -7  -7   5 34403.0 785.949  11
   7  -7  -5 36435.1 1080.66   3
  -7   7   5 38060.4 1030.36   4
  -7  -7   5 37019.3 883.348   4
  -7  -7   4 11151.9 572.131   6
   7   7  -4 11519.3 581.332   1
  -7  -7   4 10729.5 399.309  11
   7  -7  -4 10874.9 591.568   3
   7  -7  -4 11692.7 408.977   1
  -7   7   4 11168.4 556.840   4
  -7  -7   4 10369.7 466.095   4
  -7   7   3 1261.41 213.640   4
  -7  -7   3 1098.97 174.395   4
  -7  -7   3 1244.48 127.195  11
   7   7  -3 1425.99 250.438   1
   7  -7  -3 1595.91 168.208   1
   7  -7  -3 1096.55 208.570   3
   7  -7  -2 37121.3 1069.45   3
   7   7  -2 40070.7 1051.21   1
  -7  -7   1 2237.86 254.913   9
   7   7  -1 1997.95 255.698   1
   7  -7  -1 1922.32 262.624   3
  -7   7   0 6101.55 329.703  10
   7  -7   0 5932.26 436.342   3
  -7  -7   0 6546.89 414.997   9
  -7  -7   0 6076.07 381.452   5
   7   7   0 6208.28 447.596   1
  -7   7  -1 11977.8 475.578  10
   7  -7   1 12231.5 607.493   3
  -7  -7  -1 12432.1 547.811   9
  -7  -7  -1 12794.0 559.905   5
  -7   7  -1 12922.3 608.585   5
  -7   7  -1 12506.0 616.869   7
  -7   7  -2 11767.8 497.062  10
   7  -7   2 11729.3 595.915   3
  -7  -7  -2 11893.5 522.940   9
  -7  -7  -2 11945.3 551.314   5
  -7   7  -2 13199.0 626.266   5
  -7   7  -2 12091.4 611.327   7
  -7   7  -3 4911.36 344.467  10
   7  -7   3 4758.46 380.106   3
  -7  -7  -3 5077.35 336.253   9
  -7  -7  -3 4878.21 374.027   5
  -7   7  -3 4585.44 385.420   5
  -7   7  -3 4761.54 396.271   7
  -7   7  -4 66.6450 117.691  10
  -7  -7  -4 32.8523 81.4698   9
  -7  -7  -4 169.398 142.960   5
  -7   7  -4 258.035 152.899   5
  -7   7  -4 180.196 171.267   7
   7  -7   4 101.021 174.140   3
  -7   7  -5 7016.26 456.161  10
   7  -7   5 7744.08 491.504   3
  -7  -7  -5 7635.62 486.968   5
  -7   7  -5 7077.71 491.961   5
  -7   7  -5 7551.33 515.350   7
  -7   7  -6 6172.42 458.424  10
   7  -7   6 6288.61 448.330   3
  -7   7  -6 5521.64 446.299   5
  -7   7  -6 5902.31 469.096   7
  -7   7  -7 188.484 156.668  10
  -7   7  -7 213.431 177.926   5
  -7   7  -7-195.474 167.471   7
  -7  -7  -8 456.928 167.647  10
  -7   7  -8 986.347 238.557  10
  -7   7  -8 705.630 209.622   5
  -7   7  -8 527.886 189.952   7
  -7  -7  -9 285.021 181.668  10
  -7   7  -9 785.200 238.102   5
  -7   7  -9 779.835 221.406   7
  -7   7 -10 94.0566 150.005   7
  -7  -8  13 431.615 196.714  11
  -7  -8  13 113.274 142.104   6
  -7  -8  12-73.6281 149.081  11
  -7  -8  12-89.3020 140.441   6
  -7  -8  12 5.68740 123.350   8
  -7  -8  11 24.6871 138.356  11
  -7  -8  11-34.9423 143.067   6
  -7  -8  11-19.7922 128.258   8
   7  -8 -11 171.229 160.077   3
  -7  -8  10 2569.37 315.851   6
  -7  -8  10 2359.87 305.311  11
   7  -8 -10 2582.96 327.876   3
  -7  -8  10 2663.87 345.158   8
  -7  -8   9 298.022 128.492  11
  -7  -8   9 308.035 135.214   6
  -7  -8   9 500.289 189.703   8
   7  -8  -9 354.515 178.804   3
  -7  -8   8 1085.31 194.250  11
  -7  -8   8 1139.15 228.245   6
  -7  -8   8 1252.77 230.161   8
   7  -8  -8 1295.72 247.403   3
  -7  -8   7 41.7149 108.659  11
  -7  -8   7 306.985 156.409   6
   7  -8  -7-1.67111 182.582   3
  -7  -8   6 2460.87 299.377   6
  -7  -8   6 2189.41 232.325  11
   7  -8  -6 2097.25 307.773   3
  -7   8   6 2828.85 323.436   4
  -7  -8   5 4535.72 396.133   6
  -7  -8   5 4092.06 285.243  11
   7  -8  -5 4408.36 408.758   3
  -7   8   5 5889.41 441.001   4
  -7  -8   5 5370.15 347.632   4
  -7   8   4-153.010 166.824   4
  -7  -8   4-161.415 136.828   4
   7   8  -4-249.133 199.729   1
  -7  -8   4-30.1093 126.609   6
   7  -8  -4-342.906 230.520   3
  -7   8   3 479.161 149.958   4
  -7  -8   3 520.568 141.735   4
  -7  -8   3 853.939 217.521   9
   7   8  -3 622.333 203.418   1
   7  -8  -3 790.048 217.657   3
   7   8  -2 1517.05 286.336   1
  -7  -8   2 1867.06 287.404   9
  -7  -8   2 1336.72 209.424   4
  -7   8   2 1471.92 267.435   4
   7  -8  -2 1023.39 250.804   3
  -7  -8   1 1650.05 234.337   9
   7  -8  -1 1716.18 281.511   3
   7   8  -1 1485.09 246.178   1
  -7   8   0 9555.53 395.153  10
   7  -8   0 9953.38 576.109   3
  -7  -8   0 10186.4 513.968   9
   7  -8   0 9788.03 379.463   6
   7   8   0 11015.9 575.204   1
  -7   8  -1 2803.28 232.767  10
   7  -8   1 2923.25 333.806   3
  -7  -8  -1 2721.25 281.949   9
  -7  -8  -1 2814.46 276.438   5
  -7   8  -1 2755.06 309.520   7
  -7   8  -2 468.725 132.341  10
  -7  -8  -2 501.286 135.086   9
  -7  -8  -2 428.365 141.181   5
  -7   8  -2 475.693 160.523   5
  -7   8  -2 297.762 120.872   7
   7  -8   2 655.360 200.361   3
  -7   8  -3 215.661 129.835  10
  -7  -8  -3 81.5642 97.6462   9
  -7  -8  -3 21.9678 99.7663   5
  -7   8  -3 87.0748 118.693   5
  -7   8  -3-66.4057 131.727   7
   7  -8   3 65.2676 151.834   3
  -7   8  -4 2940.52 295.743  10
   7  -8   4 3301.61 350.525   3
  -7  -8  -4 2982.00 270.851   9
  -7  -8  -4 2645.78 290.886   5
  -7   8  -4 2825.63 314.143   5
  -7   8  -4 2918.18 339.455   7
   7  -8   5 838.479 241.094   3
  -7   8  -5 506.549 162.258  10
  -7  -8  -5 722.516 197.887   5
  -7   8  -5 534.004 185.221   5
  -7   8  -5 492.177 200.233   7
  -7   8  -6 2531.24 313.255  10
  -7   8  -6 2920.83 348.303   5
  -7   8  -6 2292.82 313.942   7
  -7   8  -7 517.115 181.236   5
  -7   8  -7 251.920 134.545   7
  -7   8  -8 1555.01 264.210   5
  -7   8  -8 1394.88 256.069   7
  -7   8  -9 2220.86 346.215   5
  -7   8  -9 2005.16 334.022   7
   7  -8   9 1636.03 287.266   6
  -7   8 -10 1804.41 313.623   7
  -7  -9  13 374.085 187.030  11
  -7  -9  13 410.861 185.673   6
  -7  -9  12-26.1185 130.151  11
  -7  -9  12 82.7802 143.824   6
  -7  -9  12 289.366 164.600   8
  -7  -9  11 2034.21 305.182  11
  -7  -9  11 1764.47 279.304   6
   7  -9 -11 2524.13 338.818   3
  -7  -9  11 1771.56 299.694   8
  -7  -9  10 2285.47 318.005   6
  -7  -9  10 2381.12 298.582  11
   7  -9 -10 2836.16 353.768   3
  -7  -9  10 2460.75 348.195   8
  -7  -9   9 612.398 172.514  11
  -7  -9   9 478.447 164.127   6
  -7  -9   9 722.167 206.694   8
   7  -9  -9 647.203 212.194   3
  -7  -9   8 229.568 121.830  11
  -7  -9   8 381.678 152.590   6
   7  -9  -8 327.436 172.868   3
  -7  -9   7 713.699 146.457  11
  -7  -9   7 776.238 180.129   6
   7  -9  -7 665.414 204.056   3
  -7   9   6 726.433 200.585   4
  -7  -9   6 381.287 105.681  11
  -7  -9   6 538.515 170.353   6
   7  -9  -6 531.904 198.747   3
  -7   9   5 254.185 168.182   4
   7   9  -5-154.980 173.101   1
  -7  -9   5 426.184 170.585   6
   7  -9  -5 65.2864 153.445   3
  -7  -9   4 6029.07 451.247   6
   7   9  -4 5277.80 417.088   1
   7  -9  -4 5503.84 469.305   3
  -7  -9   4 5501.63 429.490   9
  -7   9   4 5711.43 420.220   4
  -7  -9   4 5146.02 329.618   4
   7   9  -3 4341.52 384.751   1
   7  -9  -3 4683.05 435.483   3
  -7  -9   3 4791.61 393.451   9
  -7   9   3 4301.49 364.877   4
  -7  -9   3 4500.88 305.846   4
   7  -9  -2 30224.5 1026.15   3
  -7  -9   2 28808.4 910.950   9
   7   9  -2 28716.0 937.881   1
  -7  -9   2 28779.1 750.675   4
  -7   9   2 30236.0 917.216   4
   7  -9  -1 3687.95 386.468   3
  -7  -9   1 3664.38 334.243   9
   7   9  -1 3628.41 357.319   1
   7   9   0 252.582 138.211   1
  -7   9   0 561.834 114.214  10
  -7  -9   0 839.759 189.208   9
  -7   9   0 243.446 110.336   7
   7  -9   0 620.031 210.385   3
  -7   9  -1 4013.73 274.807  10
   7  -9   1 4502.49 413.578   3
  -7  -9  -1 4542.84 355.145   9
  -7  -9  -1 4420.43 326.327   5
  -7   9  -1 4166.59 372.535   7
   7  -9   1 4621.60 288.759   6
  -7   9  -2 2052.35 218.213  10
   7  -9   2 2167.33 314.566   3
  -7  -9  -2 2022.54 243.433   9
  -7  -9  -2 2266.82 249.665   5
  -7   9  -2 1832.07 259.004   5
  -7   9  -2 2358.03 294.729   7
   7  -9   2 2443.70 231.692   6
   7  -9   3 775.498 244.110   3
   7  -9   3 247.424 121.485   6
  -7   9  -3 310.175 127.232  10
  -7  -9  -3 216.779 121.840   9
  -7  -9  -3 315.829 150.498   5
  -7   9  -3 140.754 131.185   5
  -7   9  -3 243.328 148.333   7
   7  -9   4 554.518 225.141   3
  -7   9  -4 428.409 154.007  10
  -7  -9  -4 498.772 145.643   9
  -7  -9  -4 432.480 137.862   5
  -7   9  -4 364.976 157.035   5
  -7   9  -4 315.445 172.542   7
   7  -9   4 434.777 153.143   6
  -7   9  -5 175.440 115.531  10
  -7  -9  -5 298.611 145.019   5
  -7   9  -5 171.811 148.747   5
  -7   9  -5-32.5206 149.253   7
   7  -9   5 71.2191 113.900   6
   7  -9   6 1596.19 255.772   6
  -7   9  -6 1522.81 246.344  10
  -7  -9  -6 1497.40 248.139   5
  -7   9  -6 1833.79 288.333   5
  -7   9  -6 1367.28 264.417   7
   7  -9   7 1571.21 268.253   6
  -7   9  -7 1241.86 249.270   5
  -7   9  -7 1367.22 257.718   7
   7  -9   8 1284.02 251.830   6
  -7   9  -8 981.377 249.723   5
  -7   9  -8 1581.76 296.846   7
   7  -9   9 340.716 177.292   6
  -7   9  -9 563.649 216.609   5
  -7   9  -9 756.489 266.357   7
  -7 -10  13 247.379 182.939  11
  -7 -10  12 1219.22 260.085  11
  -7 -10  12 1447.13 279.463   6
   7 -10 -11 473.339 222.204   3
  -7 -10  11 109.905 138.193  11
  -7 -10  11 204.987 176.273   6
  -7 -10  11-31.7175 137.918   8
   7 -10 -10 491.608 215.335   3
  -7 -10  10 233.081 161.571  11
  -7 -10  10 118.949 134.400   6
  -7 -10  10 66.4866 164.304   8
   7 -10  -9 43.6374 164.041   3
  -7 -10   9 1.49261 106.669  11
  -7 -10   9-183.958 167.738   6
  -7 -10   8-77.1514 109.419  11
  -7 -10   8-61.9429 111.682   6
   7 -10  -8 260.321 193.479   3
  -7 -10   7-21.6554 107.103  11
  -7 -10   7-95.4744 136.634   6
   7 -10  -7 89.5946 179.692   3
  -7 -10   6 173.805 133.083   6
   7 -10  -6 145.124 167.595   3
   7  10  -5 19.6721 174.461   1
  -7  10   5 83.8270 134.559   4
  -7 -10   5 97.0724 144.400   6
  -7 -10   5 266.708 153.215   9
   7 -10  -5 533.900 248.290   3
  -7 -10   4 4790.25 423.108   6
   7  10  -4 5215.11 431.433   1
   7 -10  -4 5318.80 463.198   3
  -7 -10   4 5451.88 428.821   9
  -7  10   4 5026.92 400.696   4
  -7 -10   4 4975.43 314.175   4
  -7  10   3 232.479 162.162   4
  -7 -10   3 32.1262 82.2381   4
  -7 -10   3 138.230 129.202   9
   7  10  -3-91.5536 152.831   1
   7 -10  -3 346.755 199.955   3
  -7 -10   2 109.870 99.7525   4
  -7  10   2 173.031 143.248   4
   7  10  -2 131.049 183.870   1
  -7 -10   2 179.353 144.031   9
   7 -10  -2 581.714 253.315   3
   7  10  -1 3.19868 159.201   1
  -7 -10   1-132.700 139.997   9
   7 -10   0 119.460 171.884   3
  -7  10   0-36.6017 71.5241  10
  -7 -10   0-48.2793 115.459   9
   7  10   0 90.5032 165.918   1
  -7  10   0 8.10903 146.112   7
   7 -10   1 1886.43 307.078   3
  -7  10  -1 1411.47 167.594  10
  -7 -10  -1 1362.82 223.093   9
  -7 -10  -1 1298.53 188.209   5
  -7  10  -1 1238.35 218.619   7
  -7  10  -2 1822.58 207.588  10
   7 -10   2 2763.49 362.599   3
  -7 -10  -2 2132.01 259.340   9
  -7 -10  -2 2185.16 250.709   5
  -7  10  -2 2126.82 271.051   5
  -7  10  -2 1779.93 275.643   7
   7 -10   2 2093.70 217.303   6
   7 -10   3 235.951 107.403   6
  -7  10  -3 131.563 108.885  10
  -7 -10  -3 178.715 125.391   9
  -7 -10  -3 284.495 135.667   5
  -7  10  -3-8.46853 142.294   5
  -7  10  -3 197.628 138.334   7
   7 -10   4 336.263 129.343   6
  -7  10  -4 420.584 133.059  10
  -7 -10  -4 487.435 156.735   9
  -7 -10  -4 308.300 129.380   5
  -7  10  -4 160.846 129.482   5
  -7  10  -4 261.373 162.832   7
   7 -10   5 101.741 105.138   6
  -7  10  -5 74.2291 109.720  10
  -7 -10  -5 297.458 149.489   5
  -7  10  -5-6.27615 138.284   5
  -7  10  -5 237.785 148.111   7
  -7 -10  -6 2138.39 289.723   5
  -7  10  -6 2172.13 315.402   5
  -7  10  -6 2166.94 319.896   7
   7 -10   6 2148.83 287.572   6
   7 -10   7 772.911 208.245   6
  -7  10  -7 707.483 206.756   5
  -7  10  -7 778.550 240.975   7
   7 -10   8 223.077 178.961   6
  -7  10  -8 218.100 186.536   5
  -7  10  -8 425.657 238.898   7
  -7  10  -9 9723.44 666.823   5
   7 -10   9 9851.59 666.731   6
  -7 -11  12 14.4601 130.670  11
  -7 -11  11 154.314 157.783  11
  -7 -11  11 110.388 168.442   6
   7 -11 -10 929.546 294.191   3
  -7 -11  10 396.467 187.607  11
  -7 -11  10 225.232 162.715   6
  -7 -11  10 326.926 198.183   8
  -7 -11   9-15.1917 119.672  11
  -7 -11   9-135.495 144.265   6
   7 -11  -8 340.389 210.665   3
  -7 -11   8 23.7917 97.9565  11
  -7 -11   8-6.86791 146.124   6
   7 -11  -7 368.345 193.571   3
  -7 -11   7 234.678 150.647   6
  -7 -11   6 339.976 170.268   6
  -7 -11   6 181.894 118.550   9
  -7 -11   5 8538.25 563.477   6
   7  11  -5 8047.93 541.787   1
   7 -11  -5 9530.28 632.868   3
[truncated: 97,490 more chars]
