# Supplementary material for: Crystal structure analysis of ethyl 3-(4-chloro­phen­yl)-1,6-dimethyl-4-methyl­sulfanyl-1H-pyrazolo[3,4-b]pyridine-5-carboxyl­ate
Source: Acta Crystallogr E Crystallogr Commun. 2020 Feb 25;76(Pt 3):443–5. doi: 10.1107/S2056989020002479 (PMC7057362; doi:10.1107/S2056989020002479)
Supplement: Supplementary file 2 [file e-76-00443-Isup2.hkl]

data_I                                                                          
_shelx_title ' SIR92 run in space group P 1 21/a 1'                             
_shelx_refln_list_code          4                                               
_shelx_F_calc_maximum      233.05                                               
_exptl_crystal_F_000       784.00                                               
_reflns_d_resolution_high  0.7327                                               
                                                                                
loop_                                                                           
 _space_group_symop_operation_xyz                                               
 'x, y, z'                                                                      
 '-x+1/2, y+1/2, -z'                                                            
 '-x, -y, -z'                                                                   
 'x-1/2, -y-1/2, z'                                                             
                                                                                
_cell_length_a     8.9995                                                       
_cell_length_b    16.7778                                                       
_cell_length_c    12.3595                                                       
_cell_angle_alpha  90.000                                                       
_cell_angle_beta   98.892                                                       
_cell_angle_gamma  90.000                                                       
                                                                                
_shelx_F_squared_multiplier     1.000                                           
                                                                                
loop_                                                                           
 _refln_index_h                                                                 
 _refln_index_k                                                                 
 _refln_index_l                                                                 
 _refln_F_squared_calc                                                          
 _refln_F_squared_meas                                                          
 _refln_F_squared_sigma                                                         
 _refln_observed_status                                                         
   4   0   0         70.53         75.67         4.03 o                         
   6   0   0       1082.65       1064.57        25.63 o                         
   8   0   0       2394.56       2297.47        34.43 o                         
  10   0   0          1.00         -8.80         8.80 o                         
   2   1   0       2425.23       2125.95        21.21 o                         
   3   1   0       2020.43       1953.93        12.54 o                         
   4   1   0        959.39       1005.76         8.50 o                         
   5   1   0        473.55        517.84         5.93 o                         
   6   1   0        297.32        301.57         5.78 o                         
   7   1   0        175.35        192.63         6.22 o                         
   8   1   0        224.07        196.49        10.50 o                         
   9   1   0        183.41        205.29         9.48 o                         
  10   1   0        135.32        120.67        10.20 o                         
  11   1   0          2.95          2.59         4.77 o                         
   2   2   0        223.97        242.69         7.98 o                         
   3   2   0        144.12        167.21         2.72 o                         
   4   2   0         33.19         25.05         1.56 o                         
   5   2   0       1071.56       1190.92        16.50 o                         
   6   2   0        148.65        149.36         5.04 o                         
   7   2   0        761.52        774.47        13.90 o                         
   8   2   0        928.29        915.22        22.16 o                         
   9   2   0          0.89          1.09         3.01 o                         
  10   2   0         45.05         41.57         5.22 o                         
  11   2   0          5.04          7.45         7.24 o                         
   1   3   0       2429.58       2408.59        15.04 o                         
   2   3   0       2127.99       2111.79        11.81 o                         
   3   3   0        458.76        539.92         6.30 o                         
   4   3   0         48.65         58.96         2.51 o                         
   5   3   0        308.07        360.76         6.97 o                         
   6   3   0        212.50        217.23         7.05 o                         
   7   3   0        312.12        308.87         7.92 o                         
   8   3   0       1548.18       1526.33        30.94 o                         
   9   3   0         84.43         71.07         7.38 o                         
  10   3   0        210.99        175.44        24.64 o                         
  11   3   0         25.45         22.38         5.60 o                         
   0   4   0      11208.56      10122.50        61.64 o                         
   1   4   0         83.17        108.36         2.77 o                         
   2   4   0       2176.91       2118.13        16.32 o                         
   3   4   0       3496.24       3516.36        22.09 o                         
   4   4   0         42.09         31.37         2.07 o                         
   5   4   0        122.23         93.11         3.13 o                         
   6   4   0       1654.14       1692.06        26.07 o                         
   7   4   0          2.02          3.17         3.10 o                         
   8   4   0        109.76        129.05         9.31 o                         
   9   4   0        101.89        108.26         9.03 o                         
  10   4   0         13.56          8.06        10.10 o                         
  11   4   0         59.91         87.90        14.25 o                         
   1   5   0        224.59        216.51         3.83 o                         
   2   5   0        381.79        387.23         4.20 o                         
   3   5   0         26.05         39.49         2.05 o                         
   4   5   0        780.28        801.54         8.48 o                         
   5   5   0         35.72         38.22         2.25 o                         
   6   5   0       1650.11       1585.18        17.45 o                         
   7   5   0         96.60         86.86         6.14 o                         
   8   5   0        355.44        340.27        11.81 o                         
   9   5   0         26.40         32.28         5.79 o                         
  10   5   0         72.43         47.84        11.78 o                         
  11   5   0          1.10         -2.27         9.46 o                         
   0   6   0       1556.32       1531.69        14.54 o                         
   1   6   0        693.24        729.45         9.94 o                         
   2   6   0        404.13        416.60         5.06 o                         
   3   6   0         21.08          8.75         1.44 o                         
   4   6   0       2702.82       2728.18        19.44 o                         
   5   6   0        142.16        141.33         4.22 o                         
   6   6   0         42.95         41.68         3.08 o                         
   7   6   0         31.55         20.39         3.55 o                         
   8   6   0        125.94         98.51        17.76 o                         
   9   6   0        129.21        137.10        17.54 o                         
  10   6   0        144.11        115.80        14.73 o                         
   1   7   0         79.23         73.66         1.70 o                         
   2   7   0        597.49        670.50         6.01 o                         
   3   7   0        673.26        753.26        11.20 o                         
   4   7   0         54.00         52.48         3.39 o                         
   5   7   0       2040.18       2089.60        16.22 o                         
   6   7   0        783.89        795.85        10.67 o                         
   7   7   0        277.35        254.80         7.28 o                         
   8   7   0          9.88         18.49        17.07 o                         
   9   7   0         82.31         70.20        11.38 o                         
  10   7   0         14.63          7.86         4.56 o                         
   0   8   0       1007.50       1129.91        13.66 o                         
   1   8   0       1728.44       1809.41        11.49 o                         
   2   8   0       2128.93       2253.56        12.68 o                         
   3   8   0        375.17        372.45         5.65 o                         
   4   8   0       3332.51       3342.49        29.04 o                         
   5   8   0          7.77          6.82         1.41 o                         
   6   8   0        813.12        815.93        11.03 o                         
   7   8   0        467.58        412.49         8.58 o                         
   8   8   0        349.25        321.71        15.61 o                         
   9   8   0         17.85          9.96         7.90 o                         
  10   8   0         29.07         26.59         6.15 o                         
   1   9   0        520.53        482.01         7.31 o                         
   2   9   0        315.72        309.17         5.19 o                         
   3   9   0        572.44        565.86         7.04 o                         
   4   9   0        144.66        139.02         4.23 o                         
   5   9   0        235.88        247.24         5.00 o                         
   6   9   0         13.72         14.43         2.17 o                         
   7   9   0         20.18         20.64         4.23 o                         
   8   9   0        208.38        202.87        12.17 o                         
   9   9   0        119.96        115.67        15.45 o                         
  10   9   0        110.80        108.91        15.78 o                         
   0  10   0       2563.43       2672.36        85.92 o                         
   1  10   0         29.08         21.80         1.84 o                         
   2  10   0          4.34          4.28         1.23 o                         
   3  10   0         49.96         38.93         2.95 o                         
   4  10   0        124.85        133.10         4.65 o                         
   5  10   0        364.02        367.95         8.09 o                         
   6  10   0        289.86        298.39         6.57 o                         
   7  10   0          1.13          0.37         2.10 o                         
   8  10   0        116.45        114.47         9.75 o                         
   9  10   0          7.39         17.52         9.20 o                         
   1  11   0        888.96        980.15        25.56 o                         
   2  11   0        310.57        357.95         6.66 o                         
   3  11   0         52.36         44.62         2.64 o                         
   4  11   0        147.65        118.54         6.25 o                         
   5  11   0          2.29          6.48         1.82 o                         
   6  11   0        681.00        682.95        18.65 o                         
   7  11   0          7.85          9.35         3.37 o                         
   8  11   0          0.35          4.24         6.98 o                         
   9  11   0         23.18         29.81         6.07 o                         
   0  12   0       3142.27       3081.44        47.36 o                         
   1  12   0        979.87        955.29        17.22 o                         
   2  12   0         18.95         24.19         2.28 o                         
   3  12   0        351.83        354.63         7.38 o                         
   4  12   0        314.10        334.44         7.50 o                         
   5  12   0          0.59          1.54         2.18 o                         
   6  12   0         86.48         85.99         7.60 o                         
   7  12   0        271.76        279.48        14.14 o                         
   8  12   0        109.71        124.98        11.08 o                         
   9  12   0         31.49         47.10        15.71 o                         
   1  13   0        176.03        172.65         6.67 o                         
   2  13   0         59.37         55.20         3.18 o                         
   3  13   0        429.45        430.78         9.96 o                         
   4  13   0         25.43         20.93         3.63 o                         
   5  13   0          1.22          2.43         2.52 o                         
   6  13   0         32.56         27.76         4.09 o                         
   7  13   0          5.65          1.95         3.19 o                         
   8  13   0        149.12        153.41        11.01 o                         
   9  13   0          0.02          1.35         4.49 o                         
   0  14   0         51.99         47.51         7.11 o                         
   1  14   0          1.66          2.17         3.15 o                         
   2  14   0         85.14         91.23         5.03 o                         
   3  14   0       1259.92       1250.20        13.38 o                         
   4  14   0         80.84         86.01         4.28 o                         
   5  14   0          0.02          0.51         4.21 o                         
   6  14   0        197.57        202.38         9.60 o                         
   7  14   0         19.65         29.02         4.46 o                         
   8  14   0          5.52          3.12         4.66 o                         
   9  14   0         30.91         22.53         5.76 o                         
   1  15   0         59.05         64.79         6.04 o                         
   2  15   0        871.28        830.11        17.18 o                         
   3  15   0        346.66        356.35        10.05 o                         
   4  15   0         37.58         23.11         5.36 o                         
   5  15   0        368.99        342.09        15.61 o                         
   6  15   0         62.79         74.82         8.66 o                         
   7  15   0         31.58         38.26        10.47 o                         
   8  15   0          0.19         -2.12         6.82 o                         
   0  16   0        238.27        215.23        15.55 o                         
   1  16   0         79.00         75.94         6.81 o                         
   2  16   0          3.76         15.67         3.91 o                         
   3  16   0        274.02        281.44         9.18 o                         
   4  16   0        122.93        114.69        10.67 o                         
   5  16   0        280.98        259.43        11.81 o                         
   6  16   0         19.78         28.76        10.61 o                         
   7  16   0        130.54        169.11        12.44 o                         
   1  17   0          7.29          8.28         3.81 o                         
   2  17   0         16.43         24.81         4.21 o                         
   3  17   0         21.35         30.37         4.97 o                         
   4  17   0          3.66          5.20         4.35 o                         
   5  17   0        254.95        263.31        12.09 o                         
   6  17   0         23.46         22.61         5.71 o                         
   7  17   0          6.76          4.02         6.08 o                         
   0  18   0         30.66         33.59         7.57 o                         
   1  18   0        254.57        269.80        13.33 o                         
   2  18   0         11.09         21.69         4.54 o                         
   3  18   0        296.13        280.13        12.08 o                         
   4  18   0        165.90        154.40        11.33 o                         
   5  18   0         10.43          9.81         4.04 o                         
   6  18   0         10.75         15.93         7.19 o                         
   1  19   0          7.00          6.73         3.77 o                         
   2  19   0        102.51         87.06         8.28 o                         
   3  19   0         46.51         50.37         7.43 o                         
   4  19   0          9.70         11.17         9.97 o                         
   5  19   0        135.94        139.11        11.64 o                         
   0  20   0         28.33         15.45         6.41 o                         
   1  20   0         59.82         68.00         8.77 o                         
   2  20   0          6.64          6.20         8.08 o                         
   3  20   0         70.81         81.48         8.92 o                         
   4  20   0          7.79         -1.04         4.40 o                         
   5  20   0         27.56         27.45         6.41 o                         
   1  21   0         63.78         75.47         9.23 o                         
   2  21   0          2.09         -1.89         8.36 o                         
   3  21   0          3.09          7.29         7.64 o                         
   1  22   0          0.29         -0.18         5.91 o                         
 -10   0   1          4.52         -2.34         7.05 o                         
  -8   0   1         93.32         98.63         6.45 o                         
  -6   0   1        126.13        134.60         7.07 o                         
  -4   0   1       1078.70       1144.44        12.78 o                         
   2   0   1        133.30        186.45        13.26 o                         
   4   0   1       5282.40       5631.60        42.98 o                         
   6   0   1         12.26         10.37         4.62 o                         
   8   0   1          4.20          5.29         2.89 o                         
  10   0   1          4.25          4.75         6.00 o                         
 -11   1   1        154.62        159.12        12.46 o                         
 -10   1   1         72.39         70.92         6.33 o                         
  -9   1   1        167.18        158.24         7.39 o                         
  -8   1   1         64.34         77.51         5.24 o                         
  -7   1   1         97.61        106.56         4.55 o                         
  -6   1   1        422.22        460.02         8.44 o                         
  -5   1   1       1259.47       1379.12         9.85 o                         
  -4   1   1       2114.03       2139.16        22.88 o                         
  -3   1   1       6842.73       6656.59        59.44 o                         
  -2   1   1        397.25        421.03         7.25 o                         
   2   1   1        252.18        259.94         7.52 o                         
   3   1   1        458.14        438.49         4.06 o                         
   4   1   1       1677.84       1716.73        10.58 o                         
   5   1   1       2501.08       2539.46        13.84 o                         
   6   1   1          4.91          4.51         2.14 o                         
   7   1   1          6.86          8.29         2.64 o                         
   8   1   1          0.79          4.11         2.62 o                         
   9   1   1         18.82         19.30         2.86 o                         
  10   1   1          5.55          3.11         4.12 o                         
  11   1   1         57.83         62.06         8.28 o                         
 -11   2   1         71.81         71.68         9.03 o                         
 -10   2   1         10.83         10.36         3.58 o                         
  -9   2   1         16.50         10.86         4.33 o                         
  -8   2   1         68.05         49.30         5.80 o                         
  -7   2   1          3.65          7.59         3.83 o                         
  -6   2   1        493.50        506.29         9.55 o                         
  -5   2   1         17.07          9.13         1.43 o                         
  -4   2   1       2723.97       2898.26        37.10 o                         
  -3   2   1        538.63        584.37         6.20 o                         
  -2   2   1        314.96        325.87         6.54 o                         
   2   2   1       2992.28       3022.42        52.32 o                         
   3   2   1        416.39        511.19         4.71 o                         
   4   2   1       1045.25       1134.75         7.53 o                         
   5   2   1        604.70        529.22         9.41 o                         
   6   2   1          0.71         -1.71         1.71 o                         
   7   2   1       2288.55       2295.86        23.28 o                         
   8   2   1         89.40         95.18         5.70 o                         
   9   2   1        135.91        141.81         6.90 o                         
  10   2   1         74.74         86.69         8.95 o                         
  11   2   1         28.26         27.37         7.32 o                         
 -11   3   1         13.34          5.02         6.34 o                         
 -10   3   1         67.32         73.46         8.13 o                         
  -9   3   1        116.45        124.78         7.88 o                         
  -8   3   1         22.01         28.95         5.36 o                         
  -7   3   1        254.81        294.15         8.31 o                         
  -6   3   1          3.44         12.71         1.88 o                         
  -5   3   1        403.08        448.30        11.74 o                         
  -4   3   1        462.67        486.10        10.14 o                         
  -3   3   1        141.30        152.72         2.36 o                         
  -2   3   1        160.68        178.93         3.05 o                         
  -1   3   1          1.59          4.37         1.04 o                         
   0   3   1        605.43        654.80         8.64 o                         
   1   3   1      20268.72      14156.54        54.68 o                         
   2   3   1        157.74        141.00         3.99 o                         
   3   3   1        252.55        272.47         4.46 o                         
   4   3   1          7.06          5.60         1.60 o                         
   5   3   1        206.21        228.38         4.57 o                         
   6   3   1        116.53        141.48         5.58 o                         
   7   3   1        347.73        327.02         8.06 o                         
   8   3   1         15.79         23.96         3.58 o                         
   9   3   1        185.80        158.55         7.51 o                         
  10   3   1         15.96         26.85         9.48 o                         
  11   3   1         12.68          7.87        14.54 o                         
 -11   4   1          2.25          3.12         7.39 o                         
 -10   4   1         17.24         19.27         4.86 o                         
  -9   4   1        121.20        137.63         8.54 o                         
  -8   4   1        269.28        277.63        10.83 o                         
  -7   4   1         18.34         17.20         4.76 o                         
  -6   4   1         18.54         41.19         4.46 o                         
  -5   4   1        590.41        605.76         9.74 o                         
  -4   4   1       1243.68       1348.70        16.08 o                         
  -3   4   1        642.87        574.52         7.37 o                         
  -2   4   1       6177.14       6107.89        49.86 o                         
  -1   4   1       2016.08       2004.44        15.07 o                         
   0   4   1          1.10          1.97         0.85 o                         
   1   4   1        375.47        396.29         4.67 o                         
   2   4   1       1142.12       1149.17        12.73 o                         
   3   4   1        608.31        623.66         7.67 o                         
   4   4   1       7163.12       7272.22        26.09 o                         
   5   4   1          0.02          1.64         2.25 o                         
   6   4   1        734.45        747.69        11.80 o                         
   7   4   1         42.26         37.88         3.43 o                         
   8   4   1        235.72        223.90         8.29 o                         
   9   4   1         37.16         40.00         8.23 o                         
  10   4   1         47.09         63.45        11.81 o                         
  11   4   1        104.46        101.87        10.34 o                         
 -11   5   1         41.54         32.05         9.10 o                         
 -10   5   1         59.49         59.05         7.50 o                         
  -9   5   1         49.32         68.45         6.85 o                         
  -8   5   1        478.23        478.92        14.04 o                         
  -7   5   1         18.44         34.98        10.22 o                         
  -6   5   1       2337.17       2323.96        26.33 o                         
  -5   5   1        266.28        305.66         7.38 o                         
  -4   5   1         63.80         70.04         2.61 o                         
  -3   5   1        183.21        181.41         3.26 o                         
  -2   5   1        421.99        463.17         4.58 o                         
  -1   5   1        430.82        436.94         8.03 o                         
   0   5   1       1255.26       1418.21        10.66 o                         
   1   5   1        115.00        129.63         3.71 o                         
   2   5   1        287.97        316.02         4.57 o                         
   3   5   1         15.73         18.81         2.95 o                         
   4   5   1        283.56        263.25         4.68 o                         
   5   5   1         12.24         12.38         1.60 o                         
   6   5   1        151.59        150.47         5.00 o                         
   7   5   1         91.46         73.71         4.78 o                         
   8   5   1         44.91         48.44         7.01 o                         
   9   5   1         37.23         28.67         4.36 o                         
  10   5   1          3.39         -5.43         7.85 o                         
  11   5   1         36.48         35.13        10.21 o                         
 -10   6   1         33.04         26.18         5.55 o                         
  -9   6   1        356.31        422.34        17.26 o                         
  -8   6   1          4.39         -1.69         7.54 o                         
  -7   6   1        363.13        337.99        39.88 o                         
  -6   6   1        150.03        141.64         7.20 o                         
  -5   6   1        160.16        148.19         5.63 o                         
  -4   6   1         37.02         24.68         1.57 o                         
  -3   6   1         19.63         11.90         2.24 o                         
  -2   6   1        312.00        328.86         3.73 o                         
  -1   6   1        981.63       1025.26        14.82 o                         
   0   6   1        203.97        221.33         4.99 o                         
   1   6   1      10045.16       9980.07        31.14 o                         
   2   6   1        836.12        769.57         7.29 o                         
   3   6   1        961.27        958.83         9.58 o                         
   4   6   1          7.41          3.41         1.17 o                         
   5   6   1         87.06        107.38         3.60 o                         
   6   6   1         60.03         47.29         2.11 o                         
   7   6   1         48.86         44.75         4.65 o                         
   8   6   1         65.20         53.26         4.32 o                         
   9   6   1        370.38        400.56        13.53 o                         
  10   6   1         49.76         36.28         9.02 o                         
 -10   7   1          3.01          0.40         4.05 o                         
  -9   7   1          5.64         11.05         7.46 o                         
  -8   7   1         22.22         21.06         8.04 o                         
  -7   7   1         76.08         85.22         6.14 o                         
  -6   7   1        110.37        126.03         6.87 o                         
  -5   7   1       1456.39       1491.88        13.00 o                         
  -4   7   1        385.71        378.11         5.73 o                         
  -3   7   1        891.07        984.83        11.83 o                         
  -2   7   1        121.92        125.89         2.23 o                         
  -1   7   1        192.11        180.15         4.17 o                         
   0   7   1         29.37         42.61         2.52 o                         
   1   7   1       5205.09       5197.83        33.17 o                         
   2   7   1        272.56        316.82         7.18 o                         
   3   7   1         82.44         85.60         3.21 o                         
   4   7   1       1196.88       1183.27        16.74 o                         
   5   7   1          0.72          5.26         1.70 o                         
   6   7   1        322.00        334.13         5.76 o                         
   7   7   1        531.73        513.88         9.48 o                         
   8   7   1          0.36          2.30         3.01 o                         
   9   7   1          0.69         -5.07         7.05 o                         
  10   7   1         36.43         29.41         9.58 o                         
 -10   8   1          7.00          7.11         5.03 o                         
  -9   8   1          8.44          7.41         5.83 o                         
  -8   8   1          0.24         -2.30         4.71 o                         
  -7   8   1         66.34         66.71         6.00 o                         
  -6   8   1        153.29        150.73         5.13 o                         
  -5   8   1        151.89        139.17         3.82 o                         
  -4   8   1        156.31        130.89         3.73 o                         
  -3   8   1        168.49        158.24         3.61 o                         
  -2   8   1        905.57        999.24         7.71 o                         
  -1   8   1         24.83         38.62         1.99 o                         
   0   8   1          3.52          0.96         1.37 o                         
   1   8   1         69.73        126.54         5.82 o                         
   2   8   1        715.99        628.73         8.00 o                         
   3   8   1         91.20         89.84         3.17 o                         
   4   8   1        361.72        378.99         6.12 o                         
   5   8   1        646.41        647.14         7.82 o                         
   6   8   1         44.75         44.43         2.65 o                         
   7   8   1        124.89        115.59         5.18 o                         
   8   8   1        167.46        142.88         6.64 o                         
   9   8   1         10.21          7.21         7.07 o                         
  10   8   1        117.21        113.71        15.76 o                         
 -10   9   1         44.74         59.70         8.44 o                         
  -9   9   1         72.82         76.72        14.51 o                         
  -8   9   1        123.30        137.57         9.51 o                         
  -7   9   1        133.58        151.07         8.52 o                         
  -6   9   1        836.75        829.01         9.99 o                         
  -5   9   1          8.24          9.43         1.74 o                         
  -4   9   1        294.15        310.60         4.73 o                         
  -3   9   1       1071.10       1082.18        10.33 o                         
  -2   9   1         11.39         14.13         1.46 o                         
  -1   9   1        546.10        569.72         6.84 o                         
   0   9   1       1045.49        981.36        18.86 o                         
   1   9   1        222.71        186.59         7.31 o                         
   2   9   1        201.46        203.31         8.22 o                         
   3   9   1        516.08        539.67         7.54 o                         
   4   9   1        227.41        214.21         5.37 o                         
   5   9   1        408.31        402.57         8.39 o                         
   6   9   1        238.04        208.17         5.53 o                         
   7   9   1        176.93        180.54         5.54 o                         
   8   9   1          1.57          2.90         2.36 o                         
   9   9   1          0.08          2.38         8.44 o                         
  10   9   1          0.04          2.97         7.28 o                         
 -10  10   1         16.95          9.51         6.80 o                         
  -9  10   1         24.70         17.68         4.67 o                         
  -8  10   1        111.23        102.31         7.75 o                         
  -7  10   1          8.89         -2.85         4.34 o                         
  -6  10   1         87.43         76.69         3.97 o                         
  -5  10   1         12.04          9.35         1.62 o                         
  -4  10   1        305.33        308.59         4.39 o                         
  -3  10   1        114.19         98.83         2.69 o                         
  -2  10   1        499.54        511.26         5.83 o                         
  -1  10   1        244.50        244.02         5.23 o                         
   0  10   1        155.39        104.55         5.05 o                         
   1  10   1         10.82          9.15         1.07 o                         
   2  10   1          2.67          3.86         1.29 o                         
   3  10   1        547.85        584.20        12.32 o                         
   4  10   1        125.82        140.07         4.75 o                         
   5  10   1         12.08         17.25         2.36 o                         
   6  10   1         27.19         33.31         2.48 o                         
   7  10   1         72.73         58.15         3.84 o                         
   8  10   1        121.16        125.86         8.43 o                         
   9  10   1         24.38         19.72         9.98 o                         
  -9  11   1         47.71         53.13         6.64 o                         
  -8  11   1          0.45         -0.14         3.19 o                         
  -7  11   1         25.07         26.51         5.99 o                         
  -6  11   1          2.59         -2.86         3.20 o                         
  -5  11   1        304.31        307.22         5.35 o                         
  -4  11   1         31.46         30.42         1.84 o                         
  -3  11   1       1659.02       1675.59        15.56 o                         
  -2  11   1        185.92        155.81         3.70 o                         
  -1  11   1        648.51        637.79        12.95 o                         
   0  11   1        314.85        315.74        10.36 o                         
   1  11   1       1464.48       1585.83        29.09 o                         
   2  11   1        260.64        256.68         6.57 o                         
   3  11   1        113.69        107.45         4.29 o                         
   4  11   1        651.38        661.48        10.59 o                         
   5  11   1         62.12         57.87         3.68 o                         
   6  11   1         10.99          8.75         1.78 o                         
   7  11   1          2.27          9.24         3.62 o                         
   8  11   1         63.56         68.09         6.85 o                         
   9  11   1          9.64         11.45        14.53 o                         
  -9  12   1          2.58          1.97         3.58 o                         
  -8  12   1          0.88          4.88         3.64 o                         
  -7  12   1          4.18          2.57         3.04 o                         
  -6  12   1         20.89         14.04         2.76 o                         
  -5  12   1         77.74         70.88         3.39 o                         
  -4  12   1         78.02         78.27         2.72 o                         
  -3  12   1        713.77        735.72         9.62 o                         
  -2  12   1          2.10          1.79         2.06 o                         
  -1  12   1       1217.07       1107.05        24.59 o                         
   0  12   1         59.24         58.92         3.69 o                         
   1  12   1        266.89        267.56         5.91 o                         
   2  12   1        444.02        488.10         9.00 o                         
   3  12   1         84.79         88.54         3.75 o                         
   4  12   1         61.95         62.61         3.52 o                         
   5  12   1        747.14        732.11        12.07 o                         
   6  12   1         53.19         44.77        10.83 o                         
   7  12   1        188.37        169.27        11.23 o                         
   8  12   1          6.28          7.57         9.78 o                         
   9  12   1         47.99         43.78        10.13 o                         
  -9  13   1         63.97         57.82         7.72 o                         
  -8  13   1          0.12          1.35         3.65 o                         
  -7  13   1          8.33          2.88         3.11 o                         
  -6  13   1          0.37         -1.72         2.67 o                         
  -5  13   1         30.65         26.02         3.27 o                         
  -4  13   1       1339.20       1316.13        13.09 o                         
  -3  13   1          1.60          1.22         2.09 o                         
  -2  13   1         54.63         54.09         3.65 o                         
  -1  13   1         69.53         79.11         4.83 o                         
   0  13   1        288.17        277.18         7.73 o                         
   1  13   1         13.19         11.18         2.06 o                         
   2  13   1        639.45        642.73        12.21 o                         
   3  13   1         15.79         11.35         2.26 o                         
   4  13   1        113.05        120.82         6.43 o                         
   5  13   1        152.51        168.94         7.83 o                         
   6  13   1         16.74         18.96         5.07 o                         
   7  13   1          7.99          4.49         3.91 o                         
   8  13   1         70.65         69.43         7.97 o                         
   9  13   1          5.70          9.17         5.98 o                         
  -9  14   1         69.18         81.99        12.91 o                         
  -8  14   1        219.56        225.61        11.29 o                         
  -7  14   1         36.61         29.80         3.96 o                         
  -6  14   1          6.40          4.25         2.88 o                         
  -5  14   1        239.27        241.04         8.62 o                         
  -4  14   1         12.75          7.61         2.38 o                         
  -3  14   1        212.02        220.58         6.63 o                         
  -2  14   1        107.24        127.96         5.06 o                         
  -1  14   1        646.42        641.96        12.84 o                         
   0  14   1        281.05        266.67         7.92 o                         
   1  14   1        321.99        311.33        12.17 o                         
   2  14   1        270.16        266.82         9.81 o                         
   3  14   1         77.20         72.90         4.72 o                         
   4  14   1        213.01        241.66         9.21 o                         
   5  14   1        282.01        272.27        13.68 o                         
   6  14   1         12.64         21.52         9.96 o                         
   7  14   1         82.44         64.09         7.69 o                         
   8  14   1         19.22         11.55         7.04 o                         
   9  14   1          9.87          1.12         4.56 o                         
  -8  15   1          0.98          0.75         5.74 o                         
  -7  15   1          5.07          1.33         4.62 o                         
  -6  15   1        307.98        306.75        12.52 o                         
  -5  15   1         14.17         18.44         3.40 o                         
  -4  15   1          0.01          1.08         2.72 o                         
  -3  15   1         21.86         36.52         3.92 o                         
  -2  15   1        241.83        251.79         7.10 o                         
  -1  15   1        478.57        477.98        11.49 o                         
   0  15   1        114.60        122.45         5.77 o                         
   1  15   1        458.20        456.21        15.23 o                         
   2  15   1         85.66         85.06         6.02 o                         
   3  15   1         35.68         58.49         7.36 o                         
   4  15   1         52.46         50.74         8.28 o                         
   5  15   1         27.56         36.01         6.37 o                         
   6  15   1        186.51        177.08        11.97 o                         
   7  15   1          7.07          5.54         4.01 o                         
   8  15   1          0.25          3.20         5.26 o                         
  -7  16   1         83.36         85.17         9.09 o                         
  -6  16   1         21.25         13.59         9.27 o                         
  -5  16   1         16.90         21.45         6.02 o                         
  -4  16   1          4.86          7.39         2.79 o                         
  -3  16   1         43.97         40.13         4.07 o                         
  -2  16   1         38.14         43.32         3.57 o                         
  -1  16   1          5.67         12.96         2.91 o                         
   0  16   1        181.98        185.74        10.33 o                         
   1  16   1         41.49         41.79         7.14 o                         
   2  16   1          6.19          9.57         7.93 o                         
   3  16   1          0.12          3.78         4.01 o                         
   4  16   1          5.86          3.35         4.36 o                         
   5  16   1          0.24          0.55         5.49 o                         
   6  16   1          6.16         14.27         5.35 o                         
   7  16   1         30.36         29.69         6.28 o                         
  -7  17   1         16.77         16.51         7.18 o                         
  -6  17   1         17.84         18.18         5.53 o                         
  -5  17   1         37.57         31.91         5.35 o                         
  -4  17   1        214.86        205.02         7.89 o                         
  -3  17   1         13.23         19.46         3.47 o                         
  -2  17   1          0.59          8.45         2.84 o                         
  -1  17   1        136.73        134.44         9.11 o                         
   0  17   1         71.36         60.70         6.54 o                         
   1  17   1        153.21        153.88         9.98 o                         
   2  17   1          2.41          9.20         3.60 o                         
   3  17   1          4.84          2.34         2.95 o                         
   4  17   1          3.47          2.41         3.93 o                         
   5  17   1         17.72         14.50         5.05 o                         
   6  17   1         36.28         24.24         8.21 o                         
  -6  18   1          1.30         -5.53         7.24 o                         
  -5  18   1        152.18        185.33        10.64 o                         
  -4  18   1          9.08          5.34         3.37 o                         
  -3  18   1          2.07          6.93         3.28 o                         
  -2  18   1          0.00          7.35         3.53 o                         
  -1  18   1         22.56         18.10         3.42 o                         
   0  18   1          5.06          5.84         3.32 o                         
   1  18   1        339.65        337.60        14.97 o                         
   2  18   1        225.73        236.48        19.29 o                         
   3  18   1          1.48          6.63         6.28 o                         
   4  18   1          0.04         -4.72         4.72 o                         
   5  18   1         10.91          9.60         5.03 o                         
   6  18   1          1.98         -8.36         8.36 o                         
  -6  19   1          2.36         -1.76         7.57 o                         
  -5  19   1         19.09         26.08         6.02 o                         
  -4  19   1          3.04          0.84         3.32 o                         
  -3  19   1          0.01          4.68         3.65 o                         
  -2  19   1          7.78         10.13         4.85 o                         
  -1  19   1         35.66         46.27        11.22 o                         
   0  19   1        149.30        149.78        10.49 o                         
   1  19   1         89.91         83.13         7.96 o                         
   2  19   1         38.09         27.56         9.17 o                         
   3  19   1          1.56          7.39         4.71 o                         
   4  19   1          5.83          6.22         9.43 o                         
   5  19   1         18.01         31.16         9.33 o                         
  -5  20   1         26.79         23.19         8.61 o                         
  -4  20   1          0.08         -5.67         7.01 o                         
  -3  20   1          0.70         -1.26         4.50 o                         
  -2  20   1          4.02          4.76         4.20 o                         
  -1  20   1          0.72          4.52         4.93 o                         
   0  20   1          0.04          5.99         3.96 o                         
   1  20   1         44.53         37.99         6.65 o                         
   2  20   1          0.00          4.67         4.60 o                         
   3  20   1         44.93         51.79         7.57 o                         
   4  20   1         16.07         20.60         6.02 o                         
  -3  21   1         57.32         57.11        12.02 o                         
  -2  21   1         62.17         64.63        14.17 o                         
  -1  21   1          0.04          4.90         9.53 o                         
   0  21   1         18.09         23.40         7.66 o                         
   1  21   1          5.70         17.29         9.72 o                         
   2  21   1         10.99         13.05         8.65 o                         
   3  21   1         13.52          5.37         4.31 o                         
   4  21   1        126.78        150.57        14.17 o                         
  -1  22   1         46.00         44.33        10.88 o                         
 -10   0   2         84.10         79.31         8.95 o                         
  -8   0   2        447.23        454.88        15.68 o                         
  -6   0   2        267.74        362.00        11.59 o                         
  -4   0   2        178.07        161.83         4.84 o                         
  -2   0   2       8482.72       7712.40        86.78 o                         
   2   0   2       3998.68       3907.18        22.27 o                         
   4   0   2         29.23         19.79         1.24 o                         
   6   0   2       2798.34       2707.38        22.12 o                         
   8   0   2        323.36        286.02        13.21 o                         
  10   0   2         58.84         49.92         6.61 o                         
 -11   1   2         66.74         65.90         8.64 o                         
 -10   1   2          2.98          1.00         3.98 o                         
  -9   1   2          7.23          8.61         2.91 o                         
  -8   1   2         14.56          8.66         2.71 o                         
  -7   1   2          1.69          0.53         2.55 o                         
  -6   1   2          2.75          0.65         1.64 o                         
  -5   1   2       1189.42       1106.16         9.39 o                         
  -4   1   2        101.41         58.32         3.04 o                         
  -3   1   2       3538.96       3417.62        18.41 o                         
  -2   1   2       6608.19       6261.52        21.20 o                         
  -1   1   2        208.26        190.90         4.36 o                         
   1   1   2        346.31        336.50         6.89 o                         
   2   1   2        264.89        288.13         4.22 o                         
   3   1   2       1784.90       1671.07         7.91 o                         
   4   1   2       1932.83       2048.21        14.02 o                         
   5   1   2        710.17        771.57         6.98 o                         
   6   1   2        192.74        169.60         5.27 o                         
   7   1   2       1270.17       1217.75        15.23 o                         
   8   1   2        188.35        200.22         6.78 o                         
   9   1   2         13.64         17.17         3.19 o                         
  10   1   2        152.57        142.92         7.86 o                         
  11   1   2          2.67         -5.61         5.61 o                         
 -11   2   2         83.59         88.32         6.00 o                         
 -10   2   2        128.88        128.08         8.45 o                         
  -9   2   2         65.70         65.72         6.03 o                         
  -8   2   2         55.30         49.68         4.06 o                         
  -7   2   2        331.92        319.10         8.67 o                         
  -6   2   2        101.20         88.88         3.02 o                         
  -5   2   2       7209.81       7318.76        31.84 o                         
  -4   2   2         39.40         39.54         1.74 o                         
  -3   2   2          1.76          2.96         0.51 o                         
  -2   2   2       9336.46       9001.01        56.70 o                         
   1   2   2        125.89        119.49         3.97 o                         
   2   2   2         33.16         41.80         2.21 o                         
   3   2   2       2673.83       2753.43        24.40 o                         
   4   2   2         26.81         35.43         2.31 o                         
   5   2   2       1703.31       1573.62        11.86 o                         
   6   2   2        606.08        651.10        10.11 o                         
   7   2   2          4.15          5.05         2.13 o                         
   8   2   2         78.11         68.39         4.23 o                         
   9   2   2          0.26          0.17         2.96 o                         
  10   2   2          5.59          7.78         3.79 o                         
  11   2   2        161.05        167.95        12.74 o                         
 -11   3   2         13.12         13.08         3.90 o                         
 -10   3   2         58.92         57.93         6.08 o                         
  -9   3   2        104.18        119.37         7.08 o                         
  -8   3   2        421.88        418.53        10.75 o                         
  -7   3   2        729.33        747.37        13.07 o                         
  -6   3   2         18.81         19.95         1.63 o                         
  -5   3   2       1143.44       1227.93         8.46 o                         
  -4   3   2        194.04        147.83         3.88 o                         
  -3   3   2         16.75         21.95         0.89 o                         
  -2   3   2       1684.70       1732.09         9.08 o                         
  -1   3   2      34730.74      26867.16       807.10 o                         
   1   3   2      16007.04      12816.40       459.09 o                         
   2   3   2        661.43        726.91         5.40 o                         
   3   3   2       3295.46       3488.81        19.15 o                         
   4   3   2       2468.46       2703.14        11.01 o                         
   5   3   2        274.79        293.29         5.83 o                         
   6   3   2        127.37        138.02         5.07 o                         
   7   3   2        489.62        481.13         9.58 o                         
   8   3   2          7.10          5.52         2.19 o                         
   9   3   2         94.81         96.93         7.47 o                         
  10   3   2        260.77        302.20        11.24 o                         
  11   3   2        109.83        142.03        11.76 o                         
 -11   4   2          0.29          0.80         2.95 o                         
 -10   4   2         86.61         99.08         7.70 o                         
  -9   4   2        230.21        253.57        11.19 o                         
  -8   4   2          4.98          9.20         3.22 o                         
  -7   4   2         11.21         21.99         3.39 o                         
  -6   4   2          0.11          1.02         1.44 o                         
  -5   4   2         14.07         16.36         1.39 o                         
  -4   4   2        821.65        806.15        22.03 o                         
  -3   4   2       1908.26       1837.03        26.63 o                         
  -2   4   2      15125.06      14502.63        65.31 o                         
  -1   4   2       2257.85       2371.19        11.15 o                         
   0   4   2         35.08         34.62         1.23 o                         
   1   4   2       8887.24       8696.66        73.90 o                         
   2   4   2       2093.26       2428.28        18.61 o                         
   3   4   2        203.52        157.34         3.46 o                         
   4   4   2         94.07         91.03         2.32 o                         
   5   4   2       1063.69       1049.49         9.85 o                         
   6   4   2        155.15        157.50         5.52 o                         
   7   4   2         24.65         18.37         2.65 o                         
   8   4   2         40.69         53.71         3.90 o                         
   9   4   2        341.92        336.89        15.12 o                         
  10   4   2          8.91          2.03         3.83 o                         
  11   4   2          2.25          2.07         6.64 o                         
 -11   5   2          0.77          0.26         4.60 o                         
 -10   5   2        272.15        274.34        11.26 o                         
  -9   5   2         37.25         68.03         7.22 o                         
  -8   5   2        587.00        585.79        15.58 o                         
  -7   5   2        598.09        648.42        13.94 o                         
  -6   5   2          9.47         11.86         2.09 o                         
  -5   5   2        339.91        402.42         7.32 o                         
  -4   5   2        124.66        142.45         3.10 o                         
  -3   5   2        595.01        600.77         9.92 o                         
  -2   5   2       2023.06       1951.99        11.33 o                         
  -1   5   2         56.90         72.85         2.25 o                         
   0   5   2       1193.16       1233.56         8.27 o                         
   1   5   2        110.10        143.16         4.13 o                         
   2   5   2          4.79          2.27         1.15 o                         
   3   5   2       4074.91       4166.54        31.02 o                         
   4   5   2         42.91         41.87         1.86 o                         
   5   5   2        502.47        532.78         6.09 o                         
   6   5   2       1081.19       1063.07        12.38 o                         
   7   5   2         74.49         57.01         3.66 o                         
   8   5   2        367.56        375.64        10.70 o                         
   9   5   2         16.84         24.46         4.90 o                         
  10   5   2          2.40         -7.67         7.67 o                         
  11   5   2          8.89         13.00         8.73 o                         
 -11   6   2         28.72         38.06         8.63 o                         
 -10   6   2          2.75         11.34         3.41 o                         
  -9   6   2       1019.47       1091.90        37.15 o                         
  -8   6   2         57.87         45.67         7.04 o                         
  -7   6   2        310.12        307.91         9.42 o                         
  -6   6   2        191.67        178.95        10.06 o                         
  -5   6   2         37.43         41.72         1.94 o                         
  -4   6   2          2.24          0.28         0.65 o                         
  -3   6   2        903.07       1093.54        11.29 o                         
  -2   6   2         51.49         41.45         1.69 o                         
  -1   6   2        101.36        129.94         2.37 o                         
   0   6   2        854.57        901.21        12.25 o                         
   1   6   2         41.01         41.27         2.14 o                         
   2   6   2       1026.45       1215.09        13.54 o                         
   3   6   2        249.85        250.22         7.08 o                         
   4   6   2         25.66         38.68         2.52 o                         
   5   6   2        650.24        611.53         8.05 o                         
   6   6   2         24.23         21.41         1.70 o                         
   7   6   2          6.73          5.63         1.90 o                         
   8   6   2         70.50         72.53         5.30 o                         
   9   6   2        305.93        310.34        10.58 o                         
  10   6   2         85.36         80.22         9.41 o                         
 -11   7   2         12.69         11.47         4.38 o                         
 -10   7   2        182.41        174.13         7.82 o                         
  -9   7   2         67.22         89.38         6.59 o                         
  -8   7   2          2.07         -3.97         3.97 o                         
  -7   7   2       1631.22       1596.80        60.88 o                         
  -6   7   2        359.10        341.76         8.37 o                         
  -5   7   2        164.55        172.64         3.35 o                         
  -4   7   2        698.75        800.82         8.96 o                         
  -3   7   2        374.05        369.45         9.49 o                         
  -2   7   2         69.85         71.63         1.99 o                         
  -1   7   2       9451.43       9390.91        19.26 o                         
   0   7   2        140.26        115.50         3.14 o                         
   1   7   2       1997.89       1961.96        15.56 o                         
   2   7   2       1769.71       2134.42        18.20 o                         
   3   7   2        643.25        699.92        11.33 o                         
   4   7   2          0.55          3.01         1.51 o                         
   5   7   2       1945.81       1948.67        13.28 o                         
   6   7   2        644.30        630.10         9.82 o                         
   7   7   2        504.59        498.39         9.46 o                         
   8   7   2          0.49          0.87         2.49 o                         
   9   7   2         20.05         16.91         3.25 o                         
  10   7   2          0.02          4.62         5.23 o                         
 -11   8   2         17.36         14.13         4.82 o                         
 -10   8   2         36.14         46.51         4.53 o                         
  -9   8   2          7.20         12.29         4.08 o                         
  -8   8   2         57.25         45.85         4.32 o                         
  -7   8   2         44.68         60.14         4.71 o                         
  -6   8   2        175.34        170.17         4.46 o                         
  -5   8   2          4.83          3.03         1.15 o                         
  -4   8   2        265.92        304.70         4.48 o                         
  -3   8   2          6.70          8.26         0.98 o                         
  -2   8   2       5116.97       5249.54        15.83 o                         
  -1   8   2          8.31          6.55         1.01 o                         
   0   8   2        605.69        649.89         5.26 o                         
   1   8   2          6.16          1.08         1.06 o                         
   2   8   2        167.65        132.21         4.89 o                         
   3   8   2        540.27        541.70        10.28 o                         
   4   8   2        306.48        306.33         7.03 o                         
   5   8   2         44.37         47.23         2.54 o                         
   6   8   2        624.25        612.98         9.89 o                         
   7   8   2         23.06         19.03         2.41 o                         
   8   8   2        252.09        237.83         7.37 o                         
   9   8   2         13.19          7.82         3.03 o                         
  10   8   2        103.20        113.94        15.83 o                         
 -11   9   2         28.60         40.76        10.02 o                         
 -10   9   2          1.45         -2.34         3.22 o                         
  -9   9   2          2.68          3.27         3.16 o                         
  -8   9   2          2.26          1.62         2.80 o                         
  -7   9   2       1242.01       1209.07        16.51 o                         
  -6   9   2        489.41        490.06         9.83 o                         
  -5   9   2         13.07         11.08         1.31 o                         
  -4   9   2          8.03          9.05         1.76 o                         
  -3   9   2         36.26         31.11         1.95 o                         
  -2   9   2        434.12        432.39         6.53 o                         
  -1   9   2        751.84        785.41         7.69 o                         
   0   9   2        482.16        448.44         4.64 o                         
   1   9   2       1209.82       1339.91        23.92 o                         
   2   9   2       1175.70       1206.67        14.74 o                         
   3   9   2         12.88         11.86         2.02 o                         
   4   9   2         38.83         33.75         2.27 o                         
   5   9   2        150.47        141.27         4.08 o                         
   6   9   2         17.77         17.53         2.28 o                         
   7   9   2        113.22         89.88         3.95 o                         
   8   9   2        168.49        166.40         7.23 o                         
   9   9   2          1.12          4.55         4.27 o                         
  10   9   2         46.23         63.66        12.95 o                         
 -10  10   2         39.78         51.25        11.02 o                         
  -9  10   2        183.23        183.58         8.54 o                         
  -8  10   2          0.37         -0.53         2.50 o                         
  -7  10   2          3.07          8.13         2.65 o                         
  -6  10   2        604.48        601.41        10.92 o                         
  -5  10   2        425.64        408.03         5.91 o                         
  -4  10   2        219.91        233.14         4.25 o                         
  -3  10   2        152.32        117.65         3.42 o                         
  -2  10   2        436.47        426.30         6.21 o                         
  -1  10   2        114.31        128.98         5.27 o                         
   0  10   2          1.43          0.09         1.40 o                         
   1  10   2        322.46        332.29         8.06 o                         
   2  10   2        621.48        574.16        15.03 o                         
   3  10   2        143.33        149.24         5.93 o                         
   4  10   2        265.61        243.19         6.68 o                         
   5  10   2        165.97        173.87         5.74 o                         
   6  10   2        903.92        819.91        10.62 o                         
   7  10   2         79.13         86.55         3.94 o                         
   8  10   2          7.65          5.23         3.82 o                         
   9  10   2        215.64        230.91        13.85 o                         
  -9  11   2          5.39          4.04         4.41 o                         
  -8  11   2         52.87         58.77         5.28 o                         
  -7  11   2        118.29        113.89         5.49 o                         
  -6  11   2          8.73          3.37         2.11 o                         
  -5  11   2         18.22         19.06         2.26 o                         
  -4  11   2       1759.19       1630.69        16.42 o                         
  -3  11   2        211.09        207.61         5.12 o                         
  -2  11   2        382.59        374.70         5.71 o                         
  -1  11   2        124.34        125.16         5.27 o                         
   0  11   2          9.28          2.54         1.74 o                         
   1  11   2         40.57         43.50         3.01 o                         
   2  11   2       1263.39       1247.01        21.60 o                         
   3  11   2        807.66        839.53        16.69 o                         
   4  11   2         60.57         68.87         3.86 o                         
   5  11   2       1450.20       1423.27        15.72 o                         
   6  11   2        112.72        133.87         5.18 o                         
   7  11   2         76.43         68.98         4.69 o                         
   8  11   2         28.60         19.22         3.72 o                         
   9  11   2          1.19         20.97        11.42 o                         
  -9  12   2         32.94         42.22         6.14 o                         
  -8  12   2          4.52          8.51         3.68 o                         
  -7  12   2         11.96         12.98         3.55 o                         
  -6  12   2         12.78         14.27         2.87 o                         
  -5  12   2        556.65        578.66        11.29 o                         
  -4  12   2         25.97         36.03         3.18 o                         
  -3  12   2         79.79         65.72         2.94 o                         
  -2  12   2        445.47        433.50         7.06 o                         
  -1  12   2         77.36         82.08         4.71 o                         
   0  12   2       1004.63       1065.59        20.05 o                         
   1  12   2        858.92        834.54        20.16 o                         
   2  12   2        135.68        149.06        11.80 o                         
   3  12   2         36.82         31.53         2.82 o                         
   4  12   2          0.10          0.05         2.53 o                         
   5  12   2          5.85         16.55         3.63 o                         
   6  12   2         90.63         77.04         4.63 o                         
   7  12   2          8.69          8.10         3.89 o                         
   8  12   2         78.28         72.57         8.22 o                         
  -9  13   2          0.16         -5.01         5.01 o                         
  -8  13   2         12.56         14.89         4.27 o                         
  -7  13   2         66.73         57.79         6.33 o                         
  -6  13   2         11.94          6.62         2.77 o                         
  -5  13   2         92.76        102.11         5.32 o                         
  -4  13   2        606.39        605.37        10.30 o                         
  -3  13   2         28.06         15.70         3.05 o                         
  -2  13   2        474.51        496.73         9.08 o                         
  -1  13   2        272.65        258.44         8.56 o                         
   0  13   2         13.22          9.56         2.15 o                         
   1  13   2         85.75         77.86         3.04 o                         
   2  13   2         93.42         91.72         6.76 o                         
   3  13   2        388.24        387.78         8.62 o                         
   4  13   2        660.74        618.47        16.18 o                         
   5  13   2        195.40        194.56         8.74 o                         
   6  13   2          3.50          6.99         3.65 o                         
   7  13   2          0.13         -2.31         4.07 o                         
   8  13   2         23.45         20.67         6.22 o                         
  -9  14   2          0.45         -4.87         7.21 o                         
  -8  14   2          1.29          9.36         5.14 o                         
  -7  14   2         36.77         45.89         5.86 o                         
  -6  14   2        181.25        182.20         7.91 o                         
  -5  14   2        146.34        148.27         6.29 o                         
  -4  14   2         33.61         32.20         3.00 o                         
  -3  14   2        292.11        284.02         7.34 o                         
  -2  14   2          0.45          6.02         2.74 o                         
  -1  14   2        194.24        202.21         6.39 o                         
   0  14   2         18.41         16.68         2.61 o                         
   1  14   2         54.48         54.20         4.03 o                         
   2  14   2        453.99        502.80        17.66 o                         
   3  14   2         17.64         30.34         5.22 o                         
   4  14   2        263.57        262.76         9.85 o                         
   5  14   2         20.88         34.67         4.58 o                         
   6  14   2        161.15        189.78        12.15 o                         
   7  14   2         28.28         14.52         4.99 o                         
   8  14   2         10.99         10.29         5.69 o                         
  -8  15   2         24.06         28.49         5.37 o                         
  -7  15   2          3.89         -0.91         3.87 o                         
  -6  15   2         31.83         24.56         7.04 o                         
  -5  15   2        273.53        279.72         9.07 o                         
  -4  15   2         41.43         30.64         3.25 o                         
  -3  15   2         10.04          9.99         3.34 o                         
  -2  15   2        142.33        134.43         5.26 o                         
  -1  15   2         30.37         27.06         3.22 o                         
   0  15   2        220.21        216.09        10.11 o                         
   1  15   2         10.01         10.22         4.84 o                         
   2  15   2         14.26         19.98         5.65 o                         
   3  15   2       1923.02       1970.39        51.59 o                         
   4  15   2        352.44        335.10        16.00 o                         
   5  15   2         88.08         97.20        11.03 o                         
   6  15   2         22.79         22.41         6.07 o                         
   7  15   2          9.24          9.30         4.50 o                         
   8  15   2         18.22         16.40         6.89 o                         
  -7  16   2          0.85          4.12         6.67 o                         
  -6  16   2        145.39        156.07         9.37 o                         
  -5  16   2          0.41          0.74         2.62 o                         
  -4  16   2         41.35         31.66         3.56 o                         
  -3  16   2          0.67          1.62         2.62 o                         
  -2  16   2        412.84        412.81         9.35 o                         
  -1  16   2          0.42         -1.08         2.00 o                         
   0  16   2        122.39        141.92         9.48 o                         
   1  16   2         37.57         31.81         7.66 o                         
   2  16   2        872.28        870.79        32.59 o                         
   3  16   2          2.14         11.76         4.54 o                         
   4  16   2         70.55         70.05         9.48 o                         
   5  16   2         30.74         43.59         8.64 o                         
   6  16   2         43.45         46.65         7.08 o                         
   7  16   2         16.33         23.39         8.49 o                         
  -7  17   2        122.36        142.83        17.24 o                         
  -6  17   2         10.89         13.29         7.47 o                         
  -5  17   2         18.70         15.64         3.12 o                         
  -4  17   2          4.03          4.37         2.36 o                         
  -3  17   2        115.00        102.94         6.11 o                         
  -2  17   2          3.30         10.65         2.99 o                         
  -1  17   2          4.44          1.91         3.25 o                         
   0  17   2          3.58         11.50         6.10 o                         
   1  17   2        280.23        266.03        17.90 o                         
   2  17   2        110.68         99.72         9.01 o                         
   3  17   2         24.22         19.29         6.89 o                         
   4  17   2          7.46          8.11         3.86 o                         
   5  17   2         19.00         31.44         8.80 o                         
   6  17   2         10.40         16.49         5.81 o                         
   7  17   2         31.39         37.33         9.32 o                         
  -7  18   2          2.46         17.42         9.94 o                         
  -6  18   2         83.52         77.15        25.27 o                         
  -5  18   2          1.79          3.72         6.03 o                         
  -4  18   2          4.74          6.64         2.60 o                         
  -3  18   2          4.50          4.57         2.67 o                         
  -2  18   2          5.93          6.56         7.30 o                         
  -1  18   2          4.17          3.16         3.03 o                         
   0  18   2          9.52          4.54         4.67 o                         
   1  18   2         47.24         42.25         8.64 o                         
   2  18   2        107.69        112.70         9.45 o                         
   3  18   2         17.83         11.84         6.36 o                         
   4  18   2         31.47         32.44         8.91 o                         
   5  18   2         69.16         82.81         9.37 o                         
  -6  19   2        127.68        147.61        21.80 o                         
  -5  19   2         26.12         15.27         5.10 o                         
  -4  19   2         29.70         23.32         5.46 o                         
  -3  19   2         47.22         58.58         8.17 o                         
  -2  19   2         26.46         25.16         6.09 o                         
  -1  19   2         43.24         53.66         8.09 o                         
   0  19   2         49.66         57.97         9.71 o                         
   1  19   2         11.95         16.93        12.73 o                         
   2  19   2         65.81         58.72        15.41 o                         
   3  19   2         15.44         19.40         5.43 o                         
   4  19   2          0.02          2.95         8.79 o                         
   5  19   2         20.05         34.22         9.82 o                         
  -4  20   2          4.46         -3.76         7.98 o                         
  -3  20   2         89.05         96.32        10.46 o                         
  -2  20   2         21.64         35.76         7.02 o                         
  -1  20   2          7.33         14.98         5.29 o                         
   0  20   2         24.57         19.29         7.67 o                         
   1  20   2          3.71          1.92         5.85 o                         
   2  20   2         26.26         34.70         9.95 o                         
   3  20   2          4.22          4.82         4.43 o                         
   4  20   2          4.78         12.30         5.50 o                         
  -2  21   2          5.16          0.54         6.17 o                         
  -1  21   2         89.59        126.02        15.57 o                         
   0  21   2         71.05         69.77        11.65 o                         
   1  21   2          0.05         13.44         8.52 o                         
   2  21   2          2.47         12.07         7.36 o                         
   3  21   2          1.02          2.84         6.56 o                         
   4  21   2          6.66          7.87         6.39 o                         
  -1  22   2         24.36         41.39        11.00 o                         
   0  22   2          0.04          2.17         4.96 o                         
   1  22   2         46.57         52.04        12.61 o                         
 -10   0   3          3.48         -0.53         5.97 o                         
  -8   0   3        540.83        581.63        14.53 o                         
  -6   0   3       4854.07       5207.66        45.76 o                         
  -4   0   3        218.98        235.48         4.49 o                         
  -2   0   3       8746.35       7952.03        23.90 o                         
   0   0   3      10997.23       9731.64        40.44 o                         
   2   0   3      22496.59      20522.29        50.20 o                         
   4   0   3        660.83        807.28         7.72 o                         
   6   0   3        717.46        700.22        17.76 o                         
   8   0   3         71.18         61.11         5.20 o                         
  10   0   3         20.92          4.81         7.31 o                         
 -11   1   3          6.36         10.71         3.11 o                         
 -10   1   3         40.74         45.35         3.58 o                         
  -9   1   3         22.02         18.34         2.85 o                         
  -8   1   3         21.87         23.48         2.70 o                         
  -7   1   3        107.01         97.69         3.74 o                         
  -6   1   3        613.82        705.13        11.61 o                         
  -5   1   3       2534.34       2519.35        15.41 o                         
  -4   1   3        670.57        766.80         6.82 o                         
  -3   1   3         13.12         21.17         0.97 o                         
  -2   1   3        292.90        285.46         2.83 o                         
  -1   1   3       1871.17       2005.88        22.51 o                         
   0   1   3        208.86        184.83         3.83 o                         
   1   1   3       1134.32       1096.46         9.52 o                         
   2   1   3       3542.73       3439.13        17.15 o                         
   3   1   3       5316.47       5369.02        23.91 o                         
   4   1   3         63.24         44.63         1.97 o                         
   5   1   3          0.03          0.75         1.12 o                         
   6   1   3        230.99        212.78         4.49 o                         
   7   1   3       1720.71       1534.40        18.21 o                         
   8   1   3         93.98        110.35         5.34 o                         
   9   1   3        206.86        206.34         8.73 o                         
  10   1   3        180.48        161.93         8.24 o                         
  11   1   3         46.53         42.65         6.87 o                         
 -11   2   3          0.00          0.75         2.52 o                         
 -10   2   3         39.31         46.54         3.92 o                         
  -9   2   3        323.01        318.56         8.40 o                         
  -8   2   3          1.21         -0.51         2.21 o                         
  -7   2   3        726.26        725.70        10.69 o                         
  -6   2   3        623.50        690.79         7.89 o                         
  -5   2   3         49.75         55.89         2.04 o                         
  -4   2   3        616.18        642.72         6.20 o                         
  -3   2   3        244.62        229.02         3.01 o                         
  -2   2   3        452.28        534.52         4.28 o                         
  -1   2   3      54311.11      40983.67       281.40 o                         
   0   2   3        115.33        161.46         3.94 o                         
   1   2   3       1254.07       1314.83         9.89 o                         
   2   2   3        280.05        287.13         3.75 o                         
   3   2   3       2663.09       2674.91        15.81 o                         
   4   2   3        560.44        570.68         6.65 o                         
   5   2   3        146.73        172.16         4.25 o                         
   6   2   3         97.16         95.60         5.06 o                         
   7   2   3        283.97        269.25        11.44 o                         
   8   2   3         17.77         12.42         2.55 o                         
   9   2   3         13.43         14.13         3.48 o                         
  10   2   3          0.02          4.18         3.87 o                         
  11   2   3          4.38          2.81        10.84 o                         
 -11   3   3         21.83         26.07         4.10 o                         
 -10   3   3         89.94         95.33         5.18 o                         
  -9   3   3        174.68        176.10         6.38 o                         
  -8   3   3        118.04        123.75         4.97 o                         
  -7   3   3        173.85        174.79         5.52 o                         
  -6   3   3         75.51         77.46         2.48 o                         
  -5   3   3        129.07        144.20         2.94 o                         
  -4   3   3        210.70        198.93         3.46 o                         
  -3   3   3       1144.56       1162.10        18.17 o                         
  -2   3   3       2921.74       2895.16        25.44 o                         
  -1   3   3        970.14       1121.62        17.07 o                         
   0   3   3        708.69        732.18        12.99 o                         
   1   3   3         56.56         61.34         2.03 o                         
   2   3   3       4513.10       4676.52        27.88 o                         
   3   3   3         57.62         56.97         2.00 o                         
   4   3   3         18.75         13.36         1.28 o                         
   5   3   3        953.05        929.54        10.38 o                         
   6   3   3        748.02        737.95         9.04 o                         
   7   3   3         20.15         12.33         2.90 o                         
   8   3   3         45.57         58.18         4.73 o                         
   9   3   3         22.35         17.34         3.46 o                         
  10   3   3        248.52        242.68        10.20 o                         
  11   3   3          0.05         -5.85         5.85 o                         
 -11   4   3         65.56         66.67         5.47 o                         
 -10   4   3         29.20         34.76         4.06 o                         
  -9   4   3        322.29        295.83         8.09 o                         
  -8   4   3         15.84         18.14         2.49 o                         
  -7   4   3         50.93         41.50         2.31 o                         
  -6   4   3        239.69        264.78         4.60 o                         
  -5   4   3        288.81        297.65         4.25 o                         
  -4   4   3        677.68        748.59         9.67 o                         
  -3   4   3       1059.75       1054.80         9.36 o                         
  -2   4   3         99.28         77.24         2.33 o                         
  -1   4   3       2420.91       2527.76        17.08 o                         
   0   4   3       4711.55       4862.67        26.10 o                         
   1   4   3       1477.23       1526.47        18.13 o                         
   2   4   3        150.80        128.01         4.22 o                         
   3   4   3       1873.82       1934.38        12.39 o                         
   4   4   3        753.40        856.33         6.92 o                         
   5   4   3         37.45         39.41         2.07 o                         
   6   4   3        378.47        415.06        11.02 o                         
   7   4   3        421.31        411.51         9.47 o                         
   8   4   3          1.07         -0.65         2.67 o                         
   9   4   3          2.27          1.25         3.09 o                         
  10   4   3          4.20          0.73         3.18 o                         
  11   4   3        175.80        175.53        12.85 o                         
 -11   5   3          6.25         12.83         4.78 o                         
 -10   5   3         18.68         21.22         3.90 o                         
  -9   5   3         67.95         86.54         4.82 o                         
  -8   5   3         16.18         10.95         4.62 o                         
  -7   5   3         16.43         16.96         1.88 o                         
  -6   5   3          5.22          8.85         1.16 o                         
  -5   5   3        133.37        148.89         5.54 o                         
  -4   5   3          3.30         10.24         1.66 o                         
  -3   5   3         21.88         12.31         1.95 o                         
  -2   5   3       3474.06       3656.58        45.03 o                         
  -1   5   3         35.83         27.12         1.11 o                         
   0   5   3        202.34        143.63         8.40 o                         
   1   5   3        134.64        118.82         6.57 o                         
   2   5   3        347.29        459.18         5.09 o                         
   3   5   3       1058.36       1141.38        13.32 o                         
   4   5   3       1423.49       1407.42        10.36 o                         
   5   5   3         14.25         14.00         1.46 o                         
   6   5   3       2392.26       2286.03        20.14 o                         
   7   5   3        149.64        126.30         5.61 o                         
   8   5   3         13.21          9.65         2.35 o                         
   9   5   3         18.20         14.09         3.31 o                         
  10   5   3          4.10         -2.97         4.66 o                         
  11   5   3         34.53         37.48         6.93 o                         
 -11   6   3         44.87         51.94         7.49 o                         
 -10   6   3        245.03        238.95         9.19 o                         
  -9   6   3        281.21        293.58         9.48 o                         
  -8   6   3        203.91        192.62         6.59 o                         
  -7   6   3        512.09        533.59         8.24 o                         
  -6   6   3          0.06         -1.07         1.07 o                         
  -5   6   3         40.76         39.94         2.23 o                         
  -4   6   3        497.15        577.42        10.81 o                         
  -3   6   3         93.44        100.23         5.89 o                         
  -2   6   3         82.76         82.63         3.45 o                         
  -1   6   3       2839.72       3170.95        27.30 o                         
   0   6   3        302.92        307.36        10.49 o                         
   1   6   3        257.22        293.78        10.55 o                         
   2   6   3       2884.51       2909.55        61.02 o                         
   3   6   3        221.46        202.49         5.94 o                         
   4   6   3        323.15        302.47         7.25 o                         
   5   6   3        575.31        581.98         7.82 o                         
   6   6   3         67.71         67.46         3.55 o                         
   7   6   3        776.46        762.33        14.46 o                         
   8   6   3        171.49        154.59         6.53 o                         
   9   6   3          8.54          6.95         3.02 o                         
  10   6   3          1.50         -2.09         3.54 o                         
 -11   7   3         17.64         19.59         5.76 o                         
 -10   7   3         44.18         48.62         4.79 o                         
  -9   7   3        374.65        396.94        10.83 o                         
  -8   7   3          0.11         -3.35         3.35 o                         
  -7   7   3         61.84         53.98         2.99 o                         
  -6   7   3        131.23        138.09         4.07 o                         
  -5   7   3        109.02        102.15         3.44 o                         
  -4   7   3          1.68          1.07         1.15 o                         
  -3   7   3        550.36        514.65         7.60 o                         
  -2   7   3          1.53         -1.59         3.27 o                         
  -1   7   3          6.08          0.56         1.58 o                         
   0   7   3        118.50        113.53         3.20 o                         
   1   7   3          2.75          2.47         1.70 o                         
   2   7   3          0.04          2.38         1.94 o                         
   3   7   3        111.40        123.60         7.90 o                         
   4   7   3          0.10          0.03         1.38 o                         
   5   7   3        974.46        946.60        11.80 o                         
   6   7   3         94.57         89.34         4.05 o                         
   7   7   3        182.24        200.21         6.19 o                         
   8   7   3          1.47         -2.41         2.51 o                         
   9   7   3         22.81         22.51         3.43 o                         
  10   7   3          8.28         17.13         5.03 o                         
 -11   8   3          2.44          1.40         6.62 o                         
 -10   8   3        148.28        152.99         7.53 o                         
  -9   8   3         21.46         23.59         4.26 o                         
  -8   8   3         15.85          9.11         2.93 o                         
  -7   8   3         23.85         26.24         3.26 o                         
  -6   8   3        121.53        117.65         3.87 o                         
  -5   8   3        887.10        841.72        14.18 o                         
  -4   8   3       1023.14       1085.79        15.27 o                         
  -3   8   3         31.40         44.87         2.25 o                         
  -2   8   3       3120.82       3132.95        18.53 o                         
  -1   8   3       1163.48       1305.52        16.90 o                         
   0   8   3        455.26        559.08         7.50 o                         
   1   8   3         11.22         20.35         3.97 o                         
   2   8   3         13.47         22.06         3.14 o                         
   3   8   3        528.35        550.00        10.72 o                         
   4   8   3        732.21        705.21        21.69 o                         
   5   8   3         22.87         24.65         3.11 o                         
   6   8   3        159.26        166.66         5.45 o                         
   7   8   3          0.82          2.76         1.98 o                         
   8   8   3         36.20         31.20         3.01 o                         
   9   8   3         68.87         59.84         5.36 o                         
  10   8   3         92.68        119.61        11.01 o                         
 -10   9   3         13.31         17.73         3.45 o                         
  -9   9   3          8.66          2.88         3.04 o                         
  -8   9   3         39.50         50.39         4.80 o                         
  -7   9   3        180.44        186.41         6.82 o                         
  -6   9   3        719.52        738.03        11.26 o                         
  -5   9   3        442.03        448.70        13.68 o                         
  -4   9   3        201.26        223.13         7.29 o                         
  -3   9   3        636.19        744.45        10.40 o                         
  -2   9   3        570.74        545.76         7.13 o                         
  -1   9   3        205.05        167.60         2.66 o                         
   0   9   3       2844.06       2943.79        17.86 o                         
   1   9   3        389.70        465.75        17.34 o                         
   2   9   3          0.81         10.16         2.17 o                         
   3   9   3        612.94        559.29        15.32 o                         
   4   9   3        690.41        686.28        25.47 o                         
   5   9   3        765.26        809.28        11.95 o                         
   6   9   3        325.69        290.29         7.25 o                         
   7   9   3         17.07         12.00         2.17 o                         
   8   9   3         29.55         23.49         2.72 o                         
   9   9   3         96.96        111.57         8.43 o                         
  10   9   3         31.09         29.27         6.84 o                         
 -10  10   3         31.18         29.02         9.70 o                         
  -9  10   3          1.72         -0.49         3.70 o                         
  -8  10   3         95.64         99.42         5.49 o                         
  -7  10   3          1.35          4.42         2.77 o                         
  -6  10   3        197.94        201.80         6.18 o                         
  -5  10   3        871.22        867.66        13.95 o                         
  -4  10   3         78.81         53.11         3.30 o                         
  -3  10   3        239.05        205.15         5.04 o                         
  -2  10   3        432.42        481.22        17.31 o                         
  -1  10   3         71.59         54.93         2.23 o                         
   0  10   3       1246.95       1197.85         8.89 o                         
   1  10   3        150.48        142.52         7.17 o                         
   2  10   3          1.55          4.36         1.89 o                         
   3  10   3         29.43         23.32         2.78 o                         
   4  10   3        170.20        157.45         8.19 o                         
   5  10   3        328.54        337.40         7.99 o                         
   6  10   3        234.08        222.82         6.98 o                         
   7  10   3         10.16          7.12         2.09 o                         
   8  10   3          9.09          6.42         2.93 o                         
   9  10   3         19.81         34.67         5.61 o                         
  -9  11   3          0.26          3.06         4.25 o                         
  -8  11   3         74.49         73.99         5.90 o                         
  -7  11   3        124.65        113.36         5.68 o                         
  -6  11   3        522.72        514.38         9.59 o                         
  -5  11   3        487.15        455.88        14.33 o                         
  -4  11   3          1.89          0.22         3.33 o                         
  -3  11   3         21.85         14.13         2.68 o                         
  -2  11   3         85.61         82.55         4.20 o                         
  -1  11   3         26.82         29.01         1.91 o                         
   0  11   3          0.00          3.53         0.87 o                         
   1  11   3         28.08         28.05         2.90 o                         
   2  11   3        337.38        343.24        11.71 o                         
   3  11   3        820.19        799.81        14.12 o                         
   4  11   3          5.73          1.14         2.68 o                         
   5  11   3         42.68         37.79         3.20 o                         
   6  11   3        113.80        106.15         5.04 o                         
   7  11   3        253.37        238.83         7.69 o                         
   8  11   3          0.15         -0.67         3.13 o                         
  -9  12   3          5.41         10.59         7.45 o                         
  -8  12   3          3.89          8.61         3.73 o                         
  -7  12   3        289.17        334.20        11.22 o                         
  -6  12   3        296.96        321.45        10.23 o                         
  -5  12   3         44.17         33.32         3.78 o                         
  -4  12   3         37.88         33.65         2.99 o                         
  -3  12   3        116.11        125.01         4.52 o                         
  -2  12   3         96.87        112.81         6.08 o                         
  -1  12   3         86.42         95.63         4.09 o                         
   0  12   3        365.05        331.04         8.60 o                         
   1  12   3        179.58        164.71         5.08 o                         
   2  12   3         71.13         61.98         4.11 o                         
   3  12   3        143.77        174.36         6.99 o                         
   4  12   3         19.62         18.38         2.82 o                         
   5  12   3          9.99          9.00         2.91 o                         
   6  12   3          5.78          1.30         1.87 o                         
   7  12   3         26.01         24.83         5.46 o                         
   8  12   3         19.01          8.65         4.23 o                         
  -9  13   3          9.13         17.93         7.73 o                         
  -8  13   3        123.20        138.04         8.11 o                         
  -7  13   3         32.12         34.51         5.08 o                         
  -6  13   3          5.33          6.75         3.34 o                         
  -5  13   3          0.17         -1.19         2.63 o                         
  -4  13   3        324.37        292.83         8.25 o                         
  -3  13   3         78.11         66.32         3.90 o                         
  -2  13   3         78.94         78.22         7.16 o                         
  -1  13   3        402.28        431.17        12.63 o                         
   0  13   3        281.64        292.86         9.65 o                         
   1  13   3         13.23          5.20         3.93 o                         
   2  13   3        552.49        538.18        16.12 o                         
   3  13   3         77.42         55.95         4.35 o                         
   4  13   3        163.61        168.64         5.95 o                         
   5  13   3         55.84         49.17         4.63 o                         
   6  13   3          0.09          2.35         3.98 o                         
   7  13   3          0.84          1.62         5.64 o                         
   8  13   3         20.04         22.12         5.31 o                         
  -9  14   3          1.25          0.84         6.30 o                         
  -8  14   3         94.59        116.26         9.65 o                         
  -7  14   3          7.14          5.44         3.63 o                         
  -6  14   3         57.35         43.04         4.51 o                         
  -5  14   3          2.03          1.02         2.27 o                         
  -4  14   3         40.76         34.63         3.23 o                         
  -3  14   3        281.09        255.26         7.54 o                         
  -2  14   3         90.73         94.69         5.00 o                         
  -1  14   3        204.26        222.20         9.65 o                         
   0  14   3        969.12        943.78        45.89 o                         
   1  14   3          7.31          0.64         4.12 o                         
   2  14   3         20.78         24.88         4.84 o                         
   3  14   3        506.24        479.31        15.81 o                         
   4  14   3         13.23         13.69         6.22 o                         
   5  14   3          1.35          8.11         3.77 o                         
   6  14   3         76.91         87.42         8.78 o                         
   7  14   3         64.94         65.27         8.19 o                         
   8  14   3         32.12         34.96         9.01 o                         
  -8  15   3         40.40         60.36         8.33 o                         
  -7  15   3          0.40          4.70         4.38 o                         
  -6  15   3         10.43          7.05         2.95 o                         
  -5  15   3         88.72         73.54         4.90 o                         
  -4  15   3          0.36         -0.01         2.35 o                         
  -3  15   3          6.30          4.40         2.30 o                         
  -2  15   3        126.42        117.66         5.74 o                         
  -1  15   3        223.76        225.22         7.95 o                         
   0  15   3       1346.53       1308.07        22.28 o                         
   1  15   3         64.51         72.41         9.31 o                         
   2  15   3         30.23         32.43         5.22 o                         
   3  15   3          0.08         -0.72         3.34 o                         
   4  15   3         98.31         94.32         7.56 o                         
   5  15   3         49.80         60.69        11.48 o                         
   6  15   3          3.38         11.01         5.36 o                         
   7  15   3         36.06         40.62         6.77 o                         
   8  15   3         10.29         12.90         7.48 o                         
  -7  16   3         11.45         15.84         5.72 o                         
  -6  16   3         14.19         12.62         3.96 o                         
  -5  16   3         25.25         26.66         3.29 o                         
  -4  16   3        167.63        157.96         6.79 o                         
  -3  16   3        141.49        127.59         5.87 o                         
  -2  16   3         30.82         38.46         3.78 o                         
  -1  16   3         18.81         16.81         3.58 o                         
   0  16   3        747.15        754.10        30.23 o                         
   1  16   3         52.59         40.02         8.03 o                         
   2  16   3        286.76        291.27        13.46 o                         
   3  16   3          0.06         -1.94         4.23 o                         
   4  16   3         37.45         28.63         4.10 o                         
   5  16   3          2.10         14.50         8.18 o                         
   6  16   3         23.84         35.09         6.68 o                         
   7  16   3          8.94         18.12         8.42 o                         
  -7  17   3          2.94         13.51         8.12 o                         
  -6  17   3          1.71          3.19         4.09 o                         
  -5  17   3          0.29         -0.53         3.82 o                         
  -4  17   3          0.69          0.36         2.47 o                         
  -3  17   3        147.17        131.02         6.06 o                         
  -2  17   3         11.07         10.79         4.08 o                         
  -1  17   3         96.20         91.53         8.93 o                         
   0  17   3        156.61        145.37        14.49 o                         
   1  17   3        190.79        192.17        15.90 o                         
   2  17   3        179.09        201.35        11.90 o                         
   3  17   3         11.95         11.07         3.81 o                         
   4  17   3         58.42         60.50         7.26 o                         
   5  17   3         98.34        121.34        15.59 o                         
   6  17   3         92.28        103.29        10.37 o                         
  -6  18   3         49.29         57.77        11.24 o                         
  -5  18   3          1.45          1.82         3.26 o                         
  -4  18   3        113.23        117.54         7.26 o                         
  -3  18   3        124.85        131.52         7.42 o                         
  -2  18   3         43.18         44.22         7.33 o                         
  -1  18   3          4.02          6.26         7.10 o                         
   0  18   3          4.94          5.22         5.05 o                         
   1  18   3         85.44        103.45        12.46 o                         
   2  18   3        192.25        209.80        12.43 o                         
   3  18   3         42.63         37.30         7.60 o                         
   4  18   3         50.32         62.78        13.28 o                         
   5  18   3         20.38         28.21         9.32 o                         
  -6  19   3         30.01         57.51        12.03 o                         
  -5  19   3          0.21         18.08         8.40 o                         
  -4  19   3          0.10          0.09         4.35 o                         
  -3  19   3          9.74         23.19         5.06 o                         
  -2  19   3         65.85         68.92        10.17 o                         
  -1  19   3         10.65         18.01         7.43 o                         
   0  19   3          2.19          4.70         4.77 o                         
   1  19   3          0.12          3.96         8.36 o                         
   2  19   3         31.28         36.07         8.79 o                         
   3  19   3         13.45          4.32         5.33 o                         
   4  19   3          0.13         -0.13         6.04 o                         
  -3  20   3         25.90         25.86         6.80 o                         
  -2  20   3        119.21        117.40        11.20 o                         
  -1  20   3          0.01          9.76         9.92 o                         
   0  20   3         20.63         28.69         7.94 o                         
   1  20   3         48.74         53.95         7.57 o                         
   2  20   3          2.53         10.17         7.32 o                         
   3  20   3          4.01          4.38         6.43 o                         
   4  20   3         13.79         -0.88         6.39 o                         
  -2  21   3          9.49          9.21         7.22 o                         
  -1  21   3         47.01         51.86        11.07 o                         
   0  21   3         25.37         21.20         8.07 o                         
   1  21   3          9.74          9.52         7.13 o                         
   2  21   3         33.42         31.49         9.44 o                         
   3  21   3          4.29          0.89         6.24 o                         
   0  22   3          0.75          6.62         6.92 o                         
   1  22   3          0.32         18.11         9.35 o                         
   2  22   3          7.76          7.27         7.27 o                         
 -12   0   4          0.16          8.21         7.56 o                         
 -10   0   4         48.28         37.41         5.34 o                         
  -8   0   4        651.39        687.85        15.99 o                         
  -6   0   4        568.25        610.63        16.47 o                         
  -4   0   4        352.76        452.75         6.17 o                         
  -2   0   4      20361.74      17905.48        39.01 o                         
   0   0   4        168.72        174.48         5.03 o                         
   2   0   4         33.16         54.61         2.75 o                         
   4   0   4         77.11         73.76         2.35 o                         
   6   0   4       2429.80       2427.47        19.11 o                         
   8   0   4        170.52        186.73         8.95 o                         
  10   0   4          0.03         -1.85         4.17 o                         
 -11   1   4         24.56         29.49         3.58 o                         
 -10   1   4         32.81         36.20         3.29 o                         
  -9   1   4        374.23        380.58         9.21 o                         
  -8   1   4          5.18          1.31         2.54 o                         
  -7   1   4          3.05          1.20         1.98 o                         
  -6   1   4        116.95        131.19         4.02 o                         
  -5   1   4         99.73        111.19         2.87 o                         
  -4   1   4        974.95       1043.61         7.56 o                         
  -3   1   4       1918.64       2031.05         9.94 o                         
  -2   1   4        863.42       1016.50         9.96 o                         
  -1   1   4      11971.26      11678.52        49.91 o                         
   0   1   4         14.16         18.12         1.54 o                         
   1   1   4        278.53        342.90         3.89 o                         
   2   1   4       5345.32       5555.38        28.25 o                         
   3   1   4        149.01        160.76         3.39 o                         
   4   1   4          9.39         13.63         1.33 o                         
   5   1   4       1504.13       1553.50         9.46 o                         
   6   1   4         32.82         38.04         3.63 o                         
   7   1   4        137.34        120.80         4.90 o                         
   8   1   4        293.25        261.66         7.45 o                         
   9   1   4        165.87        156.86         6.93 o                         
  10   1   4          7.29          3.99         2.98 o                         
  11   1   4          8.20         19.30        12.87 o                         
 -11   2   4         65.20         62.43         4.82 o                         
 -10   2   4          7.97          7.58         2.66 o                         
  -9   2   4          2.77         -1.04         2.48 o                         
  -8   2   4        118.46        117.01         4.95 o                         
  -7   2   4         20.43         23.30         2.64 o                         
  -6   2   4          7.88          8.71         1.52 o                         
  -5   2   4        209.70        215.72         4.23 o                         
  -4   2   4       1895.13       1756.50        10.60 o                         
  -3   2   4         12.58         26.64         1.36 o                         
  -2   2   4          3.74          4.57         0.70 o                         
  -1   2   4       2648.05       2512.21        11.73 o                         
   0   2   4       1120.55       1224.96        12.10 o                         
   1   2   4       1633.60       1686.15        13.24 o                         
   2   2   4        116.17        130.39         2.42 o                         
   3   2   4       1326.38       1519.95        10.35 o                         
   4   2   4        164.16        166.59         3.58 o                         
   5   2   4         18.98         18.42         2.77 o                         
   6   2   4         70.18         65.27         2.34 o                         
   7   2   4       1038.99        936.10        12.82 o                         
   8   2   4         18.69         25.85         3.88 o                         
   9   2   4         98.14         99.35         5.66 o                         
  10   2   4         56.68         67.24         5.82 o                         
  11   2   4         19.53         17.06         5.18 o                         
 -11   3   4          5.98          9.23         3.32 o                         
 -10   3   4        143.66        142.85         6.24 o                         
  -9   3   4          0.01          0.22         2.26 o                         
  -8   3   4         50.59         57.49         3.69 o                         
  -7   3   4        251.10        262.22         5.99 o                         
  -6   3   4          0.82          1.26         1.02 o                         
  -5   3   4        158.54        169.64         3.27 o                         
  -4   3   4         73.56         55.78         2.21 o                         
  -3   3   4        263.42        314.38         7.70 o                         
  -2   3   4        363.58        461.21         5.85 o                         
  -1   3   4       1289.84       1209.73         8.80 o                         
   0   3   4       1094.47       1120.03        17.17 o                         
   1   3   4        261.04        254.38         5.67 o                         
   2   3   4        280.99        338.97         3.96 o                         
   3   3   4        693.84        715.21         7.68 o                         
   4   3   4        100.21         86.84         3.60 o                         
   5   3   4        516.13        504.25         6.56 o                         
   6   3   4         44.31         32.18         2.93 o                         
   7   3   4          0.15          1.71         1.97 o                         
   8   3   4        372.46        358.82        10.83 o                         
   9   3   4        135.84        133.38         6.39 o                         
  10   3   4          4.94          5.46         3.38 o                         
  11   3   4         67.16         48.23         7.07 o                         
 -11   4   4         56.86         58.23         6.75 o                         
 -10   4   4          9.17          7.97         2.99 o                         
  -9   4   4         97.20         82.39         4.59 o                         
  -8   4   4       1011.99       1042.95        14.06 o                         
  -7   4   4          0.00         -1.53         1.53 o                         
  -6   4   4        380.55        354.08         6.04 o                         
  -5   4   4        775.97        819.03         8.87 o                         
  -4   4   4       1098.66       1034.45        12.49 o                         
  -3   4   4        912.43        976.28        12.78 o                         
  -2   4   4       2225.77       2060.92        20.39 o                         
  -1   4   4        252.97        291.47         6.02 o                         
   0   4   4       1647.51       1708.98        15.30 o                         
   1   4   4        539.07        638.19         6.46 o                         
   2   4   4         10.76          8.35         1.48 o                         
   3   4   4        480.85        512.45         8.31 o                         
   4   4   4        306.21        242.72         4.70 o                         
   5   4   4         12.30          7.95         3.01 o                         
   6   4   4         85.83         83.05         4.43 o                         
   7   4   4         45.00         44.95         3.59 o                         
   8   4   4        138.29        153.70         7.29 o                         
   9   4   4        139.48        132.57         7.43 o                         
  10   4   4         11.72         17.47         3.47 o                         
  11   4   4         40.48         29.10         9.22 o                         
 -11   5   4          1.31          2.77         3.79 o                         
 -10   5   4         14.82         12.27         3.11 o                         
  -9   5   4          0.81         -3.01         3.01 o                         
  -8   5   4          0.03         13.01         3.60 o                         
  -7   5   4         14.09         19.13         2.53 o                         
  -6   5   4       1164.16       1114.56        11.28 o                         
  -5   5   4        122.73        111.00         3.72 o                         
  -4   5   4         77.63         80.36         3.94 o                         
  -3   5   4        340.64        370.59         8.65 o                         
  -2   5   4       2968.52       2890.03        14.63 o                         
  -1   5   4        934.61       1071.79        11.83 o                         
   0   5   4        891.27        979.85        10.36 o                         
   1   5   4        147.94        148.57        13.26 o                         
   2   5   4        363.73        401.41        12.55 o                         
   3   5   4        735.97        780.90        14.76 o                         
   4   5   4       1942.48       1850.64        15.98 o                         
   5   5   4        333.64        337.97         5.91 o                         
   6   5   4          5.69          5.34         2.05 o                         
   7   5   4          3.82          3.38         2.15 o                         
   8   5   4          0.30          0.81         2.49 o                         
   9   5   4        203.88        221.72         9.42 o                         
  10   5   4         15.35          7.83         3.31 o                         
  11   5   4         38.84         47.27        11.64 o                         
 -11   6   4         34.36         39.00         6.90 o                         
 -10   6   4          4.64         -0.51         2.82 o                         
  -9   6   4         13.99         14.75         4.04 o                         
  -8   6   4         76.93         78.65         4.31 o                         
  -7   6   4        409.49        432.69         7.86 o                         
  -6   6   4         69.21         68.55         5.00 o                         
  -5   6   4        215.24        212.26         5.84 o                         
  -4   6   4        600.58        546.61        10.13 o                         
  -3   6   4       5597.83       5863.20        52.43 o                         
  -2   6   4          2.02          7.84         1.57 o                         
  -1   6   4        354.30        343.22         4.54 o                         
   0   6   4        498.51        548.60         8.26 o                         
   1   6   4       1348.91       1402.38        24.26 o                         
   2   6   4        754.22        757.15        12.07 o                         
   3   6   4       4323.13       4357.03        53.72 o                         
   4   6   4        646.32        643.92        14.00 o                         
   5   6   4        794.82        799.52         9.14 o                         
   6   6   4          9.46         15.20         2.30 o                         
   7   6   4          0.13          1.04         1.71 o                         
   8   6   4          1.49         -0.63         2.49 o                         
   9   6   4        165.99        191.62         8.77 o                         
  10   6   4        188.48        174.26        10.19 o                         
 -11   7   4         61.30         56.96         7.71 o                         
 -10   7   4          5.01          7.08         3.19 o                         
  -9   7   4          0.67         -2.07         3.02 o                         
  -8   7   4         10.31          5.44         3.16 o                         
  -7   7   4        455.50        457.38         7.67 o                         
  -6   7   4         21.63         15.54         2.31 o                         
  -5   7   4          6.68          6.14         2.02 o                         
  -4   7   4        262.80        288.09         7.72 o                         
  -3   7   4        430.30        489.84         9.65 o                         
  -2   7   4        243.23        317.49         5.63 o                         
  -1   7   4         86.03         89.21         4.45 o                         
   0   7   4         80.70         96.00         6.72 o                         
   1   7   4       3448.15       3708.73        31.11 o                         
   2   7   4         29.69         31.16         3.16 o                         
   3   7   4          3.07          2.88         4.07 o                         
   4   7   4        828.13        893.22        26.64 o                         
   5   7   4        108.42        107.35         4.41 o                         
   6   7   4        105.73        101.95         5.43 o                         
   7   7   4          0.18          4.93         2.11 o                         
   8   7   4          2.94          3.83         2.54 o                         
   9   7   4          9.75         10.75         3.32 o                         
  10   7   4         23.13         27.61         5.18 o                         
 -11   8   4          1.81          2.45         5.10 o                         
 -10   8   4          2.22          4.45         3.15 o                         
  -9   8   4          0.42         -0.10         2.79 o                         
  -8   8   4        277.95        278.25         9.66 o                         
  -7   8   4          0.36         -2.95         2.95 o                         
  -6   8   4        158.34        146.06         4.68 o                         
  -5   8   4          4.48          0.62         1.69 o                         
  -4   8   4        235.86        210.15         7.80 o                         
  -3   8   4        190.21        167.90         6.84 o                         
  -2   8   4        172.81        180.02         4.01 o                         
  -1   8   4        520.87        509.16         8.53 o                         
   0   8   4         10.51         12.98         3.92 o                         
   1   8   4         65.56         84.73         8.50 o                         
   2   8   4        924.18        984.60        16.97 o                         
   3   8   4          6.05         10.92         4.33 o                         
   4   8   4        604.92        612.45        14.50 o                         
   5   8   4         40.68         38.33         3.64 o                         
   6   8   4        433.46        398.36         9.30 o                         
   7   8   4        127.44        121.03         5.17 o                         
   8   8   4          0.10          3.58         2.66 o                         
   9   8   4          1.94         -0.66         2.70 o                         
  10   8   4         81.10         82.38         9.46 o                         
 -10   9   4          1.67          0.65         2.80 o                         
  -9   9   4         92.32         88.86         6.26 o                         
  -8   9   4          3.35          2.13         2.93 o                         
  -7   9   4        226.37        226.88         6.93 o                         
  -6   9   4        814.15        825.00        11.90 o                         
  -5   9   4        249.83        252.24        11.36 o                         
  -4   9   4         55.19         51.85         2.98 o                         
  -3   9   4        199.00        183.55         7.49 o                         
  -2   9   4        350.74        333.33         6.91 o                         
  -1   9   4         69.42         73.18         4.59 o                         
   0   9   4        394.75        412.77        17.63 o                         
   1   9   4       4365.86       4615.14        57.62 o                         
   2   9   4          0.67          8.42         4.23 o                         
   3   9   4         39.12         37.96         3.17 o                         
   4   9   4        325.58        321.41        11.96 o                         
   5   9   4        142.84        132.91         5.93 o                         
   6   9   4          7.17          5.84         2.33 o                         
   7   9   4         15.43         17.80         2.47 o                         
   8   9   4          0.22          3.33         2.25 o                         
   9   9   4         12.37          7.01         3.05 o                         
  10   9   4         19.79         24.30        10.45 o                         
 -10  10   4          0.74          5.36         4.97 o                         
  -9  10   4         45.33         56.95         6.81 o                         
  -8  10   4        196.26        202.35         8.48 o                         
  -7  10   4        203.82        211.03         6.75 o                         
  -6  10   4        154.68        142.31         6.31 o                         
  -5  10   4         90.94         95.64         5.55 o                         
  -4  10   4         15.80         15.10         2.20 o                         
  -3  10   4        114.10        114.62         3.34 o                         
  -2  10   4        478.65        454.15         8.56 o                         
  -1  10   4         93.88         95.34         4.20 o                         
   0  10   4        985.88       1017.95        47.16 o                         
   1  10   4         57.72         70.11         7.96 o                         
   2  10   4          0.08          1.46         1.80 o                         
   3  10   4        333.15        286.57         8.39 o                         
   4  10   4        368.10        398.18        13.28 o                         
   5  10   4         59.85         53.02         4.22 o                         
   6  10   4        447.78        438.79         9.85 o                         
   7  10   4         15.16         13.54         2.33 o                         
   8  10   4        236.51        221.42         9.01 o                         
   9  10   4         83.35        106.05         8.99 o                         
  -9  11   4        114.62        146.61        10.06 o                         
  -8  11   4          7.17         18.90         4.10 o                         
  -7  11   4          1.58          7.16         3.17 o                         
  -6  11   4         71.53         66.69         4.62 o                         
  -5  11   4         70.49         67.79         5.43 o                         
  -4  11   4          8.59          1.35         3.15 o                         
  -3  11   4         46.44         54.74         3.40 o                         
  -2  11   4        135.45        129.56         4.39 o                         
  -1  11   4        329.71        298.99         7.16 o                         
   0  11   4          1.19         -1.71         1.71 o                         
   1  11   4         27.03         35.91         3.79 o                         
   2  11   4        139.47        129.85         5.80 o                         
   3  11   4         48.31         64.00         4.29 o                         
   4  11   4          7.60          9.32         3.27 o                         
   5  11   4        190.94        159.67         7.76 o                         
   6  11   4          0.07          0.86         2.09 o                         
   7  11   4         45.20         58.46         3.85 o                         
   8  11   4         38.19         34.57         4.93 o                         
   9  11   4         40.31         28.52         9.32 o                         
  -9  12   4         78.90         88.43         8.27 o                         
  -8  12   4         28.35         34.10         7.30 o                         
  -7  12   4        178.17        179.44         8.45 o                         
  -6  12   4         61.90         59.95         4.86 o                         
  -5  12   4          6.23          1.75         3.26 o                         
  -4  12   4        194.16        143.45         9.39 o                         
  -3  12   4          0.50          5.58         3.92 o                         
  -2  12   4        159.76        156.65         6.05 o                         
  -1  12   4        782.90        674.53        16.47 o                         
   0  12   4         35.04         41.50         2.47 o                         
   1  12   4        759.35        712.26        20.21 o                         
   2  12   4        591.37        597.46        19.13 o                         
   3  12   4          3.82          3.37         2.11 o                         
   4  12   4        166.74        189.65         9.52 o                         
   5  12   4         19.59         11.88         2.55 o                         
   6  12   4          0.08         -0.47         1.99 o                         
   7  12   4        138.42        132.11         8.82 o                         
   8  12   4          0.30         -1.34         4.00 o                         
  -9  13   4         30.18         45.03        10.56 o                         
  -8  13   4          2.76          2.07         4.05 o                         
  -7  13   4         25.79         30.09         4.39 o                         
  -6  13   4         99.01         98.00         6.23 o                         
  -5  13   4         50.66         38.83         4.75 o                         
  -4  13   4         11.08          0.41         4.06 o                         
  -3  13   4         52.42         66.05         5.86 o                         
  -2  13   4        390.08        397.51        11.80 o                         
  -1  13   4        846.31        796.90        44.64 o                         
   0  13   4         73.50         70.31         4.61 o                         
   1  13   4        287.01        258.69         8.44 o                         
   2  13   4        861.35        857.44        17.75 o                         
   3  13   4         15.99         18.00         2.80 o                         
   4  13   4        387.44        395.34        13.85 o                         
   5  13   4          3.01          4.85         3.76 o                         
   6  13   4          3.22          3.49         2.53 o                         
   7  13   4        121.63        128.04        10.53 o                         
  -9  14   4         15.82         27.58         9.34 o                         
  -8  14   4          9.89          8.19         4.21 o                         
  -7  14   4         74.56         73.99         5.94 o                         
  -6  14   4          2.50          2.71         4.01 o                         
  -5  14   4        229.35        238.00        10.78 o                         
  -4  14   4          0.10         -0.04         3.41 o                         
  -3  14   4        392.33        369.14        10.34 o                         
  -2  14   4        148.27        142.17         6.31 o                         
  -1  14   4        265.52        265.04        16.99 o                         
   0  14   4         48.92         84.69        10.95 o                         
   1  14   4          0.49         -6.43         6.43 o                         
   2  14   4         11.73         19.09         4.50 o                         
   3  14   4          1.31          0.72         3.09 o                         
   4  14   4        161.95        157.32         9.41 o                         
   5  14   4         22.81         21.65         5.15 o                         
   6  14   4        140.53        148.45         8.66 o                         
   7  14   4         84.00         85.56         8.93 o                         
  -8  15   4          0.96          4.18         4.96 o                         
  -7  15   4         21.12         22.90         4.92 o                         
  -6  15   4          2.41          4.31         3.15 o                         
  -5  15   4        166.76        163.96         8.13 o                         
  -4  15   4         69.30         64.06         5.08 o                         
  -3  15   4          7.09          4.78         3.38 o                         
  -2  15   4        143.04        146.73         7.62 o                         
  -1  15   4         44.18         46.57         6.88 o                         
   0  15   4        269.14        260.59        18.11 o                         
   1  15   4         23.62         26.30         6.75 o                         
   2  15   4         28.60         18.29         5.31 o                         
   3  15   4        131.37        116.00         8.36 o                         
   4  15   4          3.91          0.33         4.88 o                         
   5  15   4         74.91         63.53        21.88 o                         
   6  15   4          1.42          5.21         4.91 o                         
   7  15   4         65.33         75.75        11.58 o                         
  -7  16   4          6.11          4.35         3.82 o                         
  -6  16   4          4.61          1.95         3.56 o                         
  -5  16   4         27.49         18.01         3.75 o                         
  -4  16   4          4.17          0.41         3.06 o                         
  -3  16   4         66.72         64.49         4.34 o                         
  -2  16   4        165.53        161.77         8.46 o                         
  -1  16   4          3.73         11.25         7.13 o                         
   0  16   4          1.27         10.39         6.59 o                         
   1  16   4        262.85        269.11        18.44 o                         
   2  16   4          1.55          3.01         5.39 o                         
   3  16   4         15.96          6.57         6.75 o                         
   4  16   4         82.10         92.08         7.77 o                         
   5  16   4         39.18         51.29        10.96 o                         
   6  16   4         31.91         40.76         6.87 o                         
   7  16   4          2.09         10.01         7.33 o                         
  -7  17   4         46.19         33.80        10.36 o                         
  -6  17   4          1.80         -0.04         3.68 o                         
  -5  17   4         20.34         16.44         3.29 o                         
  -4  17   4         25.32         25.35         3.87 o                         
  -3  17   4         60.41         50.09         4.88 o                         
  -2  17   4         65.75         66.27         5.88 o                         
  -1  17   4         29.60         28.39        12.95 o                         
   0  17   4        211.37        191.54        16.54 o                         
   1  17   4        149.26        159.48        15.17 o                         
   2  17   4         10.86         17.57         4.78 o                         
   3  17   4          8.44          1.72         3.41 o                         
   4  17   4          4.07         -1.08         3.45 o                         
   5  17   4        108.74        160.46        18.05 o                         
   6  17   4         14.34         31.44        10.05 o                         
  -6  18   4          0.01          5.38         6.66 o                         
  -5  18   4         85.91         89.20         6.67 o                         
  -4  18   4          2.27          2.53         3.31 o                         
  -3  18   4          1.37          4.89         3.06 o                         
  -2  18   4          1.92          4.23         3.72 o                         
  -1  18   4          0.01          6.34         7.77 o                         
   0  18   4         52.08         54.43         9.99 o                         
   1  18   4          3.87         21.93        16.55 o                         
   2  18   4        123.49        135.88        10.87 o                         
   3  18   4          1.84          1.58         2.99 o                         
   4  18   4         95.36        100.54        14.44 o                         
  -6  19   4         22.40         41.32        10.42 o                         
  -5  19   4         35.23         36.28         9.69 o                         
  -4  19   4         26.06         31.70         5.40 o                         
  -3  19   4          1.22          4.19         4.57 o                         
  -2  19   4          7.81         16.51         4.78 o                         
  -1  19   4          3.77         12.67        12.36 o                         
   0  19   4         12.65          2.96         6.10 o                         
   1  19   4        117.49        134.72        14.48 o                         
   2  19   4         17.78         23.20         5.24 o                         
   3  19   4          2.87          7.50         6.19 o                         
   4  19   4         11.34         23.47         9.55 o                         
  -3  20   4         13.19          9.63         6.71 o                         
  -2  20   4          0.04         10.61         4.61 o                         
  -1  20   4          1.03         12.41        12.19 o                         
   0  20   4         37.91         26.49         8.66 o                         
   1  20   4          0.10         10.92        11.50 o                         
   2  20   4          4.62          6.60         4.34 o                         
  -1  21   4        112.29        119.58        15.74 o                         
   0  21   4          9.55         -1.50         5.90 o                         
   1  21   4          9.56          7.41        13.36 o                         
   1  22   4          8.69         13.36         8.14 o                         
 -10   0   5        349.42        363.38        13.85 o                         
  -8   0   5         20.96         19.54         5.05 o                         
  -6   0   5       3048.42       3286.73        50.24 o                         
  -4   0   5         33.87         38.00         2.27 o                         
  -2   0   5       9139.16       9089.89        62.05 o                         
   0   0   5        202.56        168.18         5.53 o                         
   2   0   5       1031.48       1126.18        11.95 o                         
   4   0   5         49.77         48.55         4.73 o                         
   6   0   5         74.37         74.09         3.79 o                         
   8   0   5          0.90         -0.02         2.82 o                         
  10   0   5          1.54         -5.36         6.50 o                         
 -11   1   5        156.19        165.43         7.25 o                         
 -10   1   5          3.48          6.36         2.86 o                         
  -9   1   5          5.02          1.96         2.44 o                         
  -8   1   5         27.69         26.62         2.57 o                         
  -7   1   5        139.46        145.70         5.88 o                         
  -6   1   5        166.48        189.75         4.55 o                         
  -5   1   5        261.99        292.46         4.57 o                         
  -4   1   5          1.45          2.98         0.85 o                         
  -3   1   5       1116.84       1168.84         8.71 o                         
  -2   1   5       1843.30       1858.49        13.88 o                         
  -1   1   5         32.69         54.81         1.82 o                         
   0   1   5        106.29        113.21         2.47 o                         
   1   1   5       1409.55       1517.93        14.34 o                         
   2   1   5        219.21        232.91         3.96 o                         
   3   1   5       4262.27       4494.34        27.06 o                         
   4   1   5         75.59         81.82         2.08 o                         
   5   1   5         30.19         36.14         2.09 o                         
   6   1   5        215.76        204.86         4.55 o                         
   7   1   5         73.53         74.16         3.93 o                         
   8   1   5          1.78          1.90         2.09 o                         
   9   1   5          0.55          3.01         2.67 o                         
  10   1   5         60.48         75.05        12.63 o                         
 -11   2   5          4.17          1.41         3.34 o                         
 -10   2   5         50.71         56.47         4.34 o                         
  -9   2   5         19.66         24.26         3.16 o                         
  -8   2   5         91.75         85.62         4.27 o                         
  -7   2   5        381.38        405.73        10.52 o                         
  -6   2   5        319.15        351.81         5.82 o                         
  -5   2   5        284.48        268.52         5.67 o                         
  -4   2   5        218.00        239.81         4.04 o                         
  -3   2   5        101.06         97.40         2.79 o                         
  -2   2   5          0.58         -0.70         0.98 o                         
  -1   2   5          2.34          7.56         0.97 o                         
   0   2   5         59.31         60.38         2.32 o                         
   1   2   5        212.52        225.24         4.19 o                         
   2   2   5       1592.75       1722.48        17.38 o                         
   3   2   5       1878.76       1886.12        11.74 o                         
   4   2   5        122.65        126.59         3.20 o                         
   5   2   5       4971.90       4679.71        28.10 o                         
   6   2   5         46.94         39.53         2.17 o                         
   7   2   5         12.44         15.34         2.02 o                         
   8   2   5        117.44         95.08         4.82 o                         
   9   2   5          0.71         -2.77         2.77 o                         
  10   2   5         92.03         95.01         7.87 o                         
 -11   3   5          0.25         -2.17         4.03 o                         
 -10   3   5          2.13         -2.77         2.77 o                         
  -9   3   5        291.55        283.64         8.06 o                         
  -8   3   5          2.04         -0.47         2.26 o                         
  -7   3   5        526.06        567.05        10.19 o                         
  -6   3   5         12.07          9.95         1.34 o                         
  -5   3   5        115.29         99.22         2.82 o                         
  -4   3   5        414.08        367.02         5.49 o                         
  -3   3   5        833.49        916.72         9.12 o                         
  -2   3   5        318.40        397.15         9.41 o                         
  -1   3   5        656.48        705.46        10.44 o                         
   0   3   5       1264.63       1353.91        16.33 o                         
   1   3   5       2831.45       2934.93        23.79 o                         
   2   3   5        427.48        428.95         6.87 o                         
   3   3   5        988.82       1024.34         8.81 o                         
   4   3   5       1653.70       1685.02        19.01 o                         
   5   3   5       1252.07       1256.09        14.14 o                         
   6   3   5        960.94        864.34        12.33 o                         
   7   3   5          7.23          8.77         2.08 o                         
   8   3   5         49.53         46.17         3.58 o                         
   9   3   5         10.22          5.49         2.69 o                         
  10   3   5         27.76         26.53         6.37 o                         
 -11   4   5         44.28         32.17         5.42 o                         
 -10   4   5          9.60          7.73         2.83 o                         
  -9   4   5          9.84          7.69         2.31 o                         
  -8   4   5          4.53          9.73         2.50 o                         
  -7   4   5        152.37        156.17         5.08 o                         
  -6   4   5          5.25          1.90         0.76 o                         
  -5   4   5        464.39        457.83         8.95 o                         
  -4   4   5        614.55        613.79        15.44 o                         
  -3   4   5       6028.43       6036.27        62.98 o                         
  -2   4   5         30.18         27.71         1.95 o                         
  -1   4   5        222.80        152.26         3.69 o                         
   0   4   5        148.44        167.87         4.99 o                         
   1   4   5       1570.83       1635.59        15.69 o                         
   2   4   5        421.00        390.36         4.93 o                         
   3   4   5        938.39        863.15        12.84 o                         
   4   4   5        221.35        191.58         6.26 o                         
   5   4   5        361.49        341.18         7.90 o                         
   6   4   5        135.76        122.96         5.30 o                         
   7   4   5          0.02         -1.16         2.10 o                         
   8   4   5         99.60         82.06         5.09 o                         
   9   4   5        234.72        219.80         8.20 o                         
  10   4   5        182.26        178.40        10.36 o                         
 -11   5   5          8.06         13.34         6.26 o                         
 -10   5   5          1.18         -2.67         3.16 o                         
  -9   5   5         32.09         31.61         3.58 o                         
  -8   5   5        360.12        386.19         8.83 o                         
  -7   5   5         53.60         59.37         3.43 o                         
  -6   5   5         22.79         31.57         2.75 o                         
  -5   5   5        368.26        360.72         9.64 o                         
  -4   5   5        882.25        824.96        17.89 o                         
  -3   5   5       2773.06       2948.75        35.19 o                         
  -2   5   5       6597.58       7222.01        51.88 o                         
  -1   5   5         21.36         27.74         2.53 o                         
   0   5   5       3390.22       3331.27        23.97 o                         
   1   5   5        115.09        175.02         3.79 o                         
   2   5   5          5.66          1.38         1.28 o                         
   3   5   5        400.18        413.13        17.38 o                         
   4   5   5        150.00        123.16         7.13 o                         
   5   5   5        917.37        886.36        14.64 o                         
   6   5   5        292.75        285.79         6.78 o                         
   7   5   5         10.90         12.00         2.42 o                         
   8   5   5        169.88        156.85         6.83 o                         
   9   5   5         92.97        116.93         7.39 o                         
  10   5   5          0.02         -0.91         3.76 o                         
 -11   6   5         98.00        106.06        14.36 o                         
 -10   6   5         22.44         19.12         3.41 o                         
  -9   6   5          0.03         -0.83         2.98 o                         
  -8   6   5          5.19         10.86         2.63 o                         
  -7   6   5        289.78        283.43         7.56 o                         
  -6   6   5        125.06        118.68         5.18 o                         
  -5   6   5          8.90         11.42         1.66 o                         
  -4   6   5         68.38         64.26         2.58 o                         
  -3   6   5       3270.06       3512.25        34.83 o                         
  -2   6   5        870.98        851.17         8.80 o                         
  -1   6   5       3301.48       3630.30        19.18 o                         
   0   6   5        443.13        365.80         7.10 o                         
   1   6   5        212.91        166.66         5.32 o                         
   2   6   5        685.13        606.91        21.70 o                         
   3   6   5        214.70        211.95        12.89 o                         
   4   6   5         58.12         54.99         7.68 o                         
   5   6   5        211.54        218.95         9.71 o                         
   6   6   5         41.67         49.58         3.83 o                         
   7   6   5        142.46        152.14         6.46 o                         
   8   6   5        187.00        182.16         7.44 o                         
   9   6   5        238.61        256.42        10.22 o                         
  10   6   5         10.77          7.96         4.68 o                         
 -11   7   5         46.44         57.84        11.29 o                         
 -10   7   5          3.60         -0.07         2.81 o                         
  -9   7   5        107.73        105.19         5.84 o                         
  -8   7   5        366.04        374.90        10.04 o                         
  -7   7   5       1424.43       1515.83        16.62 o                         
  -6   7   5        118.12        121.34         5.85 o                         
  -5   7   5         13.51         13.10         2.55 o                         
  -4   7   5        739.46        826.67        15.30 o                         
  -3   7   5         60.84         47.71         3.71 o                         
  -2   7   5        208.94        221.87         3.34 o                         
  -1   7   5       1759.94       1690.51        20.56 o                         
   0   7   5        705.71        767.07         9.69 o                         
   1   7   5       1090.40       1115.45        50.16 o                         
   2   7   5        125.20         99.03         4.81 o                         
   3   7   5        493.66        460.03        13.76 o                         
   4   7   5        277.34        287.80        16.62 o                         
   5   7   5         77.86         93.80         6.06 o                         
   6   7   5         57.48         56.56         4.32 o                         
   7   7   5        290.55        305.65         9.00 o                         
   8   7   5         67.56         78.45         5.40 o                         
   9   7   5          1.78          1.20         3.11 o                         
  10   7   5          6.39         -0.93         4.49 o                         
 -11   8   5        102.93        109.94        14.31 o                         
 -10   8   5        162.69        167.63         7.93 o                         
  -9   8   5         21.62         22.24         3.39 o                         
  -8   8   5          0.20         -1.03         3.43 o                         
  -7   8   5        198.78        199.25        12.59 o                         
  -6   8   5        858.49        836.02        15.65 o                         
  -5   8   5         12.73         13.07         2.59 o                         
  -4   8   5        318.73        384.97        14.35 o                         
  -3   8   5       1041.50       1080.52        23.70 o                         
  -2   8   5        951.60        975.07         9.88 o                         
  -1   8   5        410.85        420.23         8.49 o                         
   0   8   5          7.46          8.10         2.48 o                         
   1   8   5        199.11        213.56        11.66 o                         
   2   8   5        317.00        278.26        11.27 o                         
   3   8   5        227.43        209.67        13.86 o                         
   4   8   5         76.63         93.00        10.53 o                         
   5   8   5        725.67        701.07        13.17 o                         
   6   8   5         56.53         62.41         5.10 o                         
   7   8   5         11.98         25.37         3.56 o                         
   8   8   5        301.61        313.42         9.81 o                         
   9   8   5          7.02          2.33         4.05 o                         
  10   8   5         42.28         26.41         8.29 o                         
 -10   9   5         15.26         22.51         6.17 o                         
  -9   9   5          3.07          2.21         3.11 o                         
  -8   9   5        110.32        102.72         7.64 o                         
  -7   9   5          2.69          6.06         4.59 o                         
  -6   9   5        558.61        549.39        13.02 o                         
  -5   9   5        133.72        155.20        10.59 o                         
  -4   9   5         15.64         19.07         4.01 o                         
  -3   9   5          7.67          9.60         3.27 o                         
  -2   9   5        145.89        126.50         3.74 o                         
  -1   9   5        307.87        283.24        11.22 o                         
   0   9   5          3.19          4.18         4.27 o                         
   1   9   5        256.36        336.84        16.96 o                         
   2   9   5        144.10        171.00         7.56 o                         
   3   9   5        132.09        142.53        11.63 o                         
   4   9   5       1061.17       1008.79        21.82 o                         
   5   9   5        358.85        354.84         9.64 o                         
   6   9   5         67.85         61.97         4.62 o                         
   7   9   5          6.29          5.62         2.43 o                         
   8   9   5          3.70          3.58         2.48 o                         
   9   9   5          0.00          2.35         3.24 o                         
  10   9   5          6.19          9.45         9.64 o                         
  -9  10   5         54.68         76.76         7.65 o                         
  -8  10   5         99.15        128.37         8.98 o                         
  -7  10   5          5.57          7.14         3.19 o                         
  -6  10   5        147.97        158.09         7.37 o                         
  -5  10   5          1.67          3.67         3.73 o                         
  -4  10   5          3.75         -0.70         2.61 o                         
  -3  10   5          0.42         -0.89         2.70 o                         
  -2  10   5          1.90          1.95         1.15 o                         
  -1  10   5          0.31          6.31         3.19 o                         
   0  10   5        163.06        241.79        14.66 o                         
   1  10   5       1181.15       1193.61        32.32 o                         
   2  10   5        182.55        170.63         8.14 o                         
   3  10   5         11.20          0.68         3.19 o                         
   4  10   5         22.51         26.86         4.47 o                         
   5  10   5         22.96         24.94         3.90 o                         
   6  10   5        106.13        108.56         5.96 o                         
   7  10   5          5.99          5.46         2.32 o                         
   8  10   5          1.03          0.63         3.20 o                         
   9  10   5        212.15        252.26        14.89 o                         
  -9  11   5          0.40          8.11         6.87 o                         
  -8  11   5        210.95        204.95        11.96 o                         
  -7  11   5        383.25        370.85        12.41 o                         
  -6  11   5         23.64         33.04         4.89 o                         
  -5  11   5        548.56        515.11        17.81 o                         
  -4  11   5        392.77        387.57        12.26 o                         
  -3  11   5        351.62        354.37        11.25 o                         
  -2  11   5         40.97         33.97         2.78 o                         
  -1  11   5        262.36        286.32        12.39 o                         
   0  11   5        158.75        165.27        12.58 o                         
   1  11   5          8.29          5.21         4.45 o                         
   2  11   5       1051.64       1101.73        21.07 o                         
   3  11   5        203.47        197.26         8.13 o                         
   4  11   5        707.50        703.80        18.48 o                         
   5  11   5          8.06         10.07         3.27 o                         
   6  11   5        112.59        109.51         5.44 o                         
   7  11   5         71.89         67.99         7.32 o                         
   8  11   5          8.47          6.32         2.74 o                         
  -9  12   5         29.65         34.36         9.40 o                         
  -8  12   5          7.20         12.39         5.01 o                         
  -7  12   5        209.77        233.40         8.73 o                         
  -6  12   5         13.10         18.09         3.72 o                         
  -5  12   5         68.98         66.60        10.10 o                         
  -4  12   5        265.91        255.28        10.37 o                         
  -3  12   5        383.98        367.26        12.01 o                         
  -2  12   5        248.99        259.43         9.91 o                         
  -1  12   5       1269.60       1222.96        30.16 o                         
   0  12   5          1.57         -4.47         5.52 o                         
   1  12   5        267.23        232.40        15.43 o                         
   2  12   5        747.24        705.53        14.83 o                         
   3  12   5        257.14        260.71         8.72 o                         
   4  12   5          8.43         12.92         4.19 o                         
   5  12   5        630.79        594.07        15.38 o                         
   6  12   5          0.01          1.60         2.15 o                         
   7  12   5         35.15         37.12         5.38 o                         
   8  12   5          0.06         -7.84         7.84 o                         
  -9  13   5          4.21          7.11         7.15 o                         
  -8  13   5         32.19         31.36         5.00 o                         
  -7  13   5          3.17          5.85         5.50 o                         
  -6  13   5          6.67          5.63         3.75 o                         
  -5  13   5        163.47        125.33         9.60 o                         
  -4  13   5        161.48        155.29         8.53 o                         
  -3  13   5        130.95        135.04         7.91 o                         
  -2  13   5        316.18        301.38        11.05 o                         
  -1  13   5        214.73        220.56         9.53 o                         
   0  13   5        385.24        385.44        20.61 o                         
   1  13   5         19.52          7.35         4.89 o                         
   2  13   5        571.72        609.63        12.90 o                         
   3  13   5        225.04        191.90         7.73 o                         
   4  13   5        776.95        683.67        21.93 o                         
   5  13   5         67.44         87.69         6.80 o                         
   6  13   5         35.16         36.03         3.97 o                         
   7  13   5          0.07          0.37         6.53 o                         
   8  13   5         10.84          1.09         5.75 o                         
  -9  14   5          1.12         -1.02         6.33 o                         
  -8  14   5          9.28         -2.08         4.79 o                         
  -7  14   5         27.32         26.28         6.54 o                         
  -6  14   5         11.78          6.92         3.83 o                         
  -5  14   5         74.75         66.60         6.15 o                         
  -4  14   5         45.78         37.21         4.85 o                         
  -3  14   5        245.42        277.35        11.26 o                         
  -2  14   5        245.95        235.16        10.33 o                         
  -1  14   5         11.12         24.52        11.03 o                         
   0  14   5         76.59         73.33         9.68 o                         
   1  14   5         13.99          4.50         5.78 o                         
   2  14   5          5.58         12.85         4.07 o                         
   3  14   5         51.71         58.65         6.02 o                         
   4  14   5         24.01         27.87         6.86 o                         
   5  14   5        310.63        325.49        15.14 o                         
   6  14   5         85.09         87.06         9.73 o                         
  -7  15   5          4.87         -1.10         4.03 o                         
  -6  15   5          0.61          1.24         3.87 o                         
  -5  15   5        218.20        198.30        10.19 o                         
  -4  15   5         86.35         68.47         6.18 o                         
  -3  15   5        314.48        291.28        11.93 o                         
  -2  15   5         63.25         52.15         5.66 o                         
  -1  15   5          0.45          4.96         7.94 o                         
   0  15   5        333.91        339.17        20.62 o                         
   1  15   5          4.96          5.72         4.44 o                         
   2  15   5         41.69         40.78         5.61 o                         
   3  15   5        219.68        223.17        11.60 o                         
   4  15   5         38.52         37.46         7.56 o                         
   5  15   5         50.40         48.62         6.71 o                         
   6  15   5          2.99          9.25         4.85 o                         
  -7  16   5          8.95          0.46         6.56 o                         
  -6  16   5         47.66         48.65         5.95 o                         
  -5  16   5          6.21          0.60         3.30 o                         
  -4  16   5        140.07        148.05         7.92 o                         
  -3  16   5          2.40          4.66         3.74 o                         
  -2  16   5        212.07        198.03        10.12 o                         
  -1  16   5         34.70         43.57         6.64 o                         
   0  16   5         46.05         47.79         9.51 o                         
   1  16   5          7.87          2.25         4.11 o                         
   2  16   5         77.55         85.70         7.74 o                         
   3  16   5         14.71         15.54         4.20 o                         
   4  16   5          2.47         -2.40         5.22 o                         
   5  16   5         19.03         35.18         6.38 o                         
   6  16   5         20.91         20.72         8.35 o                         
  -7  17   5          1.20         -0.28         6.78 o                         
  -6  17   5          8.84          9.48         6.05 o                         
  -5  17   5         18.95         10.66         3.22 o                         
  -4  17   5          0.21          0.12         3.09 o                         
  -3  17   5         27.34         28.28         4.07 o                         
  -2  17   5          3.63          9.94         5.42 o                         
  -1  17   5          8.89         18.81        13.24 o                         
   0  17   5        109.20        133.48        14.79 o                         
   1  17   5         13.36         33.77        22.29 o                         
   2  17   5         17.72         12.39         4.24 o                         
   3  17   5        126.64        114.74        12.85 o                         
   4  17   5          7.89          8.96         5.82 o                         
   6  17   5          0.30          9.59         7.56 o                         
  -6  18   5         30.31         22.96         8.23 o                         
  -5  18   5          6.63          6.08         3.64 o                         
  -4  18   5          2.84          1.62         3.05 o                         
  -3  18   5         34.75         34.37         4.54 o                         
  -2  18   5         15.64         22.67         4.90 o                         
  -1  18   5          6.69         14.73         4.45 o                         
   0  18   5         37.76         33.46         9.36 o                         
   1  18   5        266.93        289.77        15.29 o                         
   2  18   5          8.57          5.24         3.64 o                         
   3  18   5          1.60         -2.58         5.41 o                         
  -6  19   5          0.06         -3.70         7.84 o                         
  -5  19   5         41.97         35.23         9.38 o                         
  -3  19   5          9.40         10.87         4.08 o                         
  -2  19   5         81.14        102.74         9.24 o                         
  -1  19   5        134.02        154.90         9.88 o                         
   0  19   5        157.76        181.27        13.64 o                         
   1  19   5          1.91         20.20        11.42 o                         
   2  19   5         12.76         16.25         6.81 o                         
   3  19   5         10.71          9.67         6.04 o                         
  -2  20   5        111.49        117.21        11.22 o                         
  -1  20   5          7.36         11.31         7.88 o                         
   0  20   5         25.17         15.48         7.83 o                         
   1  20   5        210.19        240.16        20.60 o                         
   2  20   5          0.03          1.31         5.45 o                         
   1  21   5         10.33         14.80         7.13 o                         
 -10   0   6        108.53        100.49        10.68 o                         
  -8   0   6        105.34         96.41         8.39 o                         
  -6   0   6       1129.91       1180.57        16.45 o                         
  -4   0   6         18.39         13.25         1.61 o                         
  -2   0   6       3201.59       3400.18        27.08 o                         
   0   0   6        603.98        672.04        20.72 o                         
   2   0   6        433.49        524.16        18.33 o                         
   4   0   6          3.00          7.01         2.68 o                         
   6   0   6          0.30          0.03         1.78 o                         
   8   0   6          6.36         11.68         3.41 o                         
 -11   1   6          0.33          7.28         5.78 o                         
 -10   1   6         37.27         36.71         3.54 o                         
  -9   1   6         15.49         20.82         2.74 o                         
  -8   1   6        106.56        107.42         6.17 o                         
  -7   1   6        294.62        320.32         9.49 o                         
  -6   1   6        314.07        310.34         5.02 o                         
  -5   1   6        410.96        376.29         5.64 o                         
  -4   1   6        483.11        455.58         5.94 o                         
  -3   1   6        342.57        360.60         6.26 o                         
  -2   1   6        167.31        174.11         3.57 o                         
  -1   1   6        402.14        514.19         4.76 o                         
   0   1   6        260.09        295.64         4.34 o                         
   1   1   6       1075.54       1157.42         8.82 o                         
   2   1   6       1934.39       1793.73        13.70 o                         
   3   1   6        217.65        224.07         4.72 o                         
   4   1   6        530.64        517.71         6.51 o                         
   5   1   6         91.79         83.99         2.82 o                         
   6   1   6        510.57        448.51         7.32 o                         
   7   1   6          9.41          4.45         1.95 o                         
   8   1   6         66.67         62.31         3.93 o                         
   9   1   6        394.84        405.88        13.35 o                         
 -11   2   6         12.82         14.32         4.21 o                         
 -10   2   6          5.56          0.60         2.56 o                         
  -9   2   6         36.96         32.85         3.37 o                         
  -8   2   6         14.84         11.31         3.05 o                         
  -7   2   6        503.87        523.99         9.19 o                         
  -6   2   6          2.79          2.63         1.22 o                         
  -5   2   6         11.15         16.68         1.44 o                         
  -4   2   6         96.94        100.38         3.16 o                         
  -3   2   6       3539.47       3555.36        17.66 o                         
  -2   2   6          6.83          3.15         1.21 o                         
  -1   2   6       1083.67       1107.30         9.04 o                         
   0   2   6        706.98        693.78         6.53 o                         
   1   2   6        320.35        372.18         5.36 o                         
   2   2   6        598.52        621.57        13.94 o                         
   3   2   6        178.42        156.24         3.39 o                         
   4   2   6        417.66        430.58         4.97 o                         
   5   2   6          0.08          2.67         1.43 o                         
   6   2   6         87.00         86.74         3.78 o                         
   7   2   6         63.50         57.78         3.58 o                         
   8   2   6         55.15         53.27         3.88 o                         
   9   2   6         14.52          0.75         3.35 o                         
 -11   3   6          7.35          9.08         4.07 o                         
 -10   3   6          8.16          6.39         2.55 o                         
  -9   3   6         41.57         43.16         3.79 o                         
  -8   3   6         54.04         69.07         7.39 o                         
  -7   3   6        234.09        225.85         6.28 o                         
  -6   3   6          2.55          1.16         1.60 o                         
  -5   3   6         28.98         30.67         2.04 o                         
  -4   3   6        569.22        570.55         8.26 o                         
  -3   3   6        660.87        627.63        12.49 o                         
  -2   3   6       1061.21       1187.12        12.64 o                         
  -1   3   6        255.83        205.93         4.40 o                         
   0   3   6         82.53        118.89         3.38 o                         
   1   3   6        125.57        156.55         4.12 o                         
   2   3   6       1771.07       1668.02        31.74 o                         
   3   3   6         38.71         36.02         1.96 o                         
   4   3   6        673.01        670.52         9.26 o                         
   5   3   6        261.06        239.21         7.14 o                         
   6   3   6        298.90        245.10         6.09 o                         
   7   3   6        116.06        125.61         5.09 o                         
   8   3   6          6.67          8.35         2.27 o                         
   9   3   6         10.95          6.86         4.85 o                         
 -11   4   6          4.18          1.31         5.21 o                         
 -10   4   6         16.49         15.65         3.34 o                         
  -9   4   6         79.07         84.19         4.83 o                         
  -8   4   6        559.25        576.41        13.66 o                         
  -7   4   6        419.60        437.32         8.61 o                         
  -6   4   6        417.57        468.98         9.35 o                         
  -5   4   6         37.56         41.99         3.29 o                         
  -4   4   6         63.76         81.83         3.03 o                         
  -3   4   6         28.86         19.58         1.90 o                         
  -2   4   6       1163.72       1364.62        19.07 o                         
  -1   4   6        129.63        163.71         4.99 o                         
   0   4   6        914.35        948.24        10.87 o                         
   1   4   6        333.92        361.53        16.27 o                         
   2   4   6         72.30         74.39         4.08 o                         
   3   4   6          0.40          1.30         1.41 o                         
   4   4   6         61.09         73.85         3.51 o                         
   5   4   6         89.00         94.56         7.28 o                         
   6   4   6          0.03         -2.49         2.49 o                         
   7   4   6        264.02        232.17         7.79 o                         
   8   4   6          3.06          1.90         2.26 o                         
   9   4   6         60.54         77.25         7.52 o                         
 -11   5   6          0.72         -4.21         6.12 o                         
 -10   5   6          8.39          5.51         2.74 o                         
  -9   5   6          0.04         -0.24         2.99 o                         
  -8   5   6          2.63          4.63         3.23 o                         
  -7   5   6         97.97         96.96         4.46 o                         
  -6   5   6        249.09        260.45         7.88 o                         
  -5   5   6        139.22        109.80         8.24 o                         
  -4   5   6         44.59         43.47         4.42 o                         
  -3   5   6       1325.84       1332.57        14.11 o                         
  -2   5   6         34.87         39.05         3.07 o                         
  -1   5   6        239.65        278.69         6.02 o                         
   0   5   6       2183.65       2307.96        18.20 o                         
   1   5   6        371.45        351.74         5.56 o                         
   2   5   6        140.42        131.78         4.79 o                         
   3   5   6          4.78          4.64         1.28 o                         
   4   5   6        239.80        220.32        14.96 o                         
   5   5   6        840.54        837.15        16.44 o                         
   6   5   6        377.87        392.48        12.03 o                         
   7   5   6          4.28          7.78         2.79 o                         
   8   5   6         67.03         69.85         4.95 o                         
   9   5   6         43.20         47.32         6.39 o                         
 -11   6   6          8.91          9.71         7.08 o                         
 -10   6   6          1.63         -3.22         3.22 o                         
  -9   6   6         61.71         58.62         4.51 o                         
  -8   6   6          2.19          3.41         2.18 o                         
  -7   6   6        229.86        251.12         7.71 o                         
  -6   6   6        114.76        110.68         8.32 o                         
  -5   6   6         26.58         15.25        10.41 o                         
  -4   6   6         73.37         71.42         5.80 o                         
  -3   6   6        108.01         79.27         3.48 o                         
  -2   6   6         10.52         10.08         2.52 o                         
  -1   6   6          0.71          2.42         1.37 o                         
   0   6   6       2142.25       2136.72        21.33 o                         
   1   6   6       2370.43       2533.57        18.41 o                         
   2   6   6         40.02         46.47         3.09 o                         
   3   6   6         17.02         27.37         3.60 o                         
   4   6   6        334.97        305.02         6.67 o                         
   5   6   6        650.90        623.54        14.99 o                         
   6   6   6         11.35          6.07         3.35 o                         
   7   6   6        210.86        218.30         8.82 o                         
   8   6   6         68.48         65.48         4.84 o                         
   9   6   6         47.81         46.66         4.61 o                         
 -11   7   6          0.57          2.53         6.20 o                         
 -10   7   6         78.75         72.11         5.48 o                         
  -9   7   6        105.11        103.87         5.93 o                         
  -8   7   6          4.87          9.59         3.20 o                         
  -7   7   6         63.66         74.57         9.28 o                         
  -6   7   6        961.65        994.40        22.90 o                         
  -5   7   6        326.64        328.53        12.98 o                         
  -4   7   6         11.21         19.33         3.38 o                         
  -3   7   6       1419.94       1263.75        24.90 o                         
  -2   7   6         39.23         57.50         2.19 o                         
  -1   7   6       1579.96       1598.58        16.49 o                         
   0   7   6         65.35         63.16         3.12 o                         
   1   7   6        182.39        200.31         6.74 o                         
   2   7   6        286.18        279.83         8.85 o                         
   3   7   6         49.12         52.43         7.27 o                         
   4   7   6        344.66        332.25        18.36 o                         
   5   7   6        624.06        592.56        20.13 o                         
   6   7   6          6.88          4.49         5.06 o                         
   7   7   6        273.27        247.07         9.40 o                         
   8   7   6         13.53         22.01         4.05 o                         
   9   7   6          9.26          3.86         3.49 o                         
 -10   8   6          4.36         13.49         3.87 o                         
  -9   8   6          1.36          5.14         3.56 o                         
  -8   8   6        230.53        253.87        10.66 o                         
  -7   8   6         89.54         98.39         5.98 o                         
  -6   8   6        296.83        266.07        12.97 o                         
  -5   8   6          1.19          3.42         5.38 o                         
  -4   8   6        366.46        367.87        13.53 o                         
  -3   8   6         18.43         16.81         3.05 o                         
  -2   8   6        499.46        475.05         5.84 o                         
  -1   8   6         59.97         85.09         3.48 o                         
   0   8   6        396.17        405.84         9.04 o                         
   1   8   6        207.52        226.31         6.96 o                         
   2   8   6          1.00          1.66         1.54 o                         
   3   8   6         78.18         78.50         6.40 o                         
   4   8   6        353.94        349.94        16.16 o                         
   5   8   6          5.27          9.93         5.84 o                         
   6   8   6         11.63         23.13         5.57 o                         
   7   8   6        110.56        106.67         7.72 o                         
   8   8   6        197.50        232.75        10.04 o                         
   9   8   6          0.37         -5.74         5.74 o                         
  -9   9   6        153.26        176.02         9.19 o                         
  -8   9   6         76.36         72.97         5.88 o                         
  -7   9   6         21.09         21.23         3.13 o                         
  -6   9   6         23.45         19.05         3.81 o                         
  -5   9   6          0.13          1.48         3.69 o                         
  -4   9   6          0.05          2.38         3.92 o                         
  -3   9   6         92.87         86.25         5.60 o                         
  -2   9   6        145.70        134.07         4.85 o                         
  -1   9   6        699.69        747.01        19.21 o                         
   0   9   6       1245.14       1242.31        25.35 o                         
   1   9   6          5.61         13.73         5.41 o                         
   2   9   6       1601.07       1615.24        22.07 o                         
   3   9   6        294.46        290.28        17.47 o                         
   4   9   6        233.79        259.39        17.09 o                         
   5   9   6          0.18         -0.02         3.60 o                         
   6   9   6        380.40        401.69        13.57 o                         
   7   9   6         60.45         64.65         4.79 o                         
   8   9   6         31.49         44.45         4.46 o                         
   9   9   6         15.69          8.82         4.56 o                         
  -9  10   6         23.64         36.40         6.40 o                         
  -8  10   6          6.00         12.70         3.79 o                         
  -7  10   6          6.36          6.65         4.30 o                         
  -6  10   6         33.23         25.32         4.08 o                         
  -5  10   6        179.75        145.13         9.54 o                         
  -4  10   6         51.04         63.73         6.55 o                         
  -3  10   6        121.21        109.38         6.44 o                         
  -2  10   6         77.78         62.29         3.59 o                         
  -1  10   6         66.21         67.68         5.18 o                         
   0  10   6         22.88         21.54         3.76 o                         
   1  10   6         57.47         54.74         5.38 o                         
   2  10   6         18.89         19.85         3.95 o                         
   3  10   6        140.86        130.84        12.55 o                         
   4  10   6         30.92         30.26         7.24 o                         
   5  10   6          3.57         -1.02         3.43 o                         
   6  10   6         33.79         42.37         5.32 o                         
   7  10   6         96.22         88.99         6.24 o                         
   8  10   6         68.60         55.32         4.55 o                         
   9  10   6         17.28         28.32         7.70 o                         
  -9  11   6          8.99         18.28         5.74 o                         
  -8  11   6          3.05          3.05         3.98 o                         
  -7  11   6         12.26         10.19         4.02 o                         
  -6  11   6          0.98         -0.47         3.28 o                         
  -5  11   6         11.77          9.90         4.00 o                         
  -4  11   6        105.83         82.97         6.02 o                         
  -3  11   6        408.09        392.91        12.10 o                         
  -2  11   6        217.68        210.84         8.72 o                         
  -1  11   6         27.50         42.79         4.80 o                         
   0  11   6          8.10          2.23         3.27 o                         
   1  11   6          0.81          2.44         4.71 o                         
   2  11   6         36.68         43.28         5.29 o                         
   3  11   6          6.62          3.14         4.10 o                         
   4  11   6         22.06         27.03         4.82 o                         
   5  11   6         23.07         22.32         5.80 o                         
   6  11   6         71.52         82.08         8.91 o                         
   7  11   6         11.62          9.64         3.03 o                         
   8  11   6          7.57          5.30         3.20 o                         
  -8  12   6          1.04          4.20         3.93 o                         
  -7  12   6         86.86         97.14         8.62 o                         
  -6  12   6        123.07        112.66         9.34 o                         
  -5  12   6         44.54         48.15         6.63 o                         
  -4  12   6         39.68         28.87         4.03 o                         
  -3  12   6         41.13         27.78         4.05 o                         
  -2  12   6         74.83         90.44         6.34 o                         
  -1  12   6        305.66        323.84        11.04 o                         
   0  12   6         31.59         21.62         3.86 o                         
   1  12   6          9.69          3.98         5.21 o                         
   2  12   6         66.06         79.74         6.26 o                         
   3  12   6         11.70         16.06         2.58 o                         
   4  12   6        162.67        164.61         9.88 o                         
   5  12   6         27.59         44.35         5.96 o                         
   6  12   6          0.76         -1.15         3.62 o                         
   7  12   6         10.66         14.81         4.05 o                         
   8  12   6         61.20         82.08        13.09 o                         
  -8  13   6          2.39          4.89         4.78 o                         
  -7  13   6         42.82         50.86         6.01 o                         
  -6  13   6         47.28         42.11         6.14 o                         
  -5  13   6         12.24         11.33         4.01 o                         
  -4  13   6          4.50         -1.51         3.46 o                         
  -3  13   6          0.01          2.50         3.34 o                         
  -2  13   6        350.26        338.22        14.06 o                         
  -1  13   6        415.76        411.41        12.72 o                         
   0  13   6         11.20          3.86         3.42 o                         
   1  13   6         19.34         10.29         4.83 o                         
   2  13   6        682.81        695.59        14.25 o                         
   3  13   6        120.13        132.14         6.63 o                         
   4  13   6         14.80         19.30         4.38 o                         
   5  13   6         32.38         29.96         8.59 o                         
   6  13   6         10.35          8.24         3.32 o                         
   7  13   6         41.79         38.25         8.67 o                         
   8  13   6         29.21         31.56         8.77 o                         
  -8  14   6         29.15         33.66        10.38 o                         
  -7  14   6         31.43         28.57         4.85 o                         
  -6  14   6          0.07          0.04         3.11 o                         
  -5  14   6          0.65         -1.29         3.23 o                         
  -4  14   6          4.04          5.95         3.56 o                         
  -3  14   6        142.07        132.53         8.29 o                         
  -2  14   6          5.39          7.08         3.32 o                         
  -1  14   6        265.28        249.74        10.53 o                         
   0  14   6         60.96         60.79         6.48 o                         
   1  14   6          2.87         -1.46         4.73 o                         
   2  14   6         22.18         24.13         7.13 o                         
   3  14   6         16.16         21.98         7.41 o                         
   4  14   6         35.36         48.73         8.89 o                         
   5  14   6         77.61         79.98        11.70 o                         
   6  14   6         17.05         21.16         5.69 o                         
  -7  15   6          0.01         -1.67         3.61 o                         
  -6  15   6         18.27         11.74         3.71 o                         
  -5  15   6          0.36         -1.04         4.01 o                         
  -4  15   6         14.89         14.19         3.83 o                         
  -3  15   6         16.61         17.95         4.29 o                         
  -2  15   6         24.47         27.58         4.54 o                         
  -1  15   6         48.33         32.91         6.47 o                         
   0  15   6         18.33         21.33         4.87 o                         
   1  15   6         74.60         91.26         8.01 o                         
   2  15   6         11.24         19.51         4.65 o                         
   3  15   6         45.51         52.29        10.00 o                         
   4  15   6         52.44         52.86         9.40 o                         
   5  15   6          1.07         14.50         5.62 o                         
  -7  16   6          1.41         -4.11         8.43 o                         
  -6  16   6         96.21         88.22         7.71 o                         
  -5  16   6          0.10         -0.57         3.32 o                         
  -4  16   6         76.83         88.82         7.43 o                         
  -3  16   6         19.32         16.45         4.06 o                         
  -2  16   6         62.64         57.49         6.26 o                         
  -1  16   6        138.98        137.23         8.70 o                         
   0  16   6        319.39        367.36        15.74 o                         
   1  16   6         10.24         15.56         4.92 o                         
   2  16   6          0.03          1.26         5.25 o                         
   3  16   6        121.18        122.23        13.97 o                         
   4  16   6          6.49         12.16         6.13 o                         
   5  16   6          5.86         18.70         5.90 o                         
  -6  17   6         11.12         -2.83         7.91 o                         
  -5  17   6          0.36         -1.12         3.60 o                         
  -4  17   6          0.00          2.87         3.42 o                         
  -3  17   6         45.47         52.43         6.22 o                         
  -2  17   6         23.28         29.06         5.45 o                         
  -1  17   6        396.43        401.72        14.65 o                         
   0  17   6          8.65         20.66         4.86 o                         
   1  17   6         13.34         11.04         6.17 o                         
   2  17   6         45.69         35.83         8.57 o                         
   3  17   6          3.52          1.90         5.48 o                         
   4  17   6          1.02          4.03         5.32 o                         
  -6  18   6          0.98         -5.59         7.68 o                         
  -5  18   6         12.18         -4.18         7.29 o                         
  -4  18   6         10.17          3.59         3.70 o                         
  -3  18   6         16.52         14.74         3.53 o                         
  -2  18   6          5.76          8.34         3.46 o                         
  -1  18   6          9.96         17.81         4.86 o                         
   0  18   6         46.86         62.51         6.67 o                         
   1  18   6         29.16         25.91         7.67 o                         
   2  18   6          0.00         -7.50         7.50 o                         
   3  18   6          0.18         -2.12         5.69 o                         
   4  18   6         20.02         13.55         6.53 o                         
  -5  19   6         54.37         49.37        10.20 o                         
  -3  19   6          1.95          5.60         5.02 o                         
  -2  19   6         48.79         69.37         7.38 o                         
  -1  19   6         28.94         35.06         5.78 o                         
   0  19   6          6.20         23.40         5.37 o                         
   1  19   6         17.71         17.35         8.61 o                         
   2  19   6          1.12          0.90         5.40 o                         
   3  19   6          6.08          3.08         5.45 o                         
  -1  20   6         26.80         39.83        10.45 o                         
   0  20   6         59.16         64.03         9.04 o                         
   1  20   6          4.38          1.02         5.65 o                         
   2  20   6          9.30          1.75         5.46 o                         
 -10   0   7         38.24         32.13         4.94 o                         
  -8   0   7        383.74        393.60        13.32 o                         
  -6   0   7         52.28         51.05         3.96 o                         
  -4   0   7        619.65        600.82        11.64 o                         
  -2   0   7       6808.05       6511.48        40.63 o                         
   0   0   7       4331.85       4397.07        57.55 o                         
   2   0   7         94.91        122.69         5.35 o                         
   4   0   7        168.25        179.95         5.96 o                         
   6   0   7       1111.98        997.49        17.19 o                         
   8   0   7        180.41        202.45        13.13 o                         
 -11   1   7         14.60         14.19         5.15 o                         
 -10   1   7         23.21         20.01         2.88 o                         
  -9   1   7         10.93         12.34         3.49 o                         
  -8   1   7         12.05         16.62         3.50 o                         
  -7   1   7          2.75          2.33         2.19 o                         
  -6   1   7         78.08         79.93         3.62 o                         
  -5   1   7          2.36          4.78         1.43 o                         
  -4   1   7         74.17         73.02         2.97 o                         
  -3   1   7         93.65         89.79         3.07 o                         
  -2   1   7        543.15        553.57         7.29 o                         
  -1   1   7        384.49        350.02         5.04 o                         
   0   1   7          0.05          3.45         1.38 o                         
   1   1   7        995.04       1067.93         8.70 o                         
   2   1   7        993.88        964.43        11.02 o                         
   3   1   7         84.77         82.48         3.41 o                         
   4   1   7        406.18        416.14         7.05 o                         
   5   1   7         79.09         81.46         3.07 o                         
   6   1   7         15.54         15.29         2.06 o                         
   7   1   7         78.24         67.99         4.78 o                         
   8   1   7        255.99        260.07        10.53 o                         
   9   1   7        127.23        124.62         7.98 o                         
 -11   2   7          6.17          4.60         4.47 o                         
 -10   2   7         38.53         48.24         4.28 o                         
  -9   2   7        102.27        115.09         7.76 o                         
  -8   2   7        144.41        163.48         7.73 o                         
  -7   2   7         81.95         89.82         4.96 o                         
  -6   2   7         63.04         52.04         2.96 o                         
  -5   2   7        175.34        157.49         4.63 o                         
  -4   2   7        220.32        264.43         5.37 o                         
  -3   2   7        528.45        605.50         7.87 o                         
  -2   2   7         12.74         16.32         1.46 o                         
  -1   2   7         13.18         15.37         1.18 o                         
   0   2   7        254.89        264.09         4.32 o                         
   1   2   7        486.62        433.72         5.22 o                         
   2   2   7         34.13         33.42         2.88 o                         
   3   2   7          0.65          1.43         1.10 o                         
   4   2   7          2.21          1.20         1.50 o                         
   5   2   7         62.45         76.33         2.96 o                         
   6   2   7        273.52        253.61         6.27 o                         
   7   2   7        187.14        198.62         7.89 o                         
   8   2   7         48.71         75.89         9.06 o                         
   9   2   7          7.21          8.23         3.19 o                         
 -11   3   7          2.08          3.17         5.37 o                         
 -10   3   7        225.67        256.04         8.50 o                         
  -9   3   7         28.62         35.32         4.76 o                         
  -8   3   7         28.96         27.47         3.60 o                         
  -7   3   7         76.18         73.50         4.63 o                         
  -6   3   7        135.98        147.26         6.01 o                         
  -5   3   7        327.97        379.44         6.85 o                         
  -4   3   7        495.98        506.82         8.14 o                         
  -3   3   7        463.80        531.01         7.42 o                         
  -2   3   7       1415.75       1353.77        13.01 o                         
  -1   3   7         74.48        103.43         4.73 o                         
   0   3   7        207.93        180.60         4.34 o                         
   1   3   7        435.18        445.70         7.91 o                         
   2   3   7       2061.68       1654.47       313.76 o                         
   3   3   7        112.59         93.03         3.44 o                         
   4   3   7        960.34        891.56         8.51 o                         
   5   3   7         22.28         25.37         2.79 o                         
   6   3   7        112.87        109.69         4.31 o                         
   7   3   7         29.13         34.95         3.99 o                         
   8   3   7        448.67        464.83        12.33 o                         
   9   3   7          0.72         -1.89         4.09 o                         
 -11   4   7          1.95          7.41         5.92 o                         
 -10   4   7          1.44         15.20         3.80 o                         
  -9   4   7          0.36          7.22         3.58 o                         
  -8   4   7         25.15         29.12         3.21 o                         
  -7   4   7         76.96         74.59         4.89 o                         
  -6   4   7        139.04        140.40         6.01 o                         
  -5   4   7       1156.84       1077.89        30.12 o                         
  -4   4   7        877.24        926.64        10.78 o                         
  -3   4   7         35.16         35.60         2.24 o                         
  -2   4   7        403.26        397.58        10.65 o                         
  -1   4   7        805.18        789.73        16.04 o                         
   0   4   7        163.90        149.27         6.02 o                         
   1   4   7         39.06         41.33         3.74 o                         
   2   4   7        210.68        243.49        14.19 o                         
   3   4   7       1288.48       1274.88        14.17 o                         
   4   4   7          0.25          7.66         3.08 o                         
   5   4   7         20.05         11.71         6.63 o                         
   6   4   7          8.42          3.31         3.86 o                         
   7   4   7        227.66        247.89         8.32 o                         
   8   4   7          0.04          0.85         2.81 o                         
   9   4   7         45.88         44.22        10.49 o                         
 -11   5   7          1.65         -2.34         5.41 o                         
 -10   5   7        105.82        117.36         6.81 o                         
  -9   5   7         67.25         77.15         7.30 o                         
  -8   5   7         86.52         81.67         5.89 o                         
  -7   5   7         37.65         36.84         4.08 o                         
  -6   5   7         25.62         27.24         3.24 o                         
  -5   5   7         43.52         39.25         3.29 o                         
  -4   5   7        261.02        300.80         9.35 o                         
  -3   5   7         27.30         20.04         2.15 o                         
  -2   5   7       2504.38       2600.97        28.08 o                         
  -1   5   7          0.48         -0.87         1.41 o                         
   0   5   7         75.43         83.88         3.78 o                         
   1   5   7        155.29        165.75         6.28 o                         
   2   5   7         37.00         29.71         1.86 o                         
   3   5   7        156.34        169.29        13.13 o                         
   4   5   7       3900.95       3736.73        61.71 o                         
   5   5   7          4.95         11.61         8.26 o                         
   6   5   7        331.01        323.11        14.75 o                         
   7   5   7         22.01         26.62         3.69 o                         
   8   5   7          8.87          6.24         3.21 o                         
   9   5   7          3.15          2.36         3.99 o                         
 -10   6   7         24.56         25.01         6.01 o                         
  -9   6   7        235.34        250.22        13.35 o                         
  -8   6   7         36.11         35.73         4.45 o                         
  -7   6   7        261.80        312.28        11.31 o                         
  -6   6   7         37.44         37.28         5.49 o                         
  -5   6   7          0.51         -0.57         2.78 o                         
  -4   6   7        443.47        447.34        15.95 o                         
  -3   6   7          2.94          1.20         1.53 o                         
  -2   6   7         22.06         27.77         3.43 o                         
  -1   6   7          7.60         12.62         1.82 o                         
   0   6   7          3.44          2.88         2.22 o                         
   1   6   7          8.69         11.65         1.73 o                         
   2   6   7         94.93        107.97         5.39 o                         
   3   6   7       1923.75       1802.99        16.42 o                         
   4   6   7         75.68         90.63        11.53 o                         
   5   6   7         47.58         47.36        20.04 o                         
   6   6   7        100.11        103.58        11.31 o                         
   7   6   7         17.95         19.09         3.59 o                         
   8   6   7          4.52          6.96         3.10 o                         
   9   6   7         13.40          9.01         4.22 o                         
 -10   7   7          2.52         -3.33         4.33 o                         
  -9   7   7         16.38         21.37         4.36 o                         
  -8   7   7         31.74         30.39         4.65 o                         
  -7   7   7        613.31        593.95        13.54 o                         
  -6   7   7        123.02        117.08         6.72 o                         
  -5   7   7        224.44        233.78        11.18 o                         
  -4   7   7        605.86        661.74        17.73 o                         
  -3   7   7        393.77        395.84        20.31 o                         
  -2   7   7        542.07        524.30         9.55 o                         
  -1   7   7        163.97        175.84         4.42 o                         
   0   7   7         10.46         21.76         2.17 o                         
   1   7   7        480.95        456.88         7.84 o                         
   2   7   7          0.13          2.38         1.86 o                         
   3   7   7         84.09         74.40         3.85 o                         
   4   7   7        194.39        185.92        10.63 o                         
   5   7   7         44.53         42.61         7.93 o                         
   6   7   7        114.72        102.10         9.42 o                         
   7   7   7          0.02          2.84         5.14 o                         
   8   7   7         76.27         98.08         6.90 o                         
   9   7   7          0.00          1.26         4.31 o                         
  -9   8   7          0.06          1.61         3.38 o                         
  -8   8   7         19.41         29.21         4.81 o                         
  -7   8   7          6.44          4.58         3.68 o                         
  -6   8   7        122.38        118.59         6.94 o                         
  -5   8   7         94.96         84.76         9.23 o                         
  -4   8   7       3871.67       3978.86        40.39 o                         
  -3   8   7        258.59        256.80         8.36 o                         
  -2   8   7         64.73         70.61         2.63 o                         
  -1   8   7        190.47        215.59         4.89 o                         
   0   8   7        234.54        219.19         9.23 o                         
   1   8   7        646.89        650.80        12.03 o                         
   2   8   7        361.09        317.59         8.53 o                         
   3   8   7         86.71         98.59         4.86 o                         
   4   8   7        837.06        827.01        31.62 o                         
   5   8   7         54.91         50.39         8.08 o                         
   6   8   7         77.96         89.46         8.67 o                         
   7   8   7         21.08         15.07         5.47 o                         
   8   8   7          5.16         12.78         3.93 o                         
   9   8   7          7.26         10.36         4.70 o                         
  -9   9   7         26.81         24.78         5.07 o                         
  -8   9   7          1.92          5.76         5.29 o                         
  -7   9   7         30.47         29.87         4.10 o                         
  -6   9   7         14.36          5.81         3.55 o                         
  -5   9   7        436.27        443.81        22.92 o                         
  -4   9   7         84.96        117.52         9.19 o                         
  -3   9   7         98.82         96.10         6.55 o                         
  -2   9   7        314.98        297.04         5.11 o                         
  -1   9   7         91.42         81.20         5.05 o                         
   0   9   7        272.57        286.70        10.56 o                         
   1   9   7       1704.70       1586.59        20.57 o                         
   2   9   7         43.04         47.53         3.79 o                         
   3   9   7        113.71        100.86         6.76 o                         
   4   9   7         54.94         63.48        10.62 o                         
   5   9   7         12.61          6.75         5.35 o                         
   6   9   7         80.22        102.48         7.81 o                         
   7   9   7         52.23         57.73         6.15 o                         
   8   9   7          0.04          0.30         2.78 o                         
   9   9   7         60.13         61.63         8.48 o                         
  -9  10   7          0.38          0.00         4.26 o                         
  -8  10   7        125.87        153.73        11.93 o                         
  -7  10   7          0.00         -0.75         3.15 o                         
  -6  10   7        264.21        263.69        16.30 o                         
  -5  10   7          2.43          1.31         3.34 o                         
  -4  10   7         92.49         86.84        11.78 o                         
  -3  10   7         16.46         12.68         2.91 o                         
  -2  10   7         87.85         90.83         5.92 o                         
  -1  10   7        362.78        390.47        11.34 o                         
   0  10   7        324.37        300.32         9.89 o                         
   1  10   7        392.79        432.42        10.08 o                         
   2  10   7         45.81         44.38         3.31 o                         
   3  10   7        738.12        759.45        34.59 o                         
   4  10   7        267.04        241.88        17.98 o                         
   5  10   7          1.26          3.63         5.13 o                         
   6  10   7        107.95        120.68         8.24 o                         
   7  10   7         20.88         31.04         5.17 o                         
   8  10   7         16.87          9.53         3.28 o                         
  -9  11   7          0.55          9.49         6.93 o                         
  -8  11   7         66.76         54.05         6.59 o                         
  -7  11   7          6.96         12.10         4.91 o                         
  -6  11   7        173.80        158.17        10.90 o                         
  -5  11   7        124.45        122.35         9.48 o                         
  -4  11   7          5.28          3.05         3.12 o                         
  -3  11   7         16.73         14.16         3.33 o                         
  -2  11   7          3.86          4.18         2.89 o                         
  -1  11   7        139.46        126.90         7.72 o                         
   0  11   7        921.85        943.64        27.63 o                         
   1  11   7        227.48        251.39        10.30 o                         
   2  11   7         15.01         20.06         3.78 o                         
   3  11   7        229.32        210.43         9.54 o                         
   4  11   7        140.22        117.63        12.66 o                         
   5  11   7         30.59         33.68         5.43 o                         
   6  11   7          1.22          0.73         3.46 o                         
   7  11   7         31.70         44.91         6.00 o                         
   8  11   7         67.86         76.03         7.19 o                         
  -9  12   7         56.16         32.27        10.00 o                         
  -8  12   7         13.03         20.91         5.14 o                         
  -7  12   7         14.60         10.92        18.17 o                         
  -6  12   7          4.76         -0.92         4.00 o                         
  -5  12   7         92.28         93.00         8.44 o                         
  -4  12   7          9.59         -3.68         3.68 o                         
  -3  12   7          0.01         -2.81         3.17 o                         
  -2  12   7        245.11        225.29         9.58 o                         
  -1  12   7        490.90        531.36        14.07 o                         
   0  12   7          2.38          4.12         3.07 o                         
   1  12   7          1.79          6.59         2.90 o                         
   2  12   7         52.56         44.79         8.71 o                         
   3  12   7          1.92         -5.31         6.30 o                         
   4  12   7          0.05         -2.10         3.68 o                         
   5  12   7         54.03         48.84         6.54 o                         
   6  12   7         40.82         42.41         6.83 o                         
   7  12   7        154.59        154.77        11.58 o                         
  -8  13   7         26.93         17.69         6.18 o                         
  -7  13   7         20.12         17.33         5.91 o                         
  -6  13   7          0.10         -1.25         3.97 o                         
  -5  13   7         11.71          8.27         3.80 o                         
  -4  13   7        153.65        126.35         7.91 o                         
  -3  13   7        196.05        178.81         9.96 o                         
  -2  13   7          7.34          6.66         3.41 o                         
  -1  13   7         32.09         29.41         4.31 o                         
   0  13   7         57.33         62.38         5.43 o                         
   1  13   7        162.45        177.73         7.82 o                         
   2  13   7         63.37         71.49         6.79 o                         
   3  13   7         36.61         25.86         7.27 o                         
   4  13   7         18.60         14.79         4.19 o                         
   5  13   7          9.29          9.25         4.10 o                         
   6  13   7         25.44         24.49         4.64 o                         
   7  13   7          9.93          2.47         3.72 o                         
  -7  14   7         35.25         32.45         5.32 o                         
  -6  14   7         30.57         35.65         6.74 o                         
  -5  14   7          7.05         10.72         5.75 o                         
  -4  14   7          0.26         -3.89         3.89 o                         
  -3  14   7          2.94          8.92         3.65 o                         
  -2  14   7          6.80          7.71         3.53 o                         
  -1  14   7          1.42          1.72         3.33 o                         
   0  14   7        105.56        105.33         8.49 o                         
   1  14   7          4.58          7.80         3.09 o                         
   2  14   7         80.85        104.75         8.20 o                         
   3  14   7        116.23        131.87        14.06 o                         
   4  14   7         30.25         35.96         9.07 o                         
   5  14   7         12.45         19.29         7.60 o                         
   6  14   7         27.87         23.92         6.18 o                         
  -7  15   7         34.27         18.30         8.37 o                         
  -6  15   7          2.02         -1.36         4.05 o                         
  -5  15   7          0.81         -1.67         4.09 o                         
  -4  15   7          4.83          2.86         5.23 o                         
  -3  15   7        173.27        192.22        10.20 o                         
  -2  15   7        261.03        245.82        15.37 o                         
  -1  15   7        150.81        140.26         8.41 o                         
   0  15   7         26.99         35.25         4.98 o                         
   1  15   7        209.79        220.97        11.85 o                         
   2  15   7        127.45        129.11         9.25 o                         
   3  15   7         16.32         29.74         8.70 o                         
   4  15   7         69.34         94.96        12.75 o                         
   5  15   7        212.61        238.86        19.60 o                         
   6  15   7         49.15         37.23         8.90 o                         
  -6  16   7         19.82         20.11         6.18 o                         
  -5  16   7         12.48         14.48         5.27 o                         
  -4  16   7        102.28        103.38         8.06 o                         
  -3  16   7         61.33         61.59         6.59 o                         
  -2  16   7         58.46         57.21         6.28 o                         
  -1  16   7          6.58         11.56         4.13 o                         
   0  16   7         22.43         21.51         5.02 o                         
   1  16   7         18.36         23.52         9.99 o                         
   2  16   7         12.78          4.38         5.33 o                         
   3  16   7        187.13        168.60        16.66 o                         
   4  16   7        101.31         90.44        13.00 o                         
   5  16   7         62.50         65.27        11.30 o                         
  -6  17   7         22.06         22.64         8.95 o                         
  -5  17   7         54.30         47.84         7.36 o                         
  -4  17   7          9.11          8.72         4.47 o                         
  -3  17   7         70.13         86.81         7.61 o                         
  -2  17   7         45.01         39.29         5.46 o                         
  -1  17   7         73.43         72.89         6.96 o                         
   0  17   7         19.94         25.14         4.98 o                         
   1  17   7         36.55         32.00         5.85 o                         
   2  17   7          0.84         -1.18         6.48 o                         
   3  17   7         22.13         25.01         8.06 o                         
   4  17   7          4.11          3.52         5.66 o                         
  -5  18   7          7.46         10.22         7.26 o                         
  -4  18   7         95.80         84.12        12.95 o                         
  -3  18   7         13.56          6.20         4.25 o                         
  -2  18   7          3.36         10.48         4.25 o                         
  -1  18   7         95.43        110.72         8.61 o                         
   0  18   7         13.48         20.41         5.46 o                         
   1  18   7         22.27         27.66         9.03 o                         
   2  18   7          2.45         -3.97         6.92 o                         
   3  18   7         32.80         54.82        10.76 o                         
   4  18   7         50.54         59.29        11.24 o                         
  -5  19   7         67.97         57.39        10.58 o                         
  -3  19   7          0.10          9.01         7.78 o                         
  -2  19   7          1.51         13.11         7.78 o                         
  -1  19   7         33.27         38.29        10.77 o                         
   0  19   7         58.99         70.96         8.51 o                         
   1  19   7        121.93        137.45        11.23 o                         
   2  19   7          0.84          0.26         6.23 o                         
   3  19   7          1.91         -1.43         5.96 o                         
  -1  20   7         63.23         65.59        12.33 o                         
   0  20   7          0.69         14.73         8.14 o                         
   1  20   7         22.57         43.63        10.31 o                         
 -10   0   8         40.67         34.83         6.55 o                         
  -8   0   8        470.20        454.38        24.99 o                         
  -6   0   8        223.61        208.99         7.85 o                         
  -4   0   8          0.75          3.02         2.83 o                         
  -2   0   8          3.31          3.73         2.13 o                         
   0   0   8        355.65        316.21        16.88 o                         
   2   0   8        104.77         96.64         8.93 o                         
   4   0   8        892.68        809.89        12.03 o                         
   6   0   8         12.45         13.12         3.46 o                         
   8   0   8         90.54         87.56         9.46 o                         
 -11   1   8          0.03         -5.60         5.70 o                         
 -10   1   8          1.57         -3.74         3.74 o                         
  -9   1   8        104.13         93.02         7.50 o                         
  -8   1   8         70.38         65.50         7.47 o                         
  -7   1   8         68.55         50.86         3.67 o                         
  -6   1   8          6.42          3.20         1.69 o                         
  -5   1   8        117.22        111.13         3.86 o                         
  -4   1   8         48.35         56.44         2.79 o                         
  -3   1   8        350.32        335.21         7.84 o                         
  -2   1   8         46.71         53.34         2.29 o                         
  -1   1   8        186.90        144.35         3.62 o                         
   0   1   8        363.36        364.86         7.35 o                         
   1   1   8         17.69         12.22         1.50 o                         
   2   1   8        657.50        655.24        10.31 o                         
   3   1   8        594.61        516.31        14.92 o                         
   4   1   8        102.59         96.20         4.48 o                         
   5   1   8         13.81         13.96         2.06 o                         
   6   1   8         92.18         95.25         5.52 o                         
   7   1   8        263.12        264.89        11.45 o                         
   8   1   8         59.45         61.16         6.91 o                         
 -10   2   8         12.71          8.26         3.41 o                         
  -9   2   8         36.74         34.26         6.72 o                         
  -8   2   8          8.44         11.22         4.41 o                         
  -7   2   8         48.51         48.81         3.89 o                         
  -6   2   8         32.57         29.24         2.44 o                         
  -5   2   8        119.99        129.63         4.43 o                         
  -4   2   8        245.19        219.79         5.21 o                         
  -3   2   8       1028.55       1064.31        17.46 o                         
  -2   2   8         29.22         37.44         2.47 o                         
  -1   2   8       1039.22       1008.61         9.60 o                         
   0   2   8        481.59        484.56         7.79 o                         
   1   2   8         69.30         51.50         2.15 o                         
   2   2   8        194.99        210.78         6.10 o                         
   3   2   8          3.62          0.69         2.57 o                         
   4   2   8          1.90          1.08         1.58 o                         
   5   2   8       1041.43        992.77        13.52 o                         
   6   2   8         64.08         68.88         5.95 o                         
   7   2   8        248.59        248.47        11.15 o                         
   8   2   8        199.70        222.82        10.03 o                         
 -10   3   8         10.64         13.33         4.68 o                         
  -9   3   8         99.70        111.17        10.36 o                         
  -8   3   8        279.16        278.85         9.18 o                         
  -7   3   8        360.51        352.19         9.95 o                         
  -6   3   8         61.37         61.61         3.16 o                         
  -5   3   8          0.25          0.73         1.36 o                         
  -4   3   8          8.94          8.77         1.65 o                         
  -3   3   8        599.69        616.36         8.54 o                         
  -2   3   8         78.37         82.13         3.18 o                         
  -1   3   8        135.49        121.12         3.91 o                         
   0   3   8       1933.27       2148.80        14.70 o                         
   1   3   8         39.94         47.93         2.40 o                         
   2   3   8        115.53        114.60         4.97 o                         
   3   3   8         47.55         42.21         3.71 o                         
   4   3   8        242.99        225.57         5.27 o                         
   5   3   8          4.44          8.60         2.43 o                         
   6   3   8         17.43         26.79         4.27 o                         
   7   3   8         34.61         38.66         5.25 o                         
   8   3   8         38.98         32.34         5.45 o                         
 -10   4   8          9.43          5.06         4.85 o                         
  -9   4   8        125.53        148.83        11.75 o                         
  -8   4   8         10.76         19.78         3.52 o                         
  -7   4   8        332.88        346.37        10.08 o                         
  -6   4   8          1.84          2.52         2.27 o                         
  -5   4   8        933.51        920.95        20.62 o                         
  -4   4   8          0.06          3.34         1.94 o                         
  -3   4   8          3.47          0.01         1.64 o                         
  -2   4   8        445.83        447.30         8.81 o                         
  -1   4   8        768.59        750.22        10.65 o                         
   0   4   8         85.36         88.93         5.96 o                         
   1   4   8        607.06        620.16         7.97 o                         
   2   4   8         76.04         74.90         7.58 o                         
   3   4   8        111.58         92.77         3.27 o                         
   4   4   8        290.54        298.47         6.51 o                         
   5   4   8         68.40         61.92         5.51 o                         
   6   4   8          0.69          3.83         2.95 o                         
   7   4   8          6.56          2.88         3.60 o                         
   8   4   8         86.17         97.41         7.00 o                         
 -10   5   8          1.03          4.91         4.37 o                         
  -9   5   8         58.84         63.18         8.39 o                         
  -8   5   8        575.04        599.43        13.95 o                         
  -7   5   8        124.26        134.20         6.65 o                         
  -6   5   8         63.03         67.98         8.24 o                         
  -5   5   8         49.50         52.83         5.02 o                         
  -4   5   8        127.47        115.19         3.85 o                         
  -3   5   8        406.57        375.41         7.17 o                         
  -2   5   8         13.10         21.67         5.84 o                         
  -1   5   8        178.12        207.70         9.10 o                         
   0   5   8       1968.86       2058.80        27.85 o                         
   1   5   8          0.12          4.91         1.67 o                         
   2   5   8          0.27          2.56         0.91 o                         
   3   5   8         13.69          9.95         4.17 o                         
   4   5   8        206.09        180.61        14.93 o                         
   5   5   8        112.99        131.34         9.61 o                         
   6   5   8         26.39         24.42         4.20 o                         
   7   5   8          3.20          1.34         3.33 o                         
   8   5   8         15.83         15.05         3.93 o                         
   9   5   8          0.25         -8.14         8.14 o                         
 -10   6   8          9.10         -5.16         9.07 o                         
  -9   6   8          1.55         -5.39         6.92 o                         
  -8   6   8         74.59         92.16         7.37 o                         
  -7   6   8        368.26        365.33        10.74 o                         
  -6   6   8         17.42         10.51         3.43 o                         
  -5   6   8        289.69        314.15         9.16 o                         
  -4   6   8         31.13         25.31         2.76 o                         
  -3   6   8          5.25          8.99         3.14 o                         
  -2   6   8          0.16         -3.19         4.30 o                         
  -1   6   8        123.84        115.69         4.95 o                         
   0   6   8         84.60         93.18         6.79 o                         
   1   6   8       2033.74       2036.49        22.09 o                         
   2   6   8        266.12        261.16         6.89 o                         
   3   6   8        754.84        788.97        20.70 o                         
   4   6   8          1.99          2.53         5.29 o                         
   5   6   8         99.32         72.52        10.23 o                         
   6   6   8         36.19         34.29         6.29 o                         
   7   6   8         36.43         32.92         4.11 o                         
   8   6   8         49.91         52.09         8.95 o                         
  -9   7   8         31.07         27.33         4.94 o                         
  -8   7   8         53.96         54.61         5.77 o                         
  -7   7   8         13.44         17.65         3.29 o                         
  -6   7   8          1.73         -2.03         2.45 o                         
  -5   7   8         36.13         32.35         4.16 o                         
  -4   7   8        375.09        384.40        20.63 o                         
  -3   7   8        115.60        115.31         5.60 o                         
  -2   7   8         96.36         96.34         6.93 o                         
  -1   7   8        119.51        101.00         3.52 o                         
   0   7   8        159.55        149.84         4.47 o                         
   1   7   8         18.28         26.46         2.35 o                         
   2   7   8          1.87          2.02         3.13 o                         
   3   7   8         86.50         96.78        15.46 o                         
   4   7   8        560.94        555.85        20.25 o                         
   5   7   8        140.80        114.45        12.78 o                         
   6   7   8         13.39         17.10         4.77 o                         
   7   7   8         34.06         27.66         4.21 o                         
   8   7   8        149.09        163.00         8.96 o                         
  -9   8   8         25.05         33.62         5.97 o                         
  -8   8   8         81.99         88.47         7.28 o                         
  -7   8   8         49.52         48.96         4.59 o                         
  -6   8   8         10.56          7.62         2.97 o                         
  -5   8   8         85.01         82.39        16.50 o                         
  -4   8   8         41.93         76.64         8.56 o                         
  -3   8   8        253.67        246.50        11.28 o                         
  -2   8   8          6.08          5.31         3.25 o                         
  -1   8   8         79.72         80.00         3.29 o                         
   0   8   8          0.59          0.09         1.93 o                         
   1   8   8         94.90         74.01         4.03 o                         
   2   8   8          8.73          5.95         1.96 o                         
   3   8   8          6.90          6.40         8.11 o                         
   4   8   8        128.28        135.64         9.58 o                         
   5   8   8          3.38          3.72         7.28 o                         
   6   8   8        102.07        105.51         7.96 o                         
   7   8   8         55.61         60.97         7.59 o                         
   8   8   8        124.27        141.91        10.15 o                         
  -9   9   8        116.48        113.93         8.80 o                         
  -8   9   8         91.28         86.31         7.40 o                         
  -7   9   8         13.04         12.62         3.44 o                         
  -6   9   8         30.45         35.46         4.85 o                         
  -5   9   8        314.18        330.84        27.61 o                         
  -4   9   8        758.12        685.87        19.85 o                         
  -3   9   8          0.34         -2.50         3.58 o                         
  -2   9   8        171.10        168.29         5.51 o                         
  -1   9   8        820.26        792.17        18.21 o                         
   0   9   8        126.09        118.72         5.16 o                         
   1   9   8         36.55         37.84         2.55 o                         
   2   9   8        110.16        126.02         5.89 o                         
   3   9   8        687.90        741.90        21.21 o                         
   4   9   8          0.47          1.74        13.38 o                         
   5   9   8         11.09         10.38         5.38 o                         
   6   9   8         65.21         69.93         6.86 o                         
   7   9   8         44.17         53.46         6.28 o                         
   8   9   8         30.08         34.43         5.80 o                         
  -9  10   8          0.35          3.38         6.18 o                         
  -8  10   8         57.92         64.18         6.77 o                         
  -7  10   8          0.14          0.15         3.92 o                         
  -6  10   8          3.64          9.68         5.78 o                         
  -5  10   8         33.60         42.84        22.42 o                         
  -4  10   8        315.66        360.11        15.02 o                         
  -3  10   8         44.73         41.10         4.69 o                         
  -2  10   8        850.50        892.43        18.00 o                         
  -1  10   8         89.80         83.04         4.38 o                         
   0  10   8          1.46         -0.04         2.34 o                         
   1  10   8          0.73          0.23         1.92 o                         
   2  10   8         10.30         13.77         2.77 o                         
   3  10   8        335.09        343.28        14.49 o                         
   4  10   8         59.99         58.04         9.99 o                         
   5  10   8         40.17         41.05         8.95 o                         
   6  10   8        148.47        172.45        10.01 o                         
   7  10   8          8.76         11.45         4.69 o                         
   8  10   8          3.35         12.18         4.47 o                         
  -9  11   8          5.53          8.29         7.27 o                         
  -8  11   8         26.02         32.78         9.52 o                         
  -7  11   8          2.47          3.43         3.96 o                         
  -6  11   8          0.07          4.31        10.77 o                         
  -5  11   8        255.38        252.70        13.34 o                         
  -4  11   8        160.78        155.36        10.41 o                         
  -3  11   8        702.24        653.55        16.32 o                         
  -2  11   8         49.43         52.96         5.01 o                         
  -1  11   8          2.79          5.77         2.85 o                         
   0  11   8         29.82         31.80         4.07 o                         
   1  11   8          8.75          7.43         3.18 o                         
   2  11   8         29.19         25.66         3.99 o                         
   3  11   8        225.55        219.31        17.65 o                         
   4  11   8        100.20        101.38        12.84 o                         
   5  11   8         15.84         22.04         5.13 o                         
   6  11   8         26.31         27.57         5.74 o                         
   7  11   8         12.43         15.67         5.57 o                         
   8  11   8         12.59         13.61         7.89 o                         
  -8  12   8         17.95         20.14         7.77 o                         
  -7  12   8          1.37          5.77         5.83 o                         
  -6  12   8          7.74          5.33         5.23 o                         
  -5  12   8         43.77         36.48         5.94 o                         
  -4  12   8         26.18         26.67        12.58 o                         
  -3  12   8         40.35         31.55         4.50 o                         
  -2  12   8          7.43          4.10         3.53 o                         
  -1  12   8         21.16         13.24         3.07 o                         
   0  12   8        264.13        231.11         9.53 o                         
   1  12   8         32.59         29.25         5.25 o                         
   2  12   8          0.00          0.75         5.14 o                         
   3  12   8         29.21         28.02         7.72 o                         
   4  12   8         38.72         38.44         9.03 o                         
   5  12   8        326.74        325.96        48.52 o                         
   6  12   8          0.07         -4.57         4.57 o                         
   7  12   8          9.44         15.97         5.60 o                         
  -8  13   8         13.24          0.43         5.38 o                         
  -7  13   8         32.52         15.25         7.66 o                         
  -6  13   8          1.12         -4.19         4.19 o                         
  -5  13   8          0.88         -4.73         4.73 o                         
  -4  13   8         16.85          9.68         3.69 o                         
  -3  13   8         32.62         23.22         4.61 o                         
  -2  13   8         73.02         77.83         6.50 o                         
  -1  13   8         27.16         24.84         3.97 o                         
   0  13   8         93.50        108.52         7.11 o                         
   1  13   8          6.52          5.62         3.44 o                         
   2  13   8          0.01          4.35         3.23 o                         
   3  13   8          0.55          2.92         4.60 o                         
   4  13   8         64.39         64.11        10.58 o                         
   5  13   8        102.43        109.10        14.06 o                         
   6  13   8         24.18         29.02         8.29 o                         
   7  13   8          2.65          2.81         5.81 o                         
  -7  14   8          0.00         -7.61         7.61 o                         
  -6  14   8          9.72          9.59         4.34 o                         
  -5  14   8         95.02         94.73         9.19 o                         
  -4  14   8         42.58         31.05         6.51 o                         
  -3  14   8        284.01        282.87        18.33 o                         
  -2  14   8        558.49        575.15        16.71 o                         
  -1  14   8          0.15         -3.11         3.46 o                         
   0  14   8          4.10         11.95         4.13 o                         
   1  14   8         10.30         14.71         4.05 o                         
   2  14   8          6.72         10.77         6.32 o                         
   3  14   8         14.88         16.64         6.62 o                         
   4  14   8         51.34         47.99         9.97 o                         
   5  14   8        149.41        139.77        15.60 o                         
   6  14   8          1.97          1.11         5.70 o                         
  -6  15   8         67.24         61.79         8.22 o                         
  -5  15   8         22.40         22.50         5.55 o                         
  -4  15   8         18.98         10.46         3.76 o                         
  -3  15   8        177.09        189.76        10.37 o                         
  -2  15   8         68.86         73.49         6.86 o                         
  -1  15   8         44.07         49.49         5.38 o                         
   0  15   8          4.77          5.58         3.65 o                         
   1  15   8          0.53          1.71         7.02 o                         
   2  15   8         33.47         32.68         8.98 o                         
   3  15   8        139.14        127.52        15.16 o                         
   4  15   8          7.01          7.24         6.98 o                         
   5  15   8          2.43          0.70         5.97 o                         
  -5  16   8          0.81          1.54         4.74 o                         
  -4  16   8          0.05         -3.96         3.96 o                         
  -3  16   8          0.13          0.79         3.15 o                         
  -2  16   8          9.16          9.69         3.56 o                         
  -1  16   8          8.56          9.68         3.90 o                         
   0  16   8         13.29         22.97         4.53 o                         
   1  16   8         13.77          5.97         4.20 o                         
   2  16   8         72.40         72.34        11.95 o                         
   3  16   8         24.16         32.95         9.27 o                         
   4  16   8         60.78         56.60        10.66 o                         
   5  16   8          0.36         -2.52         5.99 o                         
  -4  17   8          8.19          9.91         6.91 o                         
  -3  17   8         15.88         16.44         4.15 o                         
  -2  17   8         24.17         31.01         5.10 o                         
  -1  17   8         50.90         52.85         6.22 o                         
   0  17   8          0.65          7.58         5.18 o                         
   1  17   8          2.78          3.87         4.09 o                         
   2  17   8          0.01          1.04         4.88 o                         
   3  17   8        187.52        220.29        20.19 o                         
   4  17   8          0.39          3.62         6.40 o                         
  -3  18   8         10.40         16.74         8.30 o                         
  -2  18   8          0.16          2.45         5.80 o                         
  -1  18   8          1.86          8.10         4.34 o                         
   0  18   8         37.66         38.31         5.48 o                         
   1  18   8          0.06          4.02        12.55 o                         
   2  18   8         19.16         17.88         7.54 o                         
  -2  19   8         18.20         18.35         7.68 o                         
  -1  19   8          0.21         -3.09         5.09 o                         
   0  19   8          4.41         12.39         7.18 o                         
   0  20   8         83.44         71.90        12.11 o                         
 -10   0   9         31.42         22.82         9.09 o                         
  -8   0   9        102.57         91.04        12.31 o                         
  -6   0   9        430.69        422.97        13.37 o                         
  -4   0   9        504.89        519.26        14.67 o                         
  -2   0   9        331.58        292.12         7.65 o                         
   0   0   9         38.63         26.22         5.91 o                         
   2   0   9          0.59          0.65         4.07 o                         
   4   0   9        157.81        187.38         9.41 o                         
   6   0   9         79.88         99.29         8.30 o                         
   8   0   9         17.51         20.47         7.99 o                         
 -10   1   9          1.21         -4.56         5.70 o                         
  -9   1   9         34.03         35.38         8.53 o                         
  -8   1   9         14.26          9.65         4.51 o                         
  -7   1   9          4.18          4.10         2.14 o                         
  -6   1   9          0.07          0.42         1.75 o                         
  -5   1   9        410.02        412.36         7.73 o                         
  -4   1   9        430.97        453.86         7.91 o                         
  -3   1   9        899.64        960.58        11.05 o                         
  -2   1   9         80.20         83.45         2.88 o                         
  -1   1   9         82.36         74.08         3.96 o                         
   0   1   9          0.33         -2.57         3.17 o                         
   1   1   9        142.89        100.40         4.68 o                         
   2   1   9        204.27        185.94         5.44 o                         
   3   1   9        261.58        259.22        11.38 o                         
   4   1   9         44.34         45.97         4.03 o                         
   5   1   9          1.38          4.24         1.84 o                         
   6   1   9          4.28          3.83         2.64 o                         
   7   1   9        189.00        197.24        10.40 o                         
   8   1   9         55.33         48.97         7.91 o                         
 -10   2   9         44.02         49.28         9.99 o                         
  -9   2   9         40.42         43.63         7.02 o                         
  -8   2   9          6.97          0.93         2.94 o                         
  -7   2   9         73.25         62.45         4.48 o                         
  -6   2   9         39.18         47.47         3.05 o                         
  -5   2   9         53.39         54.86         3.06 o                         
  -4   2   9         11.22         11.14         2.26 o                         
  -3   2   9        492.86        551.43         8.47 o                         
  -2   2   9        229.10        207.45         4.48 o                         
  -1   2   9        141.46        176.14         4.86 o                         
   0   2   9        226.91        215.10         8.61 o                         
   1   2   9         34.88         37.47         2.09 o                         
   2   2   9        168.93        179.08         6.23 o                         
   3   2   9        417.47        370.01        16.08 o                         
   4   2   9        193.57        180.06         6.68 o                         
   5   2   9        276.91        287.55         8.25 o                         
   6   2   9          8.36         13.88         5.14 o                         
   7   2   9          5.24          5.94         3.83 o                         
   8   2   9         51.00         61.59         8.60 o                         
 -10   3   9          1.51          7.84         7.62 o                         
  -9   3   9          6.94          6.41         5.10 o                         
  -8   3   9          9.85          5.64         2.65 o                         
  -7   3   9         33.86         29.33         3.33 o                         
  -6   3   9          2.94         -2.20         2.33 o                         
  -5   3   9          0.36         -0.05         1.52 o                         
  -4   3   9          6.92         11.14         1.79 o                         
  -3   3   9          0.07          0.63         2.18 o                         
  -2   3   9        262.91        315.33         6.22 o                         
  -1   3   9       1046.88       1031.39        13.09 o                         
   0   3   9         51.59         57.91         3.06 o                         
   1   3   9         41.58         35.12         3.20 o                         
   2   3   9        829.68        834.60        20.12 o                         
   3   3   9         80.47         59.37         4.37 o                         
   4   3   9          6.79          7.47         2.24 o                         
   5   3   9         37.35         34.68         4.61 o                         
   6   3   9         25.50         27.49         6.36 o                         
   7   3   9         33.13         22.09         4.36 o                         
   8   3   9         34.75         30.75         9.92 o                         
 -10   4   9         36.62         48.43        11.48 o                         
  -9   4   9         18.20         21.64         6.24 o                         
  -8   4   9         17.01         16.26         3.33 o                         
  -7   4   9         14.38         12.49         4.09 o                         
  -6   4   9        113.07        112.35         5.84 o                         
  -5   4   9          4.13          4.61         1.95 o                         
  -4   4   9         46.01         31.49         2.40 o                         
  -3   4   9        478.84        463.89         8.41 o                         
  -2   4   9        267.71        276.03         7.29 o                         
  -1   4   9         89.64         82.71         4.68 o                         
   0   4   9         36.79         42.60         2.79 o                         
   1   4   9         80.49         81.61         3.53 o                         
   2   4   9          5.99          8.30         3.80 o                         
   3   4   9        124.10        111.61         5.52 o                         
   4   4   9        304.48        272.75        12.96 o                         
   5   4   9        573.74        546.80        15.16 o                         
   6   4   9         55.65         65.25         7.74 o                         
   7   4   9         80.78         71.10         6.86 o                         
   8   4   9         33.87         27.73         5.96 o                         
 -10   5   9         14.29         27.74         9.85 o                         
  -9   5   9          0.04         10.89         6.21 o                         
  -8   5   9         27.51         37.14         4.27 o                         
  -7   5   9         54.90         54.14         4.55 o                         
  -6   5   9         20.76         16.59         2.85 o                         
  -5   5   9        731.34        723.07        13.82 o                         
  -4   5   9          4.91          4.63         1.55 o                         
  -3   5   9         80.12         73.67         3.60 o                         
  -2   5   9        176.29        180.83         7.69 o                         
  -1   5   9        149.94        124.84         5.33 o                         
   0   5   9        143.42        131.93         5.72 o                         
   1   5   9         20.80         26.87         4.09 o                         
   2   5   9         77.42         69.85         4.17 o                         
   3   5   9        373.61        368.17        20.89 o                         
   4   5   9          1.73          4.95         3.85 o                         
   5   5   9          1.08          0.69         3.25 o                         
   6   5   9        346.49        328.39        15.92 o                         
   7   5   9         16.78         10.50         4.00 o                         
   8   5   9         32.68         23.82         7.59 o                         
  -9   6   9        215.47        233.19        11.68 o                         
  -8   6   9          0.45          0.26         3.45 o                         
  -7   6   9          6.31          1.17         2.65 o                         
  -6   6   9         56.89         52.03         4.36 o                         
  -5   6   9        232.71        236.67         8.36 o                         
  -4   6   9         12.49         12.17         1.99 o                         
  -3   6   9         65.85         60.39         3.68 o                         
  -2   6   9        129.04        105.95         7.15 o                         
  -1   6   9        446.81        451.97        11.20 o                         
   0   6   9        266.84        272.27         8.34 o                         
   1   6   9        281.03        288.69         7.34 o                         
   2   6   9        881.42        881.48        59.44 o                         
   3   6   9         32.91         39.14         5.91 o                         
   4   6   9          0.54          6.97         5.54 o                         
   5   6   9        142.34        112.60         9.07 o                         
   6   6   9         31.77         36.60         6.67 o                         
   7   6   9         48.35         53.47         6.22 o                         
   8   6   9         20.41          6.66         7.26 o                         
  -9   7   9         57.16         58.11         6.66 o                         
  -8   7   9          1.60         -1.12         3.30 o                         
  -7   7   9         54.58         51.98         4.98 o                         
  -6   7   9         22.91         22.13         3.30 o                         
  -5   7   9          8.68          7.99         2.88 o                         
  -4   7   9        925.18        935.66        20.55 o                         
  -3   7   9          5.67          2.84         3.78 o                         
  -2   7   9          3.03         -1.03         8.94 o                         
  -1   7   9       1634.71       1639.99        28.03 o                         
   0   7   9        110.06        107.37         5.96 o                         
   1   7   9         37.18         38.73         4.11 o                         
   2   7   9         65.51         83.61        12.73 o                         
   3   7   9        164.03        161.95        10.41 o                         
   4   7   9         55.25         40.05         9.28 o                         
   5   7   9         44.26         44.04         6.22 o                         
   6   7   9         83.20         75.33         8.72 o                         
   7   7   9         29.54         24.97         6.57 o                         
   8   7   9          5.88          9.92         7.77 o                         
  -9   8   9         48.14         48.44         7.71 o                         
  -8   8   9          0.01         -0.18         3.28 o                         
  -7   8   9         17.82         14.61         3.13 o                         
  -6   8   9        198.27        181.41         7.94 o                         
  -5   8   9         14.20         18.76         3.74 o                         
  -4   8   9        271.02        295.69        13.83 o                         
  -3   8   9        162.44        162.14        13.62 o                         
  -2   8   9        319.99        287.48         8.82 o                         
  -1   8   9        527.36        530.93        12.34 o                         
   0   8   9         90.11         93.34         5.58 o                         
   1   8   9         59.16         62.23         8.60 o                         
   2   8   9        484.33        502.94        16.88 o                         
   3   8   9         15.56          8.43         4.31 o                         
   4   8   9        358.24        380.06        26.12 o                         
   5   8   9         21.18         27.97         5.71 o                         
   6   8   9         67.20         67.27         6.92 o                         
   7   8   9         64.22         80.35         7.61 o                         
  -9   9   9         69.82         69.11        19.62 o                         
  -8   9   9         12.62          6.97         3.85 o                         
  -7   9   9         24.86         25.23         3.83 o                         
  -6   9   9         20.30         30.70         5.21 o                         
  -5   9   9          4.77         15.05        19.20 o                         
  -4   9   9        190.65        191.70        15.98 o                         
  -3   9   9          2.91          1.30         4.89 o                         
  -2   9   9         55.37         61.51         5.12 o                         
  -1   9   9        149.50        144.01         5.77 o                         
   0   9   9          5.47          2.20         1.89 o                         
   1   9   9        129.81        115.47        10.05 o                         
   2   9   9         94.88         92.32        12.77 o                         
   3   9   9         25.30         36.23         5.78 o                         
   4   9   9        177.76        167.64        11.24 o                         
   5   9   9         24.61         25.80         5.30 o                         
   6   9   9        135.74        124.39        10.91 o                         
   7   9   9         24.97         21.70         5.04 o                         
  -9  10   9          4.45         14.15         7.76 o                         
  -8  10   9         52.58         46.25         6.10 o                         
  -7  10   9          0.01         -1.57         3.26 o                         
  -6  10   9        213.73        215.68        14.60 o                         
  -5  10   9         61.24         46.89         9.71 o                         
  -4  10   9          7.54         12.87         6.86 o                         
  -3  10   9         67.03         55.08         5.24 o                         
  -2  10   9          6.55          2.15         2.36 o                         
  -1  10   9         33.65         36.02         4.15 o                         
   0  10   9         49.24         41.59         3.49 o                         
   1  10   9        320.77        345.74         9.19 o                         
   2  10   9         11.99         11.36         8.25 o                         
   3  10   9         47.94         54.04         6.50 o                         
   4  10   9        267.50        296.60        14.75 o                         
   5  10   9          0.73         -7.07         7.07 o                         
   6  10   9         26.99         35.87         5.88 o                         
   7  10   9        353.94        404.09        19.47 o                         
  -9  11   9         14.81          5.16         6.66 o                         
  -8  11   9          2.27         -2.38         4.64 o                         
  -7  11   9          0.00         -2.88         3.80 o                         
  -6  11   9         12.79         18.99        10.26 o                         
  -5  11   9         11.19         11.41         5.78 o                         
  -4  11   9         34.49         30.70         7.72 o                         
  -3  11   9          1.84         -1.19         3.97 o                         
  -2  11   9         10.29         16.72         3.64 o                         
  -1  11   9          6.59          7.29         3.02 o                         
   0  11   9          6.85          3.74         3.26 o                         
   1  11   9         35.23         40.40         4.17 o                         
   2  11   9        245.32        296.01        20.96 o                         
   3  11   9         27.28         33.41         8.43 o                         
   4  11   9         18.16         23.65         8.18 o                         
   5  11   9          2.29          5.73         6.03 o                         
   6  11   9         83.54         90.27         8.00 o                         
  -8  12   9         28.96         40.03        14.73 o                         
  -7  12   9          0.74         -1.01         3.78 o                         
  -6  12   9         36.36         36.98         9.31 o                         
  -5  12   9          0.19         -0.85         5.51 o                         
  -4  12   9          7.15          4.14         6.82 o                         
  -3  12   9        127.99        135.67         8.12 o                         
  -2  12   9        346.93        344.58        12.34 o                         
  -1  12   9         10.38          6.59         3.70 o                         
   0  12   9         65.45         72.62         6.59 o                         
   1  12   9        143.70        168.78         8.25 o                         
   2  12   9         24.50         35.32         9.15 o                         
   3  12   9          3.40          3.17         6.48 o                         
   4  12   9         10.32         22.18         8.84 o                         
   5  12   9         56.59         71.12         9.15 o                         
   6  12   9         18.09         24.42         5.98 o                         
  -7  13   9          3.38          4.11         6.35 o                         
  -6  13   9          0.17          5.76         5.59 o                         
  -5  13   9         42.72         43.11         6.69 o                         
  -4  13   9        221.63        211.92        12.85 o                         
  -3  13   9         40.14         37.92         5.14 o                         
  -2  13   9         12.33         25.61         4.44 o                         
  -1  13   9          0.06         -2.83         3.20 o                         
   0  13   9         57.55         48.81         5.02 o                         
   1  13   9          0.52          0.73         3.60 o                         
   2  13   9        266.85        281.24        21.33 o                         
   3  13   9         45.38         51.36        10.88 o                         
   4  13   9        143.96        152.79        16.58 o                         
   5  13   9          1.15          2.92         6.13 o                         
  -6  14   9         15.43         15.57         7.21 o                         
  -5  14   9          0.67         -2.57         4.43 o                         
  -4  14   9         12.75         20.85         5.50 o                         
  -3  14   9         23.97         23.24         5.26 o                         
  -2  14   9          2.08          6.50         3.97 o                         
  -1  14   9          0.40         -0.08         3.38 o                         
   0  14   9          0.78         -1.66         2.93 o                         
   1  14   9          3.10          6.28         7.84 o                         
   2  14   9         23.47         15.18         7.13 o                         
   3  14   9         25.78         23.41         8.26 o                         
   4  14   9         52.61         66.39        11.77 o                         
   5  14   9         12.48          2.81         6.12 o                         
  -5  15   9         16.88         21.07         5.63 o                         
  -4  15   9          4.20         -0.23         3.28 o                         
  -3  15   9          8.93         12.08         3.75 o                         
  -2  15   9        106.56        103.24         8.09 o                         
  -1  15   9         75.27         75.49         6.57 o                         
   0  15   9          7.42          9.07         3.43 o                         
   1  15   9         69.89         61.72        10.49 o                         
   2  15   9          9.00         12.87         6.85 o                         
   3  15   9         26.48         25.85         8.98 o                         
   4  15   9          3.46          8.58         5.79 o                         
  -5  16   9         30.40         34.23         9.03 o                         
  -4  16   9         29.83         25.49         4.56 o                         
  -3  16   9          4.90          0.08         3.20 o                         
  -2  16   9          1.68          0.13         3.19 o                         
  -1  16   9         15.70         18.26         4.53 o                         
   0  16   9         83.29         95.25         7.50 o                         
   1  16   9         15.13         14.21         6.68 o                         
   2  16   9        104.85        110.68        14.78 o                         
   3  16   9          3.56          7.34         7.54 o                         
  -4  17   9          4.71         -4.80         6.65 o                         
  -3  17   9         19.49         14.38         7.11 o                         
  -2  17   9         10.86          4.98         3.73 o                         
  -1  17   9         95.30        100.41         8.04 o                         
   0  17   9         13.44         19.40         4.46 o                         
   1  17   9         21.07         34.42        16.36 o                         
  -3  18   9          4.54          5.61         5.60 o                         
  -2  18   9         26.42         25.53         7.97 o                         
  -1  18   9         16.37         28.65         8.57 o                         
  -1  19   9          3.53          6.97         6.34 o                         
 -10   0  10          0.30         -9.18         9.18 o                         
  -8   0  10        346.18        365.21        22.93 o                         
  -6   0  10          6.62          4.26         2.10 o                         
  -4   0  10          2.25          4.15         3.00 o                         
  -2   0  10         59.57         74.83         4.16 o                         
   0   0  10        773.59        727.16        28.70 o                         
   2   0  10         45.81         35.90         6.81 o                         
   4   0  10        387.58        419.02        15.55 o                         
   6   0  10         81.40         80.45        12.67 o                         
 -10   1  10          1.01         -5.47         5.47 o                         
  -9   1  10         35.21         32.69         5.95 o                         
  -8   1  10         31.03         33.85         5.76 o                         
  -7   1  10         20.61         20.40         3.64 o                         
  -6   1  10         92.65         96.48         4.16 o                         
  -5   1  10        314.28        291.34         6.85 o                         
  -4   1  10        601.08        609.51         9.59 o                         
  -3   1  10        450.71        425.57         8.46 o                         
  -2   1  10         10.56          5.89         1.67 o                         
  -1   1  10         34.08         32.07         2.11 o                         
   0   1  10        171.01        173.64         8.78 o                         
   1   1  10       1235.65       1236.73        37.33 o                         
   2   1  10          2.21         -0.48         2.99 o                         
   3   1  10          1.85         -3.59         3.59 o                         
   4   1  10         44.78         46.58         5.90 o                         
   5   1  10        247.82        245.41         8.85 o                         
   6   1  10         17.00         19.52         4.06 o                         
   7   1  10        188.67        203.86        14.04 o                         
 -10   2  10         70.80         74.28        10.68 o                         
  -9   2  10         59.81         53.71         7.49 o                         
  -8   2  10         39.54         45.99         5.43 o                         
  -7   2  10          5.57          3.88         2.11 o                         
  -6   2  10         67.25         56.05         4.38 o                         
  -5   2  10        185.36        174.39         5.31 o                         
  -4   2  10         21.01         21.68         2.26 o                         
  -3   2  10        468.64        435.44         7.92 o                         
  -2   2  10        104.39         89.80         3.51 o                         
  -1   2  10        361.84        383.84        11.97 o                         
   0   2  10         31.55         27.69         3.79 o                         
   1   2  10         56.50         49.21         6.25 o                         
   2   2  10        254.11        215.08        11.32 o                         
   3   2  10          5.79          2.51         3.24 o                         
   4   2  10         55.14         63.64         5.45 o                         
   5   2  10         90.86         76.95         6.99 o                         
   6   2  10        188.99        193.99        10.23 o                         
   7   2  10         56.68         54.64         6.31 o                         
 -10   3  10          5.09         32.26        10.88 o                         
  -9   3  10         40.02         46.60         7.74 o                         
  -8   3  10         10.19          8.24         3.39 o                         
  -7   3  10         18.62         15.29         2.83 o                         
  -6   3  10        182.73        191.85         7.55 o                         
  -5   3  10          3.38          4.00         1.84 o                         
  -4   3  10        211.38        209.52         5.67 o                         
  -3   3  10          4.17          4.51         1.93 o                         
  -2   3  10        223.35        216.61         5.41 o                         
  -1   3  10         73.81         63.30         4.25 o                         
   0   3  10        193.25        179.54         8.31 o                         
   1   3  10          0.71         -2.18         2.18 o                         
   2   3  10        305.02        308.60        13.51 o                         
   3   3  10        940.13        882.41        18.11 o                         
   4   3  10          0.34         -0.63         3.08 o                         
   5   3  10         29.84         36.37         4.79 o                         
   6   3  10         49.36         57.10        11.23 o                         
   7   3  10          2.51          2.87         4.04 o                         
  -9   4  10        163.35        161.07        12.56 o                         
  -8   4  10          1.39          4.12         2.35 o                         
  -7   4  10         63.96         67.56         6.44 o                         
  -6   4  10          4.74          3.48         2.41 o                         
  -5   4  10         37.11         36.49         3.85 o                         
  -4   4  10         26.35         23.07         2.31 o                         
  -3   4  10         84.18         86.72         3.98 o                         
  -2   4  10          0.49          4.32         2.12 o                         
  -1   4  10        832.66        866.49        14.59 o                         
   0   4  10          0.04         -1.12         1.69 o                         
   1   4  10         14.74         11.16         2.20 o                         
   2   4  10         32.06         26.80         4.07 o                         
   3   4  10         11.01         16.67         5.08 o                         
   4   4  10        126.74        122.14         9.45 o                         
   5   4  10         62.33         58.98         5.77 o                         
   6   4  10         36.93         44.38         7.16 o                         
   7   4  10        219.71        236.78        12.19 o                         
   8   4  10          0.85         -8.16         8.16 o                         
  -9   5  10          3.83          9.75         5.18 o                         
  -8   5  10          5.70          4.56         2.54 o                         
  -7   5  10          1.75         -0.01         2.66 o                         
  -6   5  10          1.06         -0.16         3.09 o                         
  -5   5  10         12.23          9.63         2.93 o                         
  -4   5  10        116.40        122.50         4.68 o                         
  -3   5  10         38.39         40.40         2.96 o                         
  -2   5  10        973.38        998.50        18.63 o                         
  -1   5  10         11.00         17.84         4.59 o                         
   0   5  10         36.86         30.00         3.01 o                         
   1   5  10         16.01         19.72         2.29 o                         
   2   5  10          1.88          6.56         3.04 o                         
   3   5  10         54.18         72.18        10.22 o                         
   4   5  10         20.50         31.48         6.04 o                         
   5   5  10          1.75          3.36         3.70 o                         
   6   5  10        261.26        263.14        14.78 o                         
   7   5  10         70.69         85.18         9.69 o                         
   8   5  10          7.60         -5.41         8.31 o                         
  -9   6  10         17.87          4.50         7.23 o                         
  -8   6  10          9.83          6.82         2.84 o                         
  -7   6  10         25.74         25.27         3.59 o                         
  -6   6  10         27.51         20.51         3.09 o                         
  -5   6  10         74.67         82.43         5.39 o                         
  -4   6  10        172.56        183.97         8.58 o                         
  -3   6  10          4.84          3.67         2.02 o                         
  -2   6  10         24.84         33.35         4.61 o                         
  -1   6  10        683.29        734.89        13.42 o                         
   0   6  10         16.18         11.67         2.54 o                         
   1   6  10          6.45         14.28         2.34 o                         
   2   6  10        271.64        269.57         9.83 o                         
   3   6  10        187.32        174.42         9.19 o                         
   4   6  10         74.58         77.76         6.67 o                         
   5   6  10          3.59          2.38         3.53 o                         
   6   6  10         70.07         93.56        12.88 o                         
   7   6  10         83.91        118.23        10.97 o                         
   8   6  10         11.05          7.10         6.34 o                         
  -9   7  10         37.27         35.00         9.71 o                         
  -8   7  10          0.03         -3.29         3.29 o                         
  -7   7  10         69.83         66.76         5.38 o                         
  -6   7  10         27.89         37.63         4.00 o                         
  -5   7  10         44.46         47.50         4.52 o                         
  -4   7  10         49.32         67.53         6.43 o                         
  -3   7  10        366.66        398.08        10.73 o                         
  -2   7  10        844.86        873.62        21.25 o                         
  -1   7  10         86.08         65.07         5.00 o                         
   0   7  10         71.22         81.58         4.41 o                         
   1   7  10        158.28        150.58         6.75 o                         
   2   7  10         58.15         69.83         5.66 o                         
   3   7  10        417.24        408.43        16.77 o                         
   4   7  10        100.83         94.85        13.71 o                         
   5   7  10        126.54        131.38         8.55 o                         
   6   7  10          6.58         14.17         4.68 o                         
   7   7  10          0.01          3.88         6.19 o                         
  -9   8  10         52.27         67.39         9.55 o                         
  -8   8  10         23.91         36.70         5.55 o                         
  -7   8  10         94.05        104.86         6.66 o                         
  -6   8  10         12.00         13.40         3.31 o                         
  -5   8  10          0.22          2.13         2.67 o                         
  -4   8  10        536.67        537.36        15.20 o                         
  -3   8  10         80.23         80.27        10.67 o                         
  -2   8  10         37.84         38.23         5.68 o                         
  -1   8  10        126.54        130.20         6.75 o                         
   0   8  10         32.58         33.76         3.96 o                         
   1   8  10         38.12         41.46         4.65 o                         
   2   8  10        343.51        326.83        14.56 o                         
   3   8  10         81.23         92.47         9.33 o                         
   4   8  10          0.67         -2.54         4.56 o                         
   5   8  10         11.63         14.90         5.32 o                         
   6   8  10         80.85         89.24         7.73 o                         
   7   8  10         54.06         74.49        12.95 o                         
  -9   9  10         15.04         10.82         5.49 o                         
  -8   9  10          9.37         10.23         3.84 o                         
  -7   9  10         97.05        102.67         6.76 o                         
  -6   9  10          0.06          0.38         2.49 o                         
  -5   9  10          3.18         -0.65         3.44 o                         
  -4   9  10        171.18        158.25        15.05 o                         
  -3   9  10         19.94         10.88         6.22 o                         
  -2   9  10          8.01          6.17         3.55 o                         
  -1   9  10         26.97         39.73         5.49 o                         
   0   9  10         55.93         48.01         4.56 o                         
   1   9  10        221.69        260.48        12.93 o                         
   2   9  10         27.08         26.64         5.17 o                         
   3   9  10         29.70         33.70         5.98 o                         
   4   9  10        118.60        125.90        12.23 o                         
   5   9  10         44.01         36.33         6.18 o                         
   6   9  10          3.66          4.50         3.83 o                         
  -9  10  10          0.76         14.37         8.11 o                         
  -8  10  10          0.96          7.97         8.20 o                         
  -7  10  10          6.65          8.50         3.35 o                         
  -6  10  10         66.39         66.00         6.50 o                         
  -5  10  10        451.72        448.22        26.05 o                         
  -4  10  10         33.22         23.65         7.79 o                         
  -3  10  10          7.67          8.82         6.25 o                         
  -2  10  10         29.34         38.17        10.38 o                         
  -1  10  10         43.95         47.98         6.12 o                         
   0  10  10         35.87         41.04         5.79 o                         
   1  10  10          3.20          6.66         4.48 o                         
   2  10  10         71.55         99.67        11.81 o                         
   3  10  10        523.94        520.21        19.22 o                         
   4  10  10         63.28         59.79         7.61 o                         
   5  10  10          3.75         -2.48         7.34 o                         
   6  10  10         16.84         24.81         6.53 o                         
  -8  11  10          0.13         -0.42         7.28 o                         
  -7  11  10          3.16         17.41         4.91 o                         
  -6  11  10        208.67        204.86        13.13 o                         
  -5  11  10          1.89         14.76         7.61 o                         
  -4  11  10        140.81        131.44        14.79 o                         
  -3  11  10         39.79         35.71         5.82 o                         
  -2  11  10        125.44        117.37         7.35 o                         
  -1  11  10         87.28         83.31         6.18 o                         
   0  11  10        123.51        125.06         7.19 o                         
   1  11  10         61.76         86.45        12.63 o                         
   2  11  10        133.94        140.75        17.80 o                         
   3  11  10          0.03          1.05         4.11 o                         
   4  11  10         99.35        119.46        15.23 o                         
   5  11  10          5.47          5.59         6.59 o                         
   6  11  10          3.04          5.95         5.98 o                         
  -8  12  10         46.13         80.32        15.79 o                         
  -7  12  10        136.36        139.02        11.43 o                         
  -6  12  10         15.65         18.18         7.14 o                         
  -5  12  10        199.78        187.58        18.41 o                         
  -4  12  10         16.05         15.30         7.10 o                         
  -3  12  10         79.12         76.40         6.62 o                         
  -2  12  10         26.63         23.97         4.26 o                         
  -1  12  10         12.74          5.55         3.01 o                         
   0  12  10          8.51          4.42         4.10 o                         
   1  12  10          7.19         21.89        15.24 o                         
   2  12  10          0.25          1.07         6.67 o                         
   3  12  10        228.71        227.97        20.03 o                         
   4  12  10         31.20         36.65        10.08 o                         
   5  12  10         12.14         10.14         7.42 o                         
  -7  13  10          6.20         12.53         7.09 o                         
  -6  13  10         84.82         77.58        12.61 o                         
  -5  13  10         64.32         69.40        12.26 o                         
  -4  13  10          0.23          2.57         6.12 o                         
  -3  13  10         30.77         40.11         5.19 o                         
  -2  13  10          3.48          4.10         3.46 o                         
  -1  13  10         28.91         30.15         4.44 o                         
   0  13  10        178.44        189.79         9.41 o                         
   1  13  10          2.16          7.78        10.90 o                         
   2  13  10        188.44        191.98        18.45 o                         
   3  13  10          0.26          5.88         6.51 o                         
   4  13  10         71.82         90.87        13.50 o                         
  -5  14  10         52.68         59.44        11.53 o                         
  -4  14  10          6.75          3.07         6.14 o                         
  -3  14  10         46.86         37.58         5.15 o                         
  -2  14  10        210.86        202.02        10.46 o                         
  -1  14  10          2.70          1.62         2.84 o                         
   0  14  10          6.49          6.98         4.36 o                         
   1  14  10         71.07         81.53         8.92 o                         
   2  14  10          4.87          9.79         6.48 o                         
   3  14  10        136.12        124.28        15.40 o                         
  -4  15  10         36.21         23.05         6.03 o                         
  -3  15  10          8.63          9.26         3.83 o                         
  -2  15  10         25.73         26.86         4.79 o                         
  -1  15  10          2.59          3.87         3.38 o                         
   0  15  10          1.67         -1.10         4.11 o                         
   1  15  10         32.66         42.10         7.51 o                         
   2  15  10         28.54         48.22         7.83 o                         
  -4  16  10          0.73         -5.03         6.67 o                         
  -3  16  10          1.42         -0.27         4.03 o                         
  -2  16  10         55.64         42.68         6.94 o                         
  -1  16  10          6.27          6.38         3.67 o                         
   0  16  10          7.39          4.60         6.45 o                         
   1  16  10         20.64         28.70         9.59 o                         
   2  16  10         31.53         77.35        13.94 o                         
  -3  17  10         75.08         75.71        12.35 o                         
  -2  17  10          4.12         -3.69         5.89 o                         
  -2  18  10          0.34         -4.82         6.23 o                         
  -8   0  11          2.07         -1.31         5.68 o                         
  -6   0  11          2.62         -2.95         3.74 o                         
  -4   0  11          4.15          0.19         2.36 o                         
  -2   0  11        499.06        483.14        16.23 o                         
   0   0  11         48.42         68.97        10.45 o                         
   2   0  11        630.26        585.54        27.08 o                         
   4   0  11        178.17        199.18        14.50 o                         
   6   0  11        157.01        141.24        16.97 o                         
  -9   1  11         44.36         28.94         5.74 o                         
  -8   1  11         13.91          8.39         4.16 o                         
  -7   1  11          0.20         -2.56         2.98 o                         
  -6   1  11         30.05         27.13         2.84 o                         
  -5   1  11         30.82         32.39         2.94 o                         
  -4   1  11          0.13          0.13         1.79 o                         
  -3   1  11        863.71        809.97        12.06 o                         
  -2   1  11         35.44         41.10         3.83 o                         
  -1   1  11        287.89        306.66         9.45 o                         
   0   1  11        253.39        275.55        10.77 o                         
   1   1  11         63.84         74.93         7.63 o                         
   2   1  11          0.35          3.22         3.36 o                         
   3   1  11         75.06         67.21         8.86 o                         
   4   1  11         56.36         55.94         6.64 o                         
   5   1  11         41.79         35.72         3.88 o                         
   6   1  11         13.06         13.97         4.43 o                         
  -9   2  11          1.65          2.68         6.76 o                         
  -8   2  11         16.66         12.70         3.83 o                         
  -7   2  11          0.00         -2.03         3.29 o                         
  -6   2  11         49.70         48.03         4.19 o                         
  -5   2  11          2.09          2.38         1.72 o                         
  -4   2  11         22.84         26.52         2.47 o                         
  -3   2  11         55.86         61.97         3.94 o                         
  -2   2  11        266.27        260.42        10.69 o                         
  -1   2  11          7.17          3.61         2.80 o                         
   0   2  11         32.10         26.46         3.94 o                         
   1   2  11        102.11        104.42         8.66 o                         
   2   2  11        174.96        159.41        10.42 o                         
   3   2  11          3.03         -1.12         3.48 o                         
   4   2  11         38.73         34.05         5.55 o                         
   5   2  11         22.50         23.20         5.16 o                         
   6   2  11         66.42         67.54         8.69 o                         
  -9   3  11         61.53         75.55        12.65 o                         
  -8   3  11         50.63         44.74         5.60 o                         
  -7   3  11          4.56          4.08         2.50 o                         
  -6   3  11         95.38        113.87         6.23 o                         
  -5   3  11         46.24         39.13         4.84 o                         
  -4   3  11          6.16          5.68         1.90 o                         
  -3   3  11          6.39          1.29         2.08 o                         
  -2   3  11          0.39         -2.08         2.08 o                         
  -1   3  11         74.25         54.93         5.27 o                         
   0   3  11         96.61         96.63         6.67 o                         
   1   3  11         29.27         19.91         3.81 o                         
   2   3  11          0.08         -4.07         4.34 o                         
   3   3  11          0.80         -1.46         3.07 o                         
   4   3  11         53.41         51.72         5.31 o                         
   5   3  11        183.55        193.80        13.44 o                         
   6   3  11         37.28         41.98         6.88 o                         
  -9   4  11          4.71         17.46         9.24 o                         
  -8   4  11         62.98         58.74         6.27 o                         
  -7   4  11         15.48         17.02         3.56 o                         
  -6   4  11          0.03         -1.06         2.48 o                         
  -5   4  11        140.13        160.69         6.99 o                         
  -4   4  11          5.54          3.26         1.87 o                         
  -3   4  11        254.99        241.57         7.93 o                         
  -2   4  11        164.06        173.47         6.32 o                         
  -1   4  11         28.78         27.56         3.08 o                         
   0   4  11         39.73         41.54         4.70 o                         
   1   4  11          0.24          0.95         3.06 o                         
   2   4  11          0.40         -1.77         3.24 o                         
   3   4  11        100.58        105.28         9.48 o                         
   4   4  11         91.76         73.25         7.94 o                         
   5   4  11         69.81         67.72         8.28 o                         
   6   4  11          0.24          5.08         4.90 o                         
  -9   5  11          0.64         -7.98         7.98 o                         
  -8   5  11          0.57         -1.32         3.23 o                         
  -7   5  11         15.13         10.63         3.04 o                         
  -6   5  11         17.98         17.24         3.11 o                         
  -5   5  11        136.45        126.37         6.52 o                         
  -4   5  11        160.77        193.88         9.25 o                         
  -3   5  11        120.28        118.30         5.74 o                         
  -2   5  11        117.11        150.70         7.89 o                         
  -1   5  11         33.37         24.23         3.53 o                         
   0   5  11        124.23        120.51         6.47 o                         
   1   5  11         10.97         11.20         4.37 o                         
   2   5  11          8.88         16.46         5.09 o                         
   3   5  11        160.93        161.41         9.29 o                         
   4   5  11        125.64        140.60        10.66 o                         
   5   5  11         24.11         18.52         4.63 o                         
   6   5  11         12.21          2.29         4.98 o                         
   7   5  11          3.87         10.60         7.69 o                         
  -9   6  11         27.65         30.87         8.96 o                         
  -8   6  11         25.22         26.49         4.04 o                         
  -7   6  11          2.50         -0.84         2.61 o                         
  -6   6  11        121.05        113.74         6.52 o                         
  -5   6  11        304.92        324.70        10.19 o                         
  -4   6  11         27.34         26.43         4.23 o                         
  -3   6  11         69.79         59.35         4.13 o                         
  -2   6  11        129.40        113.97         7.07 o                         
  -1   6  11          0.78         -2.41         2.41 o                         
   0   6  11         60.16         55.62         3.85 o                         
   1   6  11         67.95         51.71         8.55 o                         
   2   6  11         63.17         72.67         6.36 o                         
   3   6  11        576.58        582.65        25.31 o                         
   4   6  11          3.58          7.36         3.51 o                         
   5   6  11          2.38          3.21         3.93 o                         
   6   6  11         25.67         27.91        13.10 o                         
   7   6  11         63.40         78.80        13.52 o                         
  -9   7  11         52.59         39.96        10.90 o                         
  -8   7  11          1.94         -3.95         3.95 o                         
  -7   7  11          2.99          3.47         2.55 o                         
  -6   7  11         31.47         21.95         3.40 o                         
  -5   7  11          3.00          5.17         2.72 o                         
  -4   7  11         48.16         47.47         5.30 o                         
  -3   7  11         11.27          7.12         2.90 o                         
  -2   7  11          9.75         -1.79         4.11 o                         
  -1   7  11         53.66         44.22         3.79 o                         
   0   7  11         98.37         97.44         5.26 o                         
   1   7  11         27.22         23.56         4.26 o                         
   2   7  11          9.44         12.22         3.62 o                         
   3   7  11          1.47          6.97         3.92 o                         
   4   7  11        156.35        149.44         9.17 o                         
   5   7  11        126.73        118.64        10.84 o                         
   6   7  11          3.33         16.08         6.69 o                         
  -9   8  11         18.71         11.83         7.88 o                         
  -8   8  11          0.13         -2.26         4.29 o                         
  -7   8  11          0.06          1.24         2.91 o                         
  -6   8  11         28.86         30.97         4.18 o                         
  -5   8  11          9.23          9.87         3.62 o                         
  -4   8  11         11.96          5.62         5.21 o                         
  -3   8  11         63.46         57.12         5.53 o                         
  -2   8  11          8.71          6.97         3.03 o                         
  -1   8  11          5.59          3.59         2.70 o                         
   0   8  11         49.31         49.71         4.67 o                         
   1   8  11         21.07         21.64         5.36 o                         
   2   8  11        224.88        239.40        13.10 o                         
   3   8  11        165.10        167.74        11.59 o                         
   4   8  11          8.71         13.34         4.89 o                         
   5   8  11          0.03         -0.02         3.26 o                         
   6   8  11        101.50        128.29        16.65 o                         
  -8   9  11          1.39          2.84         7.50 o                         
  -7   9  11         82.85         83.74         6.27 o                         
  -6   9  11          0.00          5.58         3.02 o                         
  -5   9  11         49.54         49.45         5.77 o                         
  -4   9  11          1.50         -0.46         3.10 o                         
  -3   9  11         41.25         33.50         5.49 o                         
  -2   9  11          7.34         13.73         4.24 o                         
  -1   9  11        107.26        106.18         6.67 o                         
   0   9  11         12.04          7.87         2.99 o                         
   1   9  11        355.06        367.90        19.28 o                         
   2   9  11         29.81         35.38         5.92 o                         
   3   9  11         19.38         19.78         8.38 o                         
   4   9  11          7.78          4.60         4.65 o                         
   5   9  11         24.07         25.57         5.06 o                         
  -8  10  11          0.49          7.17        14.46 o                         
  -7  10  11          0.68          6.46         3.58 o                         
  -6  10  11          0.17          3.80         3.57 o                         
  -5  10  11         28.03         32.13         5.23 o                         
  -4  10  11         48.26         42.64         6.61 o                         
  -3  10  11          7.10          8.90         6.92 o                         
  -2  10  11         96.65        111.86         9.27 o                         
  -1  10  11          0.39         -4.29         4.29 o                         
   0  10  11         69.93         64.62         7.19 o                         
   1  10  11         47.69         53.28         5.62 o                         
   2  10  11          0.04         -3.09         4.10 o                         
   3  10  11          0.02          1.77         4.11 o                         
   4  10  11         21.13          9.04         8.15 o                         
   5  10  11          3.62          0.40         5.99 o                         
  -7  11  11          3.09          5.49         4.75 o                         
  -6  11  11         56.32         46.76         6.16 o                         
  -5  11  11        122.68        114.60        10.45 o                         
  -4  11  11          0.07          0.29         5.71 o                         
  -3  11  11        182.37        184.35        17.85 o                         
  -2  11  11         15.66         16.53         4.46 o                         
  -1  11  11          3.49          0.98         3.69 o                         
   0  11  11         22.20         29.43         5.44 o                         
   1  11  11         67.42         59.32         9.92 o                         
   2  11  11         18.86         19.50         8.97 o                         
   3  11  11          2.23          0.22         5.91 o                         
   4  11  11          4.01          4.73         6.30 o                         
  -7  12  11         16.08         22.18         8.09 o                         
  -6  12  11          7.13          2.64         4.03 o                         
  -5  12  11         44.16         38.82        10.09 o                         
  -4  12  11          2.41         -4.03         6.09 o                         
  -3  12  11        187.96        181.58        17.75 o                         
  -2  12  11         25.70         13.91         4.34 o                         
  -1  12  11         51.78         52.17         6.94 o                         
   0  12  11          2.06          2.14         4.52 o                         
   1  12  11         10.08         16.40         6.95 o                         
   2  12  11         58.63         58.59        12.41 o                         
   3  12  11          2.44          4.79         6.85 o                         
  -7  13  11         23.20         33.29         9.90 o                         
  -6  13  11          3.49          4.30         6.47 o                         
  -5  13  11         28.64         16.35         7.58 o                         
  -4  13  11         39.37         45.87        10.30 o                         
  -3  13  11         31.40         33.08         9.38 o                         
  -2  13  11         12.02          6.70        12.24 o                         
  -1  13  11          0.03          0.03         4.01 o                         
   0  13  11         47.53         64.19         7.77 o                         
   1  13  11         30.51         32.60         6.21 o                         
   2  13  11         11.18         10.12         8.46 o                         
  -4  14  11         46.66         42.30        11.06 o                         
  -3  14  11         18.42         14.38         7.06 o                         
  -2  14  11          0.22         -2.74         3.66 o                         
  -1  14  11        140.94        121.27        10.56 o                         
   0  14  11         58.54         55.20         7.57 o                         
   1  14  11          3.68         11.49         5.63 o                         
   2  14  11         12.67         27.87         9.56 o                         
  -3  15  11         65.82         65.88         8.31 o                         
  -2  15  11          0.29         -4.12         4.12 o                         
  -1  15  11          0.22          6.81         6.76 o                         
   0  15  11         11.77          5.83         5.98 o                         
   1  15  11         26.21         36.05        10.07 o                         
   2  15  11         12.55         35.53        10.08 o                         
  -3  16  11         47.03         49.71        10.61 o                         
  -2  16  11          7.97         -1.17         5.56 o                         
  -1  16  11          0.00         -4.00         7.33 o                         
   0  16  11         18.36         18.64         7.29 o                         
   1  16  11         19.45         34.98        10.09 o                         
  -3  17  11         28.84         22.18         8.15 o                         
  -8   0  12         91.53         67.74        10.58 o                         
  -6   0  12         20.42         23.00         7.93 o                         
  -4   0  12        145.40        153.16         9.87 o                         
  -2   0  12         17.06         21.38         4.30 o                         
   0   0  12         92.17         79.55         7.70 o                         
   2   0  12        153.69        128.69        13.91 o                         
   4   0  12        419.61        434.08        24.80 o                         
  -9   1  12          8.53          7.50         5.60 o                         
  -8   1  12          5.94          5.08         3.88 o                         
  -7   1  12          0.02         -1.68         2.65 o                         
  -6   1  12          0.23          1.43         7.03 o                         
  -5   1  12         43.24         38.85         4.58 o                         
  -4   1  12        233.86        209.09         7.94 o                         
  -3   1  12         50.70         48.80         4.26 o                         
  -2   1  12         26.37         20.81         3.04 o                         
  -1   1  12        171.97        179.89         7.74 o                         
   0   1  12          0.66          6.80         3.36 o                         
   1   1  12        302.69        244.65        13.45 o                         
   2   1  12          0.15         -4.51         4.51 o                         
   3   1  12         86.57         77.33         7.73 o                         
   4   1  12          2.62         -0.77         3.25 o                         
   5   1  12         38.41         54.10        12.00 o                         
  -9   2  12         31.72         28.20         5.95 o                         
  -8   2  12          0.01         -2.58         3.61 o                         
  -7   2  12         21.74         19.22         4.98 o                         
  -6   2  12          2.88         -0.52         3.29 o                         
  -5   2  12         77.80         70.94         5.98 o                         
  -4   2  12         77.43         73.98         5.04 o                         
  -3   2  12         81.58        103.39         5.92 o                         
  -2   2  12         76.95         73.48         5.00 o                         
  -1   2  12        118.99        141.47         6.93 o                         
   0   2  12         81.78         85.69         6.80 o                         
   1   2  12         14.77          8.08         3.22 o                         
   2   2  12         16.68         17.07         4.70 o                         
   3   2  12          0.07          2.06         3.31 o                         
   4   2  12        161.98        148.05         8.97 o                         
   5   2  12        134.16        161.63        18.28 o                         
  -9   3  12          9.68         11.19         5.98 o                         
  -8   3  12         86.97        105.08         8.06 o                         
  -7   3  12         17.89         17.79         4.90 o                         
  -6   3  12         97.87         93.28         6.96 o                         
  -5   3  12          2.71          6.82         3.36 o                         
  -4   3  12        301.13        300.79        10.22 o                         
  -3   3  12        130.77        152.02         6.25 o                         
  -2   3  12        209.35        229.94         8.76 o                         
  -1   3  12         61.51         56.86         5.66 o                         
   0   3  12        134.78        157.77         8.99 o                         
   1   3  12          4.86          2.52         3.14 o                         
   2   3  12        158.50        155.34         9.05 o                         
   3   3  12         28.28         34.47         5.94 o                         
   4   3  12         25.36         29.27         6.03 o                         
   5   3  12          1.58          5.78         3.86 o                         
  -9   4  12          6.63         17.94         8.31 o                         
  -8   4  12         25.84         29.84         8.88 o                         
  -7   4  12        147.99        155.33        11.79 o                         
  -6   4  12          0.62          4.65         3.06 o                         
  -5   4  12         21.94         33.75         4.67 o                         
  -4   4  12          5.21          9.46         4.50 o                         
  -3   4  12        349.59        344.70        15.37 o                         
  -2   4  12        390.21        403.33        10.73 o                         
  -1   4  12          0.14         -0.69         3.13 o                         
   0   4  12          2.31          7.32         3.22 o                         
   1   4  12        370.31        374.32        13.65 o                         
   2   4  12        189.21        198.18        12.86 o                         
   3   4  12          0.09         -1.36         3.76 o                         
   4   4  12          1.91          2.82         3.56 o                         
   5   4  12        107.98        128.74         8.73 o                         
  -8   5  12         90.99        103.04         9.87 o                         
  -7   5  12         22.11         19.93         4.15 o                         
  -6   5  12          0.01          1.34         3.08 o                         
  -5   5  12          1.29          2.64         2.87 o                         
  -4   5  12         48.08         60.17         5.85 o                         
  -3   5  12          2.40          3.22         2.35 o                         
  -2   5  12        641.15        620.00        13.26 o                         
  -1   5  12          0.02          1.44         2.45 o                         
   0   5  12        200.62        169.84        12.55 o                         
   1   5  12          2.06          2.80         4.13 o                         
   2   5  12         22.30         24.51         5.60 o                         
   3   5  12          0.13          3.14         3.21 o                         
   4   5  12          5.87          4.67         3.70 o                         
   5   5  12          0.09         -0.52         4.65 o                         
   6   5  12        115.52        118.20        15.40 o                         
  -8   6  12          8.69          8.94         5.77 o                         
  -7   6  12         17.78         16.10         3.92 o                         
  -6   6  12         11.02         19.36         4.29 o                         
  -5   6  12          0.75         -2.42         2.92 o                         
  -4   6  12         18.16         14.11         3.78 o                         
  -3   6  12          2.52          1.76         3.81 o                         
  -2   6  12          3.11          5.43         4.56 o                         
  -1   6  12         17.08         17.78         3.45 o                         
   0   6  12         79.92        104.22         9.64 o                         
   1   6  12        180.91        190.66        12.75 o                         
   2   6  12          3.75         -0.11         3.87 o                         
   3   6  12        111.87        115.01         8.40 o                         
   4   6  12         38.75         27.13         6.65 o                         
   5   6  12         15.92         24.33         6.24 o                         
   6   6  12         54.66         75.03        13.89 o                         
  -7   7  12          0.03          0.24         3.12 o                         
  -6   7  12        126.64        120.41         8.49 o                         
  -5   7  12         11.15         10.70         3.45 o                         
  -4   7  12         11.41         10.25         3.46 o                         
  -3   7  12         22.67         24.95         4.18 o                         
  -2   7  12         14.81         11.81         3.33 o                         
  -1   7  12        106.66        105.30         6.95 o                         
   0   7  12        109.18        114.71        10.10 o                         
   1   7  12         27.66         34.95         4.97 o                         
   2   7  12         56.85         47.35         5.80 o                         
   3   7  12         83.37        106.99         8.38 o                         
   4   7  12          0.73         -0.44         3.01 o                         
   5   7  12         35.31         27.68         6.44 o                         
   6   7  12        106.21        138.29        17.73 o                         
  -8   8  12          2.54         -1.92         5.88 o                         
  -7   8  12          3.00         -2.04         3.25 o                         
  -6   8  12         89.64         85.96         7.38 o                         
  -5   8  12         20.34         21.47         4.47 o                         
  -4   8  12          0.05         -3.41         3.41 o                         
  -3   8  12          1.74          4.06         3.15 o                         
  -2   8  12        261.20        268.83        11.34 o                         
  -1   8  12         30.04         33.73         6.12 o                         
   0   8  12        125.60        115.84         7.66 o                         
   1   8  12        182.78        179.63        10.63 o                         
   2   8  12         37.29         43.85         5.70 o                         
   3   8  12         50.90         61.38         6.61 o                         
   4   8  12         89.10         78.54         9.51 o                         
   5   8  12         16.19         10.71         5.26 o                         
  -8   9  12          0.95          3.34         4.56 o                         
  -7   9  12          2.23          4.25         3.44 o                         
  -6   9  12         12.05         15.09         4.30 o                         
  -5   9  12         80.62         83.47         7.23 o                         
  -4   9  12          3.81          1.59         4.33 o                         
  -3   9  12         14.44         22.03         4.93 o                         
  -2   9  12         31.29         28.26         4.55 o                         
  -1   9  12         18.83         12.47         6.52 o                         
   0   9  12          0.34         10.34         6.55 o                         
   1   9  12        165.16        184.13        11.71 o                         
   2   9  12         41.80         41.88        10.07 o                         
   3   9  12         41.15         42.33         5.62 o                         
   4   9  12          0.12         -2.75         4.17 o                         
   5   9  12         17.52          6.98         6.36 o                         
  -7  10  12         71.42         55.10         7.86 o                         
  -6  10  12         10.04         15.53         4.35 o                         
  -5  10  12         13.21         11.64         3.90 o                         
  -4  10  12          4.50          6.91         4.12 o                         
  -3  10  12         18.74         27.07         4.72 o                         
  -2  10  12         46.14         52.63         6.93 o                         
  -1  10  12         35.57         20.81        12.00 o                         
   0  10  12         89.73         77.65        12.50 o                         
   1  10  12        389.40        445.35        27.99 o                         
   2  10  12         50.30         40.78         6.90 o                         
   3  10  12         31.00         24.41         5.94 o                         
   4  10  12         48.36         47.66         7.40 o                         
   5  10  12         24.59         23.78         8.76 o                         
  -7  11  12          4.14          0.60         5.39 o                         
  -6  11  12         30.80         38.55         5.84 o                         
  -5  11  12         68.83         67.20         6.95 o                         
  -4  11  12          0.21         -3.05         3.52 o                         
  -3  11  12         27.08         28.17         9.57 o                         
  -2  11  12         56.48         63.56         7.26 o                         
  -1  11  12         33.72         25.78        10.65 o                         
   0  11  12        128.74        131.58        15.82 o                         
   1  11  12         46.42         52.73        10.82 o                         
   2  11  12        201.53        234.61        21.44 o                         
   4  11  12          2.98         -3.89         7.49 o                         
  -7  12  12         97.33         92.11        14.78 o                         
  -6  12  12         20.55         40.58        11.18 o                         
  -5  12  12          5.01         12.71         4.63 o                         
  -4  12  12          0.16          5.44         5.96 o                         
  -3  12  12         60.88         66.09        12.22 o                         
  -2  12  12         13.92          8.56         8.71 o                         
  -1  12  12          3.52          0.70         3.96 o                         
   0  12  12          0.93          2.83         4.12 o                         
   1  12  12         77.56         98.62        14.78 o                         
  -5  13  12          3.41         14.94         7.65 o                         
  -3  13  12          0.35         -1.93         4.74 o                         
  -2  13  12         30.37         21.94         5.17 o                         
  -1  13  12          0.90         -5.34         5.34 o                         
   0  13  12         30.82         28.87         8.03 o                         
  -2  14  12         11.59          4.19         6.67 o                         
  -1  14  12          2.45         -4.25         6.40 o                         
   0  14  12         24.99         23.19         8.69 o                         
  -2  15  12          8.41         -2.33         7.79 o                         
  -1  15  12         26.01          9.18         6.95 o                         
   0  15  12          4.24         -0.71         6.31 o                         
  -6   0  13         13.47         25.04         8.14 o                         
  -4   0  13        139.58         98.53         8.32 o                         
  -2   0  13         36.66         23.70         4.51 o                         
   0   0  13         35.93         22.75         4.68 o                         
   2   0  13        103.69         70.83        11.68 o                         
   4   0  13         47.47         31.98         7.83 o                         
  -7   1  13          0.01         -1.01         6.06 o                         
  -6   1  13          0.00          0.77         3.75 o                         
  -5   1  13        182.49        185.54         9.73 o                         
  -4   1  13         59.43         56.41         4.69 o                         
  -3   1  13        458.59        437.93        12.08 o                         
  -2   1  13         18.53         13.81         2.99 o                         
  -1   1  13         19.51         20.34         3.39 o                         
   0   1  13        111.12        106.03         6.55 o                         
   1   1  13          4.70          6.01         2.98 o                         
   2   1  13         87.09         93.57         9.03 o                         
   3   1  13        123.22        114.29         9.88 o                         
   4   1  13         19.52         14.42         4.10 o                         
  -8   2  13          0.08         -1.62         5.53 o                         
  -7   2  13          0.00         -0.15         5.98 o                         
  -6   2  13         17.73         24.96         8.04 o                         
  -5   2  13         59.93         69.35         7.62 o                         
  -4   2  13         40.25         52.15         5.73 o                         
  -3   2  13         78.31        115.67         6.63 o                         
  -2   2  13        279.12        275.79         9.78 o                         
  -1   2  13          6.65          5.05         2.45 o                         
   0   2  13         60.42         69.04         6.39 o                         
   1   2  13          6.12          4.20         3.17 o                         
   2   2  13         21.70         25.24         4.66 o                         
   3   2  13        159.41        177.98        12.16 o                         
   4   2  13         45.84         36.34         5.28 o                         
  -8   3  13          5.87          4.96         5.81 o                         
  -7   3  13          9.05          0.05         4.95 o                         
  -6   3  13          2.11          7.75         6.11 o                         
  -5   3  13          5.93          4.92         3.93 o                         
  -4   3  13         34.49         47.70         6.96 o                         
  -3   3  13         64.29         68.83         5.31 o                         
  -2   3  13         17.83         20.53         3.52 o                         
  -1   3  13         63.34         57.85         4.96 o                         
   0   3  13        100.63         88.28         7.23 o                         
   1   3  13         76.83         79.24         6.96 o                         
   2   3  13        115.29        118.15         8.41 o                         
   3   3  13          5.42         13.43         4.67 o                         
   4   3  13          2.86          9.15         4.99 o                         
  -8   4  13          6.20          0.96         5.87 o                         
  -7   4  13          0.37          5.61         4.29 o                         
  -6   4  13         20.78         24.80         4.37 o                         
  -5   4  13          2.01          6.76         3.60 o                         
  -4   4  13        111.30        111.48         7.73 o                         
  -3   4  13          0.04          3.70         3.05 o                         
  -2   4  13         57.64         63.18         6.57 o                         
  -1   4  13          1.92          1.43         3.31 o                         
   0   4  13          4.35          7.70         3.55 o                         
   1   4  13          2.31          5.30         4.36 o                         
   2   4  13          4.18          2.91         4.23 o                         
   3   4  13        168.72        172.58        10.38 o                         
   4   4  13          0.11          1.49         3.33 o                         
  -8   5  13          4.76          4.60         5.81 o                         
  -7   5  13         10.32          7.10         4.80 o                         
  -6   5  13          3.10          6.96         3.16 o                         
  -5   5  13         27.59         28.41         4.49 o                         
  -4   5  13         31.62         40.88         5.26 o                         
  -3   5  13          6.57          2.05         2.73 o                         
  -2   5  13          0.06         -0.11         2.23 o                         
  -1   5  13         31.35         31.39         6.87 o                         
   0   5  13          2.00          3.33         3.64 o                         
   1   5  13         35.14         44.79         7.04 o                         
   2   5  13          7.73          1.01         3.57 o                         
   3   5  13        102.72        102.23         8.26 o                         
   4   5  13          0.53         -0.32         4.22 o                         
   5   5  13         33.15         62.40        12.50 o                         
  -8   6  13          0.22         -0.90         5.64 o                         
  -7   6  13         25.82         28.21         6.24 o                         
  -6   6  13          0.13          0.95         3.35 o                         
  -5   6  13         15.20          9.80         4.29 o                         
  -4   6  13          0.65         -3.15         3.15 o                         
  -3   6  13          0.32         -0.78         2.91 o                         
  -2   6  13         15.30         13.17         3.39 o                         
  -1   6  13         10.81         11.12         4.40 o                         
   0   6  13         28.90         33.30         6.14 o                         
   1   6  13         32.25         45.83         7.30 o                         
   2   6  13         18.92         16.82         4.08 o                         
   3   6  13          7.45          6.29         3.37 o                         
   4   6  13          1.44         -1.17         4.02 o                         
  -7   7  13          0.73         -3.43         3.43 o                         
  -6   7  13          0.89         -1.73         2.91 o                         
  -5   7  13          2.75          6.61         3.27 o                         
  -4   7  13         14.39          9.42         3.44 o                         
  -3   7  13         81.58         78.31         6.62 o                         
  -2   7  13         31.95         29.02         4.43 o                         
  -1   7  13          0.18         -0.38         3.48 o                         
   0   7  13          2.85          6.06         4.93 o                         
   1   7  13         36.07         32.29         5.40 o                         
   2   7  13          2.68          3.14         3.80 o                         
   3   7  13          5.73          4.54         4.35 o                         
   4   7  13         20.40         23.32         6.15 o                         
  -7   8  13         15.48         10.19         6.57 o                         
  -6   8  13         17.31         11.52         3.99 o                         
  -5   8  13         66.17         62.17         6.97 o                         
  -4   8  13         38.89         46.12         5.66 o                         
  -3   8  13          0.14          2.43         3.53 o                         
  -2   8  13          0.02         -1.50         3.96 o                         
  -1   8  13         29.47         33.36         6.45 o                         
   0   8  13         23.87         22.28         5.75 o                         
   1   8  13         12.41          9.75         3.85 o                         
   2   8  13         83.87         75.48        12.72 o                         
   3   8  13          0.53          6.73         4.86 o                         
   4   8  13          2.70          1.61         4.33 o                         
  -7   9  13         15.12         16.21         5.44 o                         
  -6   9  13          2.02          1.29         3.35 o                         
  -5   9  13         36.33         45.70         6.02 o                         
  -4   9  13         91.11        102.49         8.11 o                         
  -3   9  13        149.92        156.37         9.60 o                         
  -2   9  13         38.12         41.40         6.85 o                         
  -1   9  13          1.13         -1.04         4.24 o                         
   0   9  13          5.76         12.01         5.36 o                         
   1   9  13          4.82         21.06         6.53 o                         
   2   9  13         81.39         84.95         7.93 o                         
   3   9  13         27.38         24.12         6.12 o                         
   4   9  13          1.20         -6.00         6.77 o                         
  -7  10  13         13.48         10.21         7.55 o                         
  -6  10  13         30.77         35.25         5.78 o                         
  -5  10  13         23.41         24.88         5.02 o                         
  -4  10  13         93.96        116.75         8.72 o                         
  -3  10  13         23.05         25.46         5.05 o                         
  -2  10  13          9.67          8.50         4.42 o                         
  -1  10  13         29.54         35.08         7.00 o                         
   0  10  13         15.05         20.04         6.12 o                         
   1  10  13         18.44         24.29         6.63 o                         
   2  10  13          0.01         -1.32         7.14 o                         
  -5  11  13          3.87          3.81         4.19 o                         
  -4  11  13          0.10          4.63         3.25 o                         
  -3  11  13         25.67         30.66         5.12 o                         
  -2  11  13         36.39         37.12         6.91 o                         
  -1  11  13          2.75          2.46         4.51 o                         
   0  11  13          1.34         -4.80         6.35 o                         
  -5  12  13         25.25         20.30         7.79 o                         
  -4  12  13          8.85          7.02         6.26 o                         
  -4  13  13         17.76         15.11         7.46 o                         
  -6   0  14        125.17        126.76        16.09 o                         
  -4   0  14        139.15        155.63        11.04 o                         
  -2   0  14          4.08          0.99         3.30 o                         
   0   0  14         98.40         83.94        10.85 o                         
   2   0  14        319.32        330.07        24.41 o                         
   4   0  14          7.54          4.36         5.57 o                         
  -7   1  14         25.46         22.70         8.86 o                         
  -6   1  14         19.56         28.72         7.01 o                         
  -5   1  14          5.09         15.83         5.91 o                         
  -4   1  14        112.53         94.77         7.67 o                         
  -3   1  14         66.68         83.01         6.04 o                         
  -2   1  14          0.41         -0.76         2.55 o                         
  -1   1  14          4.34          4.30         2.88 o                         
   0   1  14         55.12         60.89         5.31 o                         
   1   1  14         62.00         65.03         6.71 o                         
   2   1  14          4.11          6.41         4.59 o                         
   3   1  14         34.06         22.20         5.69 o                         
   4   1  14          7.65          3.31         3.96 o                         
  -8   2  14         11.78         18.75         9.43 o                         
  -7   2  14          1.71          0.24         5.85 o                         
  -6   2  14         51.38         43.18        10.88 o                         
  -5   2  14          1.26          8.68         8.26 o                         
  -4   2  14         81.88        101.06        11.50 o                         
  -3   2  14        170.76        155.21         7.70 o                         
  -2   2  14          0.80          4.38         2.88 o                         
  -1   2  14        131.29        119.67         7.17 o                         
   0   2  14         33.78         39.47         4.82 o                         
   1   2  14         44.66         54.91         6.27 o                         
   2   2  14        122.53        114.47        10.70 o                         
   3   2  14          1.15         -2.96         3.49 o                         
   4   2  14          1.45         -2.97         3.77 o                         
  -8   3  14          5.86         11.90         8.09 o                         
  -7   3  14         16.77         11.06         6.41 o                         
  -6   3  14         11.43         11.91         6.75 o                         
  -5   3  14         17.58         24.43         5.40 o                         
  -4   3  14        194.59        187.49        12.42 o                         
  -3   3  14          8.65         12.73         4.07 o                         
  -2   3  14         16.08         21.99         3.65 o                         
  -1   3  14         64.01         72.82         5.89 o                         
   0   3  14        204.33        219.36        11.44 o                         
   1   3  14          3.13          6.84         3.90 o                         
   2   3  14         13.76         12.80         6.18 o                         
   3   3  14          2.98          7.73         4.70 o                         
   4   3  14         94.31         98.71        14.15 o                         
  -8   4  14          1.15         -7.10         7.71 o                         
  -7   4  14          1.98         -0.86         6.13 o                         
  -6   4  14         40.61         34.64         9.34 o                         
  -5   4  14          3.62         -3.28         4.13 o                         
  -4   4  14          6.92         10.80         4.73 o                         
  -3   4  14          5.26          6.36         4.24 o                         
  -2   4  14          7.14          6.55         3.07 o                         
  -1   4  14         53.04         69.34         6.44 o                         
   0   4  14          0.39          8.77         5.09 o                         
   1   4  14         43.52         43.36         7.10 o                         
   2   4  14         29.71         26.08         6.64 o                         
   3   4  14         27.70         19.58         5.94 o                         
   4   4  14          2.81          7.26         7.03 o                         
  -7   5  14         20.63         19.92         8.30 o                         
  -6   5  14         10.89          8.99         4.76 o                         
  -5   5  14         35.74         36.55         5.14 o                         
  -4   5  14         19.77         23.60         4.61 o                         
  -3   5  14          2.77         -2.56         4.07 o                         
  -2   5  14         56.34         72.82         8.58 o                         
  -1   5  14         11.77         12.45         3.89 o                         
   0   5  14         14.75         11.47         4.54 o                         
   1   5  14          0.00          4.76         4.77 o                         
   2   5  14          2.67          3.99         3.13 o                         
   3   5  14          1.30          0.21         5.01 o                         
   4   5  14        218.48        247.63        22.44 o                         
  -7   6  14          4.47          6.87         7.11 o                         
  -6   6  14          0.53         -0.51         3.44 o                         
  -5   6  14          3.86          0.76         4.02 o                         
  -4   6  14         46.79         40.60         5.43 o                         
  -3   6  14         86.32         82.62         9.10 o                         
  -2   6  14         12.96         19.28         5.23 o                         
  -1   6  14         49.51         56.98         8.02 o                         
   0   6  14          4.06          7.94         5.01 o                         
   1   6  14         16.17         13.35         4.40 o                         
   2   6  14          0.24          2.21         4.07 o                         
   3   6  14         22.09         16.67         5.87 o                         
  -6   7  14         12.02         11.92         4.18 o                         
  -5   7  14          0.00         -2.18         3.35 o                         
  -4   7  14         11.89          8.60         3.39 o                         
  -3   7  14          4.88         10.43         4.91 o                         
  -2   7  14          4.96          5.18         4.62 o                         
  -1   7  14         10.75         12.16         5.00 o                         
   0   7  14          0.92          1.27         9.96 o                         
   1   7  14          4.98          9.74         4.40 o                         
   2   7  14         22.43         20.18         5.72 o                         
   3   7  14          2.45          7.91         7.21 o                         
  -6   8  14         17.66         18.76         5.41 o                         
  -5   8  14          3.49          9.44         3.99 o                         
  -4   8  14          4.59          2.47         3.29 o                         
  -3   8  14          1.28         -4.59         4.59 o                         
  -2   8  14         37.24         31.22         6.72 o                         
  -1   8  14          5.06          0.15         4.36 o                         
   0   8  14         15.41         21.08         5.98 o                         
   1   8  14         25.43         12.83         8.16 o                         
   2   8  14        107.66        100.63        13.84 o                         
   3   8  14          6.55          1.85         6.29 o                         
  -6   9  14          4.16          4.55         5.32 o                         
  -5   9  14          8.48         12.19         4.99 o                         
  -4   9  14          0.02         -2.97         4.26 o                         
  -3   9  14         13.71         11.18         6.29 o                         
  -2   9  14          0.79         -2.46         5.63 o                         
  -1   9  14          0.08         -1.66         6.53 o                         
  -5  10  14         23.48         25.82         8.93 o                         
  -4  10  14          3.75          9.69         6.23 o                         
  -5  11  14          1.34          1.92         6.25 o                         
  -4   0  15         41.35         45.16        11.87 o                         
  -2   0  15          8.81          8.81         9.14 o                         
   0   0  15         33.97         42.48         7.18 o                         
   2   0  15         69.29         91.48        10.00 o                         
  -5   1  15        191.39        177.53        13.94 o                         
  -4   1  15         20.34         26.75         6.92 o                         
  -3   1  15         59.18         49.96         6.08 o                         
  -2   1  15          0.09          0.48         2.55 o                         
  -1   1  15        157.17        174.43         9.37 o                         
   0   1  15         67.85         49.95         5.41 o                         
   1   1  15         51.08         69.52         6.36 o                         
   2   1  15          9.37         11.47         4.26 o                         
   3   1  15         51.49         44.88         7.61 o                         
  -5   2  15         43.20         44.35        11.31 o                         
  -4   2  15         95.52         89.82         7.80 o                         
  -3   2  15          0.10          3.88         3.46 o                         
  -2   2  15         23.20         29.95         4.28 o                         
  -1   2  15          4.45          9.65         3.63 o                         
   0   2  15          0.04          0.72         3.22 o                         
   1   2  15         31.97         17.81         4.31 o                         
   2   2  15         46.43         49.52         7.56 o                         
   3   2  15         13.74         10.79         6.90 o                         
  -4   3  15          1.40          2.46         5.28 o                         
  -3   3  15         21.05         18.96         6.47 o                         
  -2   3  15         14.57         13.79         4.14 o                         
  -1   3  15          0.87          3.99         3.22 o                         
   0   3  15         11.15          7.92         3.52 o                         
   1   3  15         10.39          7.87         3.91 o                         
   2   3  15         21.02         21.11         9.03 o                         
  -4   4  15          2.93          2.04         4.00 o                         
  -3   4  15          1.90          3.78         4.15 o                         
  -2   4  15         11.72         11.33         4.79 o                         
  -1   4  15          7.75         10.98         4.34 o                         
   0   4  15         56.66         66.34         8.96 o                         
   1   4  15         25.83         29.00         6.79 o                         
  -5   5  15          6.22         12.10         6.87 o                         
  -4   5  15         34.98         56.39        10.36 o                         
  -3   5  15          3.82          2.90         5.56 o                         
  -2   5  15         45.79         40.94         6.95 o                         
  -1   5  15          2.33          0.38         4.27 o                         
   0   5  15         11.44         15.79         8.22 o                         
   2   5  15         12.38         41.30        10.70 o                         
  -5   6  15         18.86         28.72         6.20 o                         
  -4   6  15          9.59         10.00         5.50 o                         
  -3   6  15         19.66         22.92         7.81 o                         
  -2   6  15         14.67         10.57         6.08 o                         
  -1   6  15         51.24         32.08         9.49 o                         
   1   6  15        219.44        273.03        21.91 o                         
   2   6  15         12.85          8.92         7.22 o                         
  -5   7  15         28.80         39.00         6.91 o                         
  -4   7  15          0.14         -1.05         6.21 o                         
  -3   7  15          0.60         -6.30         6.30 o                         
  -2   7  15          0.03          5.76         5.64 o                         
  -5   8  15          6.65          6.86         6.71 o                         
  -2   0  16         63.10         56.41        10.40 o                         
   0   0  16         43.61         31.25         9.05 o                         
  -2   1  16          2.34         16.41         7.12 o                         
  -1   1  16         27.12         44.51         7.08 o                         
   0   1  16          0.03          2.75         4.29 o                         
  -3   2  16         19.39         39.90         8.75 o                         
  -2   2  16         33.19         44.23         9.67 o                         
  -1   2  16          1.16          3.39         4.42 o                         
   0   2  16         86.44         88.94        12.43 o                         
  -3   3  16         26.42         23.99         8.09 o                         
  -2   3  16         18.52         26.26         7.82 o                         
  -1   3  16         14.02         14.42         7.23 o                         
   0   3  16          3.31          7.71         7.56 o                         
   1   3  16         22.72         27.82         9.92 o                         
  -4   4  16         11.13          6.14         5.61 o                         
  -3   4  16          0.02          0.61         5.48 o                         
  -2   4  16          1.79         -1.79         6.30 o                         
   0   4  16         30.93         38.35         9.57 o                         
  -4   5  16         22.72         18.87         7.52 o                         
  -3   5  16         27.02         27.27         8.14 o                         
                                                                                
